# Supplementary material for: Resources to Facilitate Use of the Altered Schaedler Flora (ASF) Mouse Model to Study Microbiome Function
Source: mSystems. 2022 Aug 15;7(5):e00293-22. doi: 10.1128/msystems.00293-22 (PMC9600240; doi:10.1128/msystems.00293-22)
Supplement: DATA SET S1 [file msystems.00293-22-s0006.xlsx]

## Sheet: ASF356
feature_id	contig_id	type	start	stop	strand	length_bp	gene	E.C. number	COG	product	KO_number	KO_annotation	match_score	second_best_KO_number	second_mactch_score
C820_00001	gnl|IGS|C820_1	CDS	32	433	-	402	ppk_1	2.7.4.1		Polyphosphate kinase	K00937	ppk1; polyphosphate kinase [EC:2.7.4.1]	12
C820_00002	gnl|IGS|C820_1	CDS	430	789	-	360	ppk_2	2.7.4.1		Polyphosphate kinase
C820_00003	gnl|IGS|C820_1	CDS	786	1043	-	258	ppk_3	2.7.4.1		Polyphosphate kinase
C820_00004	gnl|IGS|C820_1	CDS	1102	1194	-	93				hypothetical protein
C820_00005	gnl|IGS|C820_1	CDS	1209	1346	-	138	ppk_4	2.7.4.1		Polyphosphate kinase
C820_00006	gnl|IGS|C820_1	CDS	1543	1752	-	210	cobO_1	2.5.1.17		Corrinoid adenosyltransferase	K19221	cobA, btuR; cob(I)alamin adenosyltransferase [EC:2.5.1.17]	12
C820_00007	gnl|IGS|C820_1	CDS	1965	2060	-	96				hypothetical protein
C820_00008	gnl|IGS|C820_1	CDS	2191	2634	+	444				hypothetical protein			11
C820_00009	gnl|IGS|C820_1	CDS	2603	2959	+	357				hypothetical protein			2	K01923	1
C820_00010	gnl|IGS|C820_1	CDS	3087	3398	+	312				hypothetical protein			2	K04564	1
C820_00011	gnl|IGS|C820_1	CDS	3425	3718	+	294				hypothetical protein			1	K01534	1
C820_00012	gnl|IGS|C820_1	CDS	3743	4066	+	324				hypothetical protein	K01759	GLO1, gloA; lactoylglutathione lyase [EC:4.4.1.5]	52
C820_00013	gnl|IGS|C820_1	CDS	4143	4652	-	510				hypothetical protein			31
C820_00014	gnl|IGS|C820_1	CDS	4779	5279	-	501				hypothetical protein			13	K07687	1
C820_00015	gnl|IGS|C820_1	CDS	5334	5702	-	369				hypothetical protein			16	K07052	1
C820_00016	gnl|IGS|C820_1	CDS	5720	6025	-	306				hypothetical protein			4	K03100	1
C820_00017	gnl|IGS|C820_1	CDS	6044	6346	-	303				hypothetical protein			4	K02652	1
C820_00018	gnl|IGS|C820_1	CDS	6500	9139	-	2640	valS_1	6.1.1.9	COG0525	Valine--tRNA ligase	K01873	VARS, valS; valyl-tRNA synthetase [EC:6.1.1.9]	640
C820_00019	gnl|IGS|C820_1	CDS	9527	10669	-	1143	ftsW_1	2.4.1.129	COG0772	putative peptidoglycan glycosyltransferase FtsW	K03588	ftsW, spoVE; cell division protein FtsW	161
C820_00020	gnl|IGS|C820_1	CDS	10685	12049	-	1365	murD_1	6.3.2.9		UDP-N-acetylmuramoylalanine--D-glutamate ligase	K01925	murD; UDP-N-acetylmuramoylalanine--D-glutamate ligase [EC:6.3.2.9]	211
C820_00021	gnl|IGS|C820_1	CDS	12065	13042	-	978	mraY_1	2.7.8.13	COG0472	Phospho-N-acetylmuramoyl-pentapeptide-transferase	K01000	mraY; phospho-N-acetylmuramoyl-pentapeptide-transferase [EC:2.7.8.13]	235
C820_00022	gnl|IGS|C820_1	CDS	13046	14419	-	1374	murF	6.3.2.10	COG0770	UDP-N-acetylmuramoyl-tripeptide--D-alanyl-D-alanine ligase	K01929	murF; UDP-N-acetylmuramoyl-tripeptide--D-alanyl-D-alanine ligase [EC:6.3.2.10]	180
C820_00023	gnl|IGS|C820_1	CDS	14416	15864	-	1449	murE	6.3.2.13	COG0769	UDP-N-acetylmuramoyl-L-alanyl-D-glutamate--2,6-diaminopimelate ligase	K01928	murE; UDP-N-acetylmuramoyl-L-alanyl-D-glutamate--2,6-diaminopimelate ligase [EC:6.3.2.13]	240
C820_00024	gnl|IGS|C820_1	CDS	16051	17994	-	1944	spoVD_1		COG0768	Stage V sporulation protein D	K08384	spoVD; stage V sporulation protein D (sporulation-specific penicillin-binding protein)	303
C820_00025	gnl|IGS|C820_1	CDS	18076	20334	-	2259	spoVD_2		COG0768	Stage V sporulation protein D	K08384	spoVD; stage V sporulation protein D (sporulation-specific penicillin-binding protein)	179
C820_00026	gnl|IGS|C820_1	CDS	20345	20920	-	576	ftsL_1			Cell division protein FtsL			10	K03586	1
C820_00027	gnl|IGS|C820_1	CDS	20942	21874	-	933	rsmH	2.1.1.199		Ribosomal RNA small subunit methyltransferase H	K03438	mraW, rsmH; 16S rRNA (cytosine1402-N4)-methyltransferase [EC:2.1.1.199]	207
C820_00028	gnl|IGS|C820_1	CDS	22024	22878	-	855	lgt	2.5.1.145	COG0682	Phosphatidylglycerol--prolipoprotein diacylglyceryl transferase	K13292	lgt, umpA; phosphatidylglycerol---prolipoprotein diacylglyceryl transferase [EC:2.5.1.145]	136
C820_00029	gnl|IGS|C820_1	CDS	22914	24179	-	1266		3.4.24.-	COG0612	putative zinc protease			179
C820_00030	gnl|IGS|C820_1	CDS	24194	25444	-	1251				hypothetical protein			113
C820_00031	gnl|IGS|C820_1	CDS	25621	26244	+	624				hypothetical protein	K06403	spoVAA; stage V sporulation protein AA	70
C820_00032	gnl|IGS|C820_1	CDS	26241	26675	+	435				hypothetical protein	K06404	spoVAB; stage V sporulation protein AB	52
C820_00033	gnl|IGS|C820_1	CDS	26689	27135	+	447				hypothetical protein	K06405	spoVAC; stage V sporulation protein AC	75
C820_00034	gnl|IGS|C820_1	CDS	27149	28168	+	1020	spoVAD			Stage V sporulation protein AD	K06406	spoVAD; stage V sporulation protein AD	258
C820_00035	gnl|IGS|C820_1	CDS	28180	28533	+	354				hypothetical protein	K06407	spoVAE; stage V sporulation protein AE	87
C820_00036	gnl|IGS|C820_1	CDS	28692	30263	+	1572	lapB			Lipopolysaccharide assembly protein B			27
C820_00037	gnl|IGS|C820_1	CDS	30355	31089	+	735				hypothetical protein
C820_00038	gnl|IGS|C820_1	CDS	31116	31349	+	234				hypothetical protein			3	K02086	1
C820_00039	gnl|IGS|C820_1	CDS	31505	32011	+	507				hypothetical protein	K06950	K06950; uncharacterized protein	71
C820_00040	gnl|IGS|C820_1	CDS	32069	32290	-	222				hypothetical protein			9	K09912	1
C820_00041	gnl|IGS|C820_1	CDS	32337	32996	-	660				hypothetical protein			58
C820_00042	gnl|IGS|C820_1	CDS	32999	34267	-	1269				hypothetical protein			133
C820_00043	gnl|IGS|C820_1	CDS	34276	35202	-	927	aes	3.1.1.-		Acetyl esterase	K01066	aes; acetyl esterase [EC:3.1.1.-]	163
C820_00044	gnl|IGS|C820_1	CDS	35377	36063	-	687				hypothetical protein			4	K21087	3
C820_00045	gnl|IGS|C820_1	CDS	36289	36870	+	582	ruvA	3.6.4.12	COG0632	Holliday junction ATP-dependent DNA helicase RuvA	K03550	ruvA; holliday junction DNA helicase RuvA [EC:5.6.2.4]	79
C820_00046	gnl|IGS|C820_1	CDS	36889	37905	+	1017	ruvB	3.6.4.12	COG2255	Holliday junction ATP-dependent DNA helicase RuvB	K03551	ruvB; holliday junction DNA helicase RuvB [EC:5.6.2.4]	232
C820_00047	gnl|IGS|C820_1	CDS	37902	38141	+	240				hypothetical protein			4	K00088	1
C820_00048	gnl|IGS|C820_1	CDS	38220	38636	-	417				hypothetical protein			8	K17363	1
C820_00049	gnl|IGS|C820_1	CDS	38738	42166	+	3429	addB	3.1.-.-	COG3857	ATP-dependent helicase/deoxyribonuclease subunit B	K16899	addB; ATP-dependent helicase/nuclease subunit B [EC:5.6.2.4 3.1.-.-]	380
C820_00050	gnl|IGS|C820_1	CDS	42277	43395	+	1119	rsxB_1	7.-.-.-		Ion-translocating oxidoreductase complex subunit B	K07138	K07138; uncharacterized protein	262
C820_00051	gnl|IGS|C820_1	CDS	43403	43876	+	474				hypothetical protein			2	K01867	1
C820_00052	gnl|IGS|C820_1	CDS	43925	45847	-	1923	ndhB	7.1.1.-		NAD(P)H-quinone oxidoreductase subunit 2, chloroplastic	K12137	hyfB; hydrogenase-4 component B [EC:1.-.-.-]	150	K05559	36
C820_00053	gnl|IGS|C820_1	CDS	45863	47344	-	1482	mrpA		COG1009	Na(+)/H(+) antiporter subunit A	K05568	mnhD, mrpD; multicomponent Na+:H+ antiporter subunit D	199
C820_00054	gnl|IGS|C820_1	CDS	47366	48856	-	1491	mrpD_1		COG0651	Na(+)/H(+) antiporter subunit D	K05568	mnhD, mrpD; multicomponent Na+:H+ antiporter subunit D	231
C820_00055	gnl|IGS|C820_1	CDS	48886	50379	-	1494	mrpD_2		COG0651	Na(+)/H(+) antiporter subunit D	K05568	mnhD, mrpD; multicomponent Na+:H+ antiporter subunit D	174
C820_00056	gnl|IGS|C820_1	CDS	50379	50753	-	375	mrpC		COG1006	Na(+)/H(+) antiporter subunit C	K05567	mnhC, mrpC; multicomponent Na+:H+ antiporter subunit C	57
C820_00057	gnl|IGS|C820_1	CDS	50754	51668	-	915				hypothetical protein	K05566	mnhB, mrpB; multicomponent Na+:H+ antiporter subunit B	54
C820_00058	gnl|IGS|C820_1	CDS	51658	51906	-	249				hypothetical protein
C820_00059	gnl|IGS|C820_1	CDS	51908	52213	-	306	mrpG		COG1320	Na(+)/H(+) antiporter subunit G	K05571	mnhG, mrpG; multicomponent Na+:H+ antiporter subunit G	22
C820_00060	gnl|IGS|C820_1	CDS	52206	52532	-	327				hypothetical protein	K05570	mnhF, mrpF; multicomponent Na+:H+ antiporter subunit F	17	K05569	1
C820_00061	gnl|IGS|C820_1	CDS	52519	53001	-	483	mnhE1		COG1863	Na(+)/H(+) antiporter subunit E1	K05569	mnhE, mrpE; multicomponent Na+:H+ antiporter subunit E	31	K05562	1
C820_00062	gnl|IGS|C820_1	CDS	53414	54835	-	1422	steT		COG0531	Serine/threonine exchanger SteT	K03294	TC.APA; basic amino acid/polyamine antiporter, APA family	160
C820_00063	gnl|IGS|C820_1	CDS	55350	56816	-	1467				hypothetical protein	K00986	ltrA; RNA-directed DNA polymerase [EC:2.7.7.49]	133
C820_00064	gnl|IGS|C820_1	CDS	56816	58582	-	1767				hypothetical protein			164
C820_00065	gnl|IGS|C820_1	CDS	58588	61338	-	2751				hypothetical protein			30	K03390	1
C820_00066	gnl|IGS|C820_1	CDS	62662	63666	+	1005				hypothetical protein	K02051	ABC.SN.S; NitT/TauT family transport system substrate-binding protein	188
C820_00067	gnl|IGS|C820_1	CDS	63710	63958	-	249				hypothetical protein			19	K22300	1
C820_00068	gnl|IGS|C820_1	CDS	64048	64416	-	369				hypothetical protein			10	K15546	1
C820_00069	gnl|IGS|C820_1	CDS	64419	64745	-	327				hypothetical protein			9	K18830	1
C820_00070	gnl|IGS|C820_1	CDS	64775	65149	-	375				hypothetical protein			8	K19449	1
C820_00071	gnl|IGS|C820_1	CDS	65142	65462	-	321				hypothetical protein			8	K23779	1
C820_00072	gnl|IGS|C820_1	CDS	65657	66145	+	489				hypothetical protein			9	K01356	1
C820_00073	gnl|IGS|C820_1	CDS	66188	66763	-	576	yraA	3.2.-.-	COG0693	Putative cysteine protease YraA	K05520	pfpI; protease I [EC:3.5.1.124]	138
C820_00074	gnl|IGS|C820_1	CDS	66955	67767	+	813	punA	2.4.2.1	COG0005	Purine nucleoside phosphorylase 1	K03783	punA, PNP; purine-nucleoside phosphorylase [EC:2.4.2.1]	165
C820_00075	gnl|IGS|C820_1	CDS	67815	68837	+	1023				hypothetical protein			134
C820_00076	gnl|IGS|C820_1	CDS	68865	69227	+	363				hypothetical protein			4	K03281	1
C820_00077	gnl|IGS|C820_1	CDS	69277	70185	-	909	xerD			Tyrosine recombinase XerD	K04763	xerD; integrase/recombinase XerD	147
C820_00078	gnl|IGS|C820_1	CDS	70283	70894	-	612				hypothetical protein	K06384	spoIIM; stage II sporulation protein M	22
C820_00079	gnl|IGS|C820_1	CDS	70999	71529	-	531	act	3.-.-.-		Methanol dehydrogenase activator	K01515	nudF; ADP-ribose pyrophosphatase [EC:3.6.1.13 3.6.1.-]	94
C820_00080	gnl|IGS|C820_1	CDS	71546	72742	-	1197		2.6.1.1		Aspartate aminotransferase	K00812	aspB; aspartate aminotransferase [EC:2.6.1.1]	244
C820_00081	gnl|IGS|C820_1	CDS	73059	75308	+	2250	agaSK_1			Bifunctional alpha-galactosidase/sucrose kinase AgaSK	K07407	E3.2.1.22B, galA, rafA; alpha-galactosidase [EC:3.2.1.22]	332
C820_00082	gnl|IGS|C820_1	CDS	75370	75891	-	522				hypothetical protein			3	K03798	1
C820_00083	gnl|IGS|C820_1	CDS	75966	77450	-	1485	rny	3.1.-.-	COG1418	Ribonuclease Y	K18682	rny; ribonucrease Y [EC:3.1.-.-]	343
C820_00084	gnl|IGS|C820_1	CDS	77766	78347	-	582				hypothetical protein			3	K03474	1
C820_00085	gnl|IGS|C820_1	CDS	78344	79795	-	1452	rng	3.1.26.-	COG1530	Ribonuclease G	K08301	rng, cafA; ribonuclease G [EC:3.1.26.-]	155
C820_00086	gnl|IGS|C820_1	CDS	79797	80570	-	774				hypothetical protein			80
C820_00087	gnl|IGS|C820_1	CDS	80563	82404	-	1842				hypothetical protein			378
C820_00088	gnl|IGS|C820_1	CDS	82623	83597	-	975				hypothetical protein
C820_00089	gnl|IGS|C820_1	CDS	83755	84249	-	495				hypothetical protein	K19221	cobA, btuR; cob(I)alamin adenosyltransferase [EC:2.5.1.17]	43
C820_00090	gnl|IGS|C820_1	CDS	84309	84515	-	207				hypothetical protein			6	K00831	1
C820_00091	gnl|IGS|C820_1	CDS	84595	85260	-	666				Single-stranded DNA-binding protein			123
C820_00092	gnl|IGS|C820_1	CDS	85460	86074	-	615				hypothetical protein			5	K01928	1
C820_00093	gnl|IGS|C820_1	CDS	86296	86601	-	306				hypothetical protein			10	K01271	1
C820_00094	gnl|IGS|C820_1	CDS	86821	89664	-	2844	uvrA			UvrABC system protein A	K03701	uvrA; excinuclease ABC subunit A	661
C820_00095	gnl|IGS|C820_1	CDS	89690	91666	-	1977	uvrB		COG0556	UvrABC system protein B	K03702	uvrB; excinuclease ABC subunit B	481
C820_00096	gnl|IGS|C820_1	CDS	92329	96429	-	4101				hypothetical protein			4	K12035	1
C820_00097	gnl|IGS|C820_1	CDS	97136	97831	-	696	rnc	3.1.26.3	COG0571	Ribonuclease 3	K03685	rnc, DROSHA, RNT1; ribonuclease III [EC:3.1.26.3]	117
C820_00098	gnl|IGS|C820_1	CDS	97833	98063	-	231	acpP_1		COG0236	Acyl carrier protein	K02078	acpP; acyl carrier protein	32
C820_00099	gnl|IGS|C820_1	CDS	98396	99376	-	981	plsX	2.3.1.274	COG0416	Phosphate acyltransferase	K03621	plsX; phosphate acyltransferase [EC:2.3.1.274]	173
C820_00100	gnl|IGS|C820_1	CDS	99456	99635	-	180	rpmF			50S ribosomal protein L32	K02911	RP-L32, MRPL32, rpmF; large subunit ribosomal protein L32	36
C820_00101	gnl|IGS|C820_1	CDS	99638	100111	-	474				hypothetical protein	K07040	yceD, ylbN; DUF177 domain-containing protein	38
C820_00102	gnl|IGS|C820_1	CDS	100202	101419	-	1218	ackA	2.7.2.1	COG0282	Acetate kinase	K00925	ackA; acetate kinase [EC:2.7.2.1]	265
C820_00103	gnl|IGS|C820_1	CDS	101445	102440	-	996	pta	2.3.1.8	COG0280	Phosphate acetyltransferase	K00625	E2.3.1.8, pta; phosphate acetyltransferase [EC:2.3.1.8]	212
C820_00104	gnl|IGS|C820_1	CDS	102658	103701	-	1044				hypothetical protein	K03407	cheA; two-component system, chemotaxis family, sensor kinase CheA [EC:2.7.13.3]	19
C820_00105	gnl|IGS|C820_1	CDS	104054	105298	+	1245	tmcAL	6.3.4.-	COG1323	tRNA(Met) cytidine acetate ligase			164
C820_00106	gnl|IGS|C820_1	CDS	105345	106472	+	1128	ylbJ		COG3314	Sporulation integral membrane protein YlbJ			107
C820_00107	gnl|IGS|C820_1	CDS	106476	106979	-	504				hypothetical protein			43
C820_00108	gnl|IGS|C820_1	CDS	106991	107470	-	480	coaD	2.7.7.3	COG0669	Phosphopantetheine adenylyltransferase	K00954	E2.7.7.3A, coaD, kdtB; pantetheine-phosphate adenylyltransferase [EC:2.7.7.3]	75
C820_00109	gnl|IGS|C820_1	CDS	107467	108027	-	561	prmC_1	2.1.1.297		Release factor glutamine methyltransferase	K08316	rsmD; 16S rRNA (guanine966-N2)-methyltransferase [EC:2.1.1.171]	79
C820_00110	gnl|IGS|C820_1	CDS	108184	110223	-	2040	recG	3.6.4.12		ATP-dependent DNA helicase RecG	K03655	recG; ATP-dependent DNA helicase RecG [EC:5.6.2.4]	315
C820_00111	gnl|IGS|C820_1	CDS	110303	111961	-	1659				putative protein	K07030	fakA; fatty acid kinase [EC:2.7.2.18]	272
C820_00112	gnl|IGS|C820_1	CDS	111980	112336	-	357				putative protein			66
C820_00113	gnl|IGS|C820_1	CDS	112597	112797	+	201				hypothetical protein	K02902	RP-L28, MRPL28, rpmB; large subunit ribosomal protein L28	38
C820_00114	gnl|IGS|C820_1	CDS	112847	113011	-	165				hypothetical protein			4	K03307	1
C820_00115	gnl|IGS|C820_1	CDS	113138	113776	-	639	thiN	2.7.6.2	COG1564	Thiamine pyrophosphokinase	K00949	thiN, TPK1, THI80; thiamine pyrophosphokinase [EC:2.7.6.2]	80
C820_00116	gnl|IGS|C820_1	CDS	113773	114441	-	669	rpe_1	5.1.3.1		Ribulose-phosphate 3-epimerase	K01783	rpe, RPE; ribulose-phosphate 3-epimerase [EC:5.1.3.1]	121
C820_00117	gnl|IGS|C820_1	CDS	114443	115321	-	879	rsgA	3.6.1.-	COG1162	Small ribosomal subunit biogenesis GTPase RsgA	K06949	rsgA, engC; ribosome biogenesis GTPase / thiamine phosphate phosphatase [EC:3.6.1.- 3.1.3.100]	152
C820_00118	gnl|IGS|C820_1	CDS	115491	117731	-	2241	prkC	2.7.11.1	COG0515	Serine/threonine-protein kinase PrkC	K12132	prkC, stkP; eukaryotic-like serine/threonine-protein kinase [EC:2.7.11.1]	166
C820_00119	gnl|IGS|C820_1	CDS	117746	118453	-	708	prpC	3.1.3.16	COG0631	Protein phosphatase PrpC	K20074	prpC, phpP; PPM family protein phosphatase [EC:3.1.3.16]	87
C820_00120	gnl|IGS|C820_1	CDS	118504	119547	-	1044	rlmN	2.1.1.192		putative dual-specificity RNA methyltransferase RlmN	K06941	rlmN; 23S rRNA (adenine2503-C2)-methyltransferase [EC:2.1.1.192]	197
C820_00121	gnl|IGS|C820_1	CDS	119553	120908	-	1356	rsmB	2.1.1.176	COG0144	Ribosomal RNA small subunit methyltransferase B	K03500	rsmB, sun; 16S rRNA (cytosine967-C5)-methyltransferase [EC:2.1.1.176]	192
C820_00122	gnl|IGS|C820_1	CDS	121098	121808	-	711				hypothetical protein	K06973	K06973; uncharacterized protein	96
C820_00123	gnl|IGS|C820_1	CDS	121878	122801	-	924	fmt	2.1.2.9	COG0223	Methionyl-tRNA formyltransferase	K00604	MTFMT, fmt; methionyl-tRNA formyltransferase [EC:2.1.2.9]	170
C820_00124	gnl|IGS|C820_1	CDS	122798	123268	-	471	def1	3.5.1.88	COG0242	Peptide deformylase 1	K01462	PDF, def; peptide deformylase [EC:3.5.1.88]	106
C820_00125	gnl|IGS|C820_1	CDS	123293	123652	-	360				hypothetical protein			11	K03394	1
C820_00126	gnl|IGS|C820_1	CDS	123681	126128	-	2448	priA	3.6.4.-		primosomal protein N'	K04066	priA; primosomal protein N' (replication factor Y) (superfamily II helicase) [EC:3.6.4.-]	313
C820_00127	gnl|IGS|C820_1	CDS	126290	126562	-	273	rpoZ	2.7.7.6		DNA-directed RNA polymerase subunit omega	K03060	rpoZ; DNA-directed RNA polymerase subunit omega [EC:2.7.7.6]	29
C820_00128	gnl|IGS|C820_1	CDS	126578	127177	-	600	gmk	2.7.4.8	COG0194	Guanylate kinase	K00942	gmk, GUK1; guanylate kinase [EC:2.7.4.8]	104
C820_00129	gnl|IGS|C820_1	CDS	127174	127461	-	288	remA		COG2052	Extracellular matrix regulatory protein A	K09777	remA; extracellular matrix regulatory protein A	54
C820_00130	gnl|IGS|C820_1	CDS	127473	128351	-	879				hypothetical protein			144
C820_00131	gnl|IGS|C820_1	CDS	128636	130402	+	1767	rqcH		COG1293	Rqc2 RqcH			268
C820_00132	gnl|IGS|C820_1	CDS	130479	131270	-	792	spo0A_1			Stage 0 sporulation protein A	K07699	spo0A; two-component system, response regulator, stage 0 sporulation protein A	88
C820_00133	gnl|IGS|C820_1	CDS	131833	133110	+	1278	mtaD	3.5.4.28	COG0402	5-methylthioadenosine/S-adenosylhomocysteine deaminase	K12960	mtaD; 5-methylthioadenosine/S-adenosylhomocysteine deaminase [EC:3.5.4.31 3.5.4.28]	217
C820_00134	gnl|IGS|C820_1	CDS	133864	135549	+	1686				hypothetical protein	K03406	mcp; methyl-accepting chemotaxis protein	75
C820_00135	gnl|IGS|C820_1	CDS	135602	136888	-	1287	spoIVB	3.4.21.116	COG0750	SpoIVB peptidase	K06399	spoIVB; stage IV sporulation protein B [EC:3.4.21.116]	157
C820_00136	gnl|IGS|C820_1	CDS	137254	137481	-	228				hypothetical protein	K03973	pspC; phage shock protein C	23
C820_00137	gnl|IGS|C820_1	CDS	137501	138211	-	711				hypothetical protein	K03630	radC; DNA repair protein RadC	72
C820_00138	gnl|IGS|C820_1	CDS	138208	138696	-	489				hypothetical protein	K09145	K09145; uncharacterized protein	16
C820_00139	gnl|IGS|C820_1	CDS	138734	139408	-	675	trmD	2.1.1.228		tRNA (guanine-N(1)-)-methyltransferase	K00554	trmD; tRNA (guanine37-N1)-methyltransferase [EC:2.1.1.228]	127
C820_00140	gnl|IGS|C820_1	CDS	139408	139914	-	507	rimM			Ribosome maturation factor RimM	K02860	rimM; 16S rRNA processing protein RimM	73
C820_00141	gnl|IGS|C820_1	CDS	140101	140328	-	228				hypothetical protein	K06960	K06960; uncharacterized protein	52
C820_00142	gnl|IGS|C820_1	CDS	140345	140593	-	249	rpsP		COG0228	30S ribosomal protein S16	K02959	RP-S16, MRPS16, rpsP; small subunit ribosomal protein S16	77
C820_00143	gnl|IGS|C820_1	CDS	140625	141968	-	1344	ffh		COG0541	Signal recognition particle protein	K03106	SRP54, ffh; signal recognition particle subunit SRP54 [EC:3.6.5.4]	307
C820_00144	gnl|IGS|C820_1	CDS	141985	142338	-	354				hypothetical protein	K09787	K09787; uncharacterized protein	40
C820_00145	gnl|IGS|C820_1	CDS	142510	143010	+	501				hypothetical protein			21	K07479	1
C820_00146	gnl|IGS|C820_1	CDS	143061	144452	-	1392				hypothetical protein			1	K20327	1
C820_00147	gnl|IGS|C820_1	CDS	144485	145210	-	726				hypothetical protein			4	K09822	1
C820_00148	gnl|IGS|C820_1	CDS	145379	146788	-	1410	ftsY			Signal recognition particle receptor FtsY	K03110	ftsY; fused signal recognition particle receptor	108
C820_00149	gnl|IGS|C820_1	CDS	146812	150387	-	3576	smc		COG1196	Chromosome partition protein Smc	K03529	smc; chromosome segregation protein	416
C820_00150	gnl|IGS|C820_1	CDS	150414	151685	-	1272	pyrC_1	3.5.2.3	COG0044	Dihydroorotase	K01465	URA4, pyrC; dihydroorotase [EC:3.5.2.3]	217
C820_00151	gnl|IGS|C820_1	CDS	151682	152608	-	927	pyrB_1	2.1.3.2	COG0540	Aspartate carbamoyltransferase	K00609	pyrB, PYR2; aspartate carbamoyltransferase catalytic subunit [EC:2.1.3.2]	166
C820_00152	gnl|IGS|C820_1	CDS	152646	153578	-	933	rluD	5.4.99.23	COG0564	Ribosomal large subunit pseudouridine synthase D	K06180	rluD; 23S rRNA pseudouridine1911/1915/1917 synthase [EC:5.4.99.23]	187
C820_00153	gnl|IGS|C820_1	CDS	153595	154092	-	498	lspA_1	3.4.23.36	COG0597	Lipoprotein signal peptidase	K03101	lspA; signal peptidase II [EC:3.4.23.36]	52
C820_00154	gnl|IGS|C820_1	CDS	154092	155177	-	1086	aroB	4.2.3.4	COG0337	3-dehydroquinate synthase	K01735	aroB; 3-dehydroquinate synthase [EC:4.2.3.4]	158
C820_00155	gnl|IGS|C820_1	CDS	155256	155840	-	585	divIVA		COG3599	Septum site-determining protein DivIVA	K04074	divIVA; cell division initiation protein	30
C820_00156	gnl|IGS|C820_1	CDS	155876	156661	-	786				hypothetical protein			72
C820_00157	gnl|IGS|C820_1	CDS	156682	156960	-	279				hypothetical protein	K02221	yggT; YggT family protein	32
C820_00158	gnl|IGS|C820_1	CDS	156983	157519	-	537	sepF			Cell division protein SepF	K09772	sepF; cell division inhibitor SepF	41
C820_00159	gnl|IGS|C820_1	CDS	157575	158276	-	702			COG0325	Pyridoxal phosphate homeostasis protein	K06997	yggS, PROSC; PLP dependent protein	132
C820_00160	gnl|IGS|C820_1	CDS	158303	159943	-	1641				hypothetical protein			31
C820_00161	gnl|IGS|C820_1	CDS	160237	161718	+	1482	spoIVA	3.6.1.3		Stage IV sporulation protein A	K06398	spoIVA; stage IV sporulation protein A	305
C820_00162	gnl|IGS|C820_1	CDS	161861	162994	-	1134				hypothetical protein			13	K06196	1
C820_00163	gnl|IGS|C820_1	CDS	162996	163715	-	720				hypothetical protein	K00655	plsC; 1-acyl-sn-glycerol-3-phosphate acyltransferase [EC:2.3.1.51]	124
C820_00164	gnl|IGS|C820_1	CDS	163981	164397	+	417				hypothetical protein			19	K01854	1
C820_00165	gnl|IGS|C820_1	CDS	164689	165738	+	1050				hypothetical protein			11	K00111	1
C820_00166	gnl|IGS|C820_1	CDS	165753	166232	+	480	ybaK	4.2.-.-	COG2606	Cys-tRNA(Pro)/Cys-tRNA(Cys) deacylase YbaK	K03976	ybaK, ebsC; Cys-tRNA(Pro)/Cys-tRNA(Cys) deacylase [EC:3.1.1.-]	137
C820_00167	gnl|IGS|C820_1	CDS	166259	166558	+	300				hypothetical protein			8	K02086	1
C820_00168	gnl|IGS|C820_1	CDS	166707	166967	-	261	rpsT		COG0268	30S ribosomal protein S20	K02968	RP-S20, rpsT; small subunit ribosomal protein S20	44
C820_00169	gnl|IGS|C820_1	CDS	167198	168199	+	1002	gpr	3.4.24.78		Germination protease	K06012	gpr; spore protease [EC:3.4.24.78]	177
C820_00170	gnl|IGS|C820_1	CDS	168234	168548	-	315				hypothetical protein			11	K23779	2
C820_00171	gnl|IGS|C820_1	CDS	168710	169213	+	504				hypothetical protein			9	K01356	1
C820_00172	gnl|IGS|C820_1	CDS	169294	170652	-	1359				hypothetical protein	K09157	K09157; uncharacterized protein	357
C820_00173	gnl|IGS|C820_1	CDS	170668	170937	-	270				hypothetical protein	K07166	K07166; ACT domain-containing protein	52
C820_00174	gnl|IGS|C820_1	CDS	171088	173529	-	2442				hypothetical protein	K06381	spoIID; stage II sporulation protein D	107
C820_00175	gnl|IGS|C820_1	CDS	173647	174144	-	498				hypothetical protein			9	K01356	1
C820_00176	gnl|IGS|C820_1	CDS	174378	174611	+	234				hypothetical protein			13	K21686	1
C820_00177	gnl|IGS|C820_1	CDS	174627	174860	+	234				hypothetical protein			10	K18830	1
C820_00178	gnl|IGS|C820_1	CDS	175195	175671	-	477	lspA_2	3.4.23.36		Lipoprotein signal peptidase	K03101	lspA; signal peptidase II [EC:3.4.23.36]	42
C820_00179	gnl|IGS|C820_1	CDS	175813	176760	+	948	fba	4.1.2.13		Fructose-bisphosphate aldolase	K01624	FBA, fbaA; fructose-bisphosphate aldolase, class II [EC:4.1.2.13]	208
C820_00180	gnl|IGS|C820_1	CDS	176830	177708	+	879	gloB_1	3.1.2.6		Hydroxyacylglutathione hydrolase			170
C820_00181	gnl|IGS|C820_1	CDS	177772	177978	-	207				hypothetical protein			2	K01963	1
C820_00182	gnl|IGS|C820_1	CDS	177993	178283	-	291				hypothetical protein			3	K01218	1
C820_00183	gnl|IGS|C820_1	CDS	178434	178646	+	213				hypothetical protein	K07727	K07727; putative transcriptional regulator	17
C820_00184	gnl|IGS|C820_1	CDS	178947	179909	+	963				hypothetical protein			18	K24087	2
C820_00185	gnl|IGS|C820_1	CDS	180014	181192	-	1179	dapX	2.6.1.-	COG0436	putative N-acetyl-LL-diaminopimelate aminotransferase	K10907	K10907; aminotransferase [EC:2.6.1.-]	243
C820_00186	gnl|IGS|C820_1	CDS	181627	182088	-	462				hypothetical protein			52
C820_00187	gnl|IGS|C820_1	CDS	182113	183105	-	993	thiL	2.7.4.16		Thiamine-monophosphate kinase	K04655	hypE; hydrogenase expression/formation protein HypE	166
C820_00188	gnl|IGS|C820_1	CDS	183120	183482	-	363	crcB			Putative fluoride ion transporter CrcB	K06199	crcB, FEX; fluoride exporter	41
C820_00189	gnl|IGS|C820_1	CDS	183684	185327	-	1644				hypothetical protein			103
C820_00190	gnl|IGS|C820_1	CDS	185602	188349	-	2748				hypothetical protein			199	K07114	41
C820_00191	gnl|IGS|C820_1	CDS	188339	190162	-	1824				hypothetical protein			54	K07114	14
C820_00192	gnl|IGS|C820_1	CDS	190177	191661	-	1485				hypothetical protein			12	K08300	1
C820_00193	gnl|IGS|C820_1	CDS	191704	192573	-	870				hypothetical protein	K01992	ABC-2.P; ABC-2 type transport system permease protein	56
C820_00194	gnl|IGS|C820_1	CDS	192570	193496	-	927	lnrL	3.6.3.-	COG1131	Linearmycin resistance ATP-binding protein LnrL	K01990	ABC-2.A; ABC-2 type transport system ATP-binding protein	177
C820_00195	gnl|IGS|C820_1	CDS	193483	196050	-	2568				hypothetical protein			28
C820_00196	gnl|IGS|C820_1	CDS	196183	198024	-	1842	yjcD	3.6.4.12	COG0210	Putative ATP-dependent DNA helicase YjcD	K03657	uvrD, pcrA; ATP-dependent DNA helicase UvrD/PcrA [EC:5.6.2.4]	231
C820_00197	gnl|IGS|C820_1	CDS	198320	199705	+	1386		2.4.1.337	COG0438	Alpha-monoglucosyldiacylglycerol synthase	K19002	mgs, bgsB; 1,2-diacylglycerol 3-alpha-glucosyltransferase [EC:2.4.1.337]	129
C820_00198	gnl|IGS|C820_1	CDS	199741	200799	+	1059	hisC	2.6.1.9	COG0079	Histidinol-phosphate aminotransferase	K00817	hisC; histidinol-phosphate aminotransferase [EC:2.6.1.9]	196
C820_00199	gnl|IGS|C820_1	CDS	200846	201571	-	726	fabG_1	1.1.1.100		3-oxoacyl-[acyl-carrier-protein] reductase FabG	K00059	fabG, OAR1; 3-oxoacyl-[acyl-carrier protein] reductase [EC:1.1.1.100]	125
C820_00200	gnl|IGS|C820_1	CDS	201573	202592	-	1020	tsaD	2.3.1.234	COG0533	tRNA N6-adenosine threonylcarbamoyltransferase	K01409	KAE1, tsaD, QRI7; N6-L-threonylcarbamoyladenine synthase [EC:2.3.1.234]	229
C820_00201	gnl|IGS|C820_1	CDS	202594	203328	-	735				hypothetical protein			3	K02053	1
C820_00202	gnl|IGS|C820_1	CDS	203325	203900	-	576				hypothetical protein			8	K03088	1
C820_00203	gnl|IGS|C820_1	CDS	203897	204451	-	555	sigW_1		COG1595	ECF RNA polymerase sigma factor SigW			56	K03088	7
C820_00204	gnl|IGS|C820_1	CDS	204607	205521	-	915	rbn	3.1.-.-	COG1234	Ribonuclease BN	K00784	rnz; ribonuclease Z [EC:3.1.26.11]	175
C820_00205	gnl|IGS|C820_1	CDS	205639	206430	-	792				hypothetical protein			23	K18346	1
C820_00206	gnl|IGS|C820_1	CDS	206943	207818	-	876			COG1464	Membrane lipoprotein TpN32	K02073	metQ; D-methionine transport system substrate-binding protein	136
C820_00207	gnl|IGS|C820_1	CDS	207845	208531	-	687	metI		COG2011	D-methionine transport system permease protein MetI	K02072	metI; D-methionine transport system permease protein	158
C820_00208	gnl|IGS|C820_1	CDS	208566	209588	-	1023	metN	3.6.3.-	COG1135	Methionine import ATP-binding protein MetN	K02071	metN; D-methionine transport system ATP-binding protein	204
C820_00209	gnl|IGS|C820_1	CDS	210114	211400	-	1287	tagU_1	2.7.8.-		Polyisoprenyl-teichoic acid--peptidoglycan teichoic acid transferase TagU	K01005	tagT_U_V; polyisoprenyl-teichoic acid--peptidoglycan teichoic acid transferase [EC:2.7.8.-]	42
C820_00210	gnl|IGS|C820_1	CDS	211755	212561	-	807	thiD	2.7.1.49	COG0351	Hydroxymethylpyrimidine/phosphomethylpyrimidine kinase	K00941	thiD; hydroxymethylpyrimidine/phosphomethylpyrimidine kinase [EC:2.7.1.49 2.7.4.7]	180
C820_00211	gnl|IGS|C820_1	CDS	212577	213071	-	495				hypothetical protein			75
C820_00212	gnl|IGS|C820_1	CDS	213380	214627	-	1248				hypothetical protein
C820_00213	gnl|IGS|C820_1	CDS	214744	215037	-	294				hypothetical protein			28
C820_00214	gnl|IGS|C820_1	CDS	215030	216265	-	1236	cshC	3.6.4.13	COG0513	DEAD-box ATP-dependent RNA helicase CshC	K05592	deaD, cshA; ATP-dependent RNA helicase DeaD [EC:3.6.4.13]	54
C820_00215	gnl|IGS|C820_1	CDS	216258	216347	-	90				hypothetical protein
C820_00216	gnl|IGS|C820_1	CDS	216437	222394	-	5958				hypothetical protein			4	K20276	1
C820_00217	gnl|IGS|C820_1	CDS	222726	222932	-	207				Small, acid-soluble spore protein alpha	K06421	sspD; small acid-soluble spore protein D (minor alpha/beta-type SASP)	17
C820_00218	gnl|IGS|C820_1	CDS	223561	224976	+	1416	alsT_1		COG1115	Amino-acid carrier protein AlsT	K03310	TC.AGCS; alanine or glycine:cation symporter, AGCS family	349
C820_00219	gnl|IGS|C820_1	CDS	225070	226011	-	942				hypothetical protein	K03406	mcp; methyl-accepting chemotaxis protein	10
C820_00220	gnl|IGS|C820_1	CDS	226024	227079	-	1056				hypothetical protein			34
C820_00221	gnl|IGS|C820_1	CDS	227248	227631	-	384				hypothetical protein			30
C820_00222	gnl|IGS|C820_1	CDS	227735	228214	-	480				hypothetical protein			11	K03100	2
C820_00223	gnl|IGS|C820_1	CDS	228354	228773	-	420				hypothetical protein			102	K18234	4
C820_00224	gnl|IGS|C820_1	CDS	228946	230760	-	1815	lepA	3.6.5.-		Elongation factor 4	K03596	lepA; GTP-binding protein LepA	483
C820_00225	gnl|IGS|C820_1	CDS	230860	231249	-	390				hypothetical protein			2
C820_00226	gnl|IGS|C820_1	CDS	231423	231584	-	162				hypothetical protein			6
C820_00227	gnl|IGS|C820_1	CDS	231864	233252	-	1389	alsT_2		COG1115	Amino-acid carrier protein AlsT	K03310	TC.AGCS; alanine or glycine:cation symporter, AGCS family	347
C820_00228	gnl|IGS|C820_1	CDS	233907	234608	-	702				hypothetical protein	K01448	amiABC; N-acetylmuramoyl-L-alanine amidase [EC:3.5.1.28]	87
C820_00229	gnl|IGS|C820_1	CDS	234789	236243	+	1455	gltX	6.1.1.17	COG0008	Glutamate--tRNA ligase	K01885	EARS, gltX; glutamyl-tRNA synthetase [EC:6.1.1.17]	291	K09698	32
C820_00230	gnl|IGS|C820_1	CDS	236364	237269	+	906				hypothetical protein	K06400	spoIVCA; site-specific DNA recombinase	58
C820_00231	gnl|IGS|C820_1	CDS	237370	238197	+	828	thiM	2.7.1.50	COG2145	Hydroxyethylthiazole kinase	K00878	thiM; hydroxyethylthiazole kinase [EC:2.7.1.50]	169
C820_00232	gnl|IGS|C820_1	CDS	238181	238813	+	633	thiE	2.5.1.3	COG0352	Thiamine-phosphate synthase	K00788	thiE; thiamine-phosphate pyrophosphorylase [EC:2.5.1.3]	128
C820_00233	gnl|IGS|C820_1	CDS	238872	240074	-	1203				hypothetical protein			3	K00558	1
C820_00234	gnl|IGS|C820_1	CDS	240376	240894	+	519				hypothetical protein			13	K07726	1
C820_00235	gnl|IGS|C820_1	CDS	240973	243054	+	2082				hypothetical protein			240
C820_00236	gnl|IGS|C820_1	CDS	243116	243859	-	744				hypothetical protein			11
C820_00237	gnl|IGS|C820_1	CDS	243968	244441	-	474	def	3.5.1.88	COG0242	Peptide deformylase	K01462	PDF, def; peptide deformylase [EC:3.5.1.88]	70
C820_00238	gnl|IGS|C820_1	CDS	244697	245011	+	315				hypothetical protein			83
C820_00239	gnl|IGS|C820_1	CDS	245086	245784	-	699	ulaF	5.1.3.4	COG0235	L-ribulose-5-phosphate 4-epimerase UlaF	K03077	araD, ulaF, sgaE, sgbE; L-ribulose-5-phosphate 4-epimerase [EC:5.1.3.4]	171
C820_00240	gnl|IGS|C820_1	CDS	245804	247393	-	1590	xylB	2.7.1.17		Xylulose kinase			365
C820_00241	gnl|IGS|C820_1	CDS	247409	248902	-	1494	araA	5.3.1.4		L-arabinose isomerase	K01804	araA; L-arabinose isomerase [EC:5.3.1.4]	406
C820_00242	gnl|IGS|C820_1	CDS	248959	249975	-	1017	yjfF			Inner membrane ABC transporter permease protein YjfF	K23509	ytfT, yjfF; galactofuranose transport system permease protein	229
C820_00243	gnl|IGS|C820_1	CDS	249977	251035	-	1059				hypothetical protein	K23509	ytfT, yjfF; galactofuranose transport system permease protein	264
C820_00244	gnl|IGS|C820_1	CDS	251038	252555	-	1518	fruK	7.5.2.-	COG1129	Fructose import ATP-binding protein FruK	K10820	ytfR; galactofuranose transport system ATP-binding protein [EC:7.5.2.9]	360
C820_00245	gnl|IGS|C820_1	CDS	252697	253731	-	1035	ytfQ			ABC transporter periplasmic-binding protein YtfQ	K23508	ytfQ; galactofuranose transport system substrate-binding protein	212
C820_00246	gnl|IGS|C820_1	CDS	254039	255535	-	1497				hypothetical protein	K07718	yesM; two-component system, sensor histidine kinase YesM [EC:2.7.13.3]	145
C820_00247	gnl|IGS|C820_1	CDS	255539	255847	-	309	btr		COG0614	HTH-type transcriptional activator Btr
C820_00248	gnl|IGS|C820_1	CDS	255804	256649	-	846	cheB_1	3.5.1.44		Protein-glutamate methylesterase/protein-glutamine glutaminase	K07720	yesN; two-component system, response regulator YesN	21
C820_00249	gnl|IGS|C820_1	CDS	256915	257208	-	294				hypothetical protein			2	K02230
C820_00250	gnl|IGS|C820_1	CDS	257281	257499	-	219				hypothetical protein			6	K03057	1
C820_00251	gnl|IGS|C820_1	CDS	257528	257788	-	261				hypothetical protein			6	K09713	1
C820_00252	gnl|IGS|C820_1	CDS	257758	258513	-	756	exoA	3.1.11.2	COG0708	Exodeoxyribonuclease	K01142	E3.1.11.2, xthA; exodeoxyribonuclease III [EC:3.1.11.2]	249
C820_00253	gnl|IGS|C820_1	CDS	258665	259462	+	798	yafV	3.5.1.3		Omega-amidase YafV	K13566	NIT2, yafV; omega-amidase [EC:3.5.1.3]	62
C820_00254	gnl|IGS|C820_1	CDS	259475	260779	+	1305	pdp	2.4.2.2		Pyrimidine-nucleoside phosphorylase	K00756	pdp; pyrimidine-nucleoside phosphorylase [EC:2.4.2.2]	213
C820_00255	gnl|IGS|C820_1	CDS	260794	261402	+	609				hypothetical protein			40
C820_00256	gnl|IGS|C820_1	CDS	261448	262629	+	1182	deoB	5.4.2.7	COG1015	Phosphopentomutase	K01839	deoB; phosphopentomutase [EC:5.4.2.7]	266
C820_00257	gnl|IGS|C820_1	CDS	262635	263327	+	693	comB	3.1.3.71		2-phosphosulfolactate phosphatase	K05979	comB; 2-phosphosulfolactate phosphatase [EC:3.1.3.71]	134
C820_00258	gnl|IGS|C820_1	CDS	263499	263600	-	102				hypothetical protein
C820_00259	gnl|IGS|C820_1	CDS	263615	263725	-	111				hypothetical protein
C820_00260	gnl|IGS|C820_1	CDS	263995	264237	+	243				hypothetical protein			19	K22300	1
C820_00261	gnl|IGS|C820_1	CDS	264497	265105	-	609				hypothetical protein			18	K11901	1
C820_00262	gnl|IGS|C820_1	CDS	265110	265787	-	678	purC_1	6.3.2.6	COG0152	Phosphoribosylaminoimidazole-succinocarboxamide synthase	K01923	purC; phosphoribosylaminoimidazole-succinocarboxamide synthase [EC:6.3.2.6]	177
C820_00263	gnl|IGS|C820_1	CDS	265887	267890	-	2004	htpG		COG0326	Chaperone protein HtpG	K04079	HSP90A, htpG; molecular chaperone HtpG	351
C820_00264	gnl|IGS|C820_1	CDS	268038	268505	-	468				hypothetical protein			33	K19126	1
C820_00265	gnl|IGS|C820_1	CDS	268661	269449	+	789				hypothetical protein			5	K01308	1
C820_00266	gnl|IGS|C820_1	CDS	269459	270994	+	1536	patA_1	2.3.1.-	COG1696	Peptidoglycan O-acetyltransferase	K19294	algI; alginate O-acetyltransferase complex protein AlgI	195
C820_00267	gnl|IGS|C820_1	CDS	271034	272086	+	1053				hypothetical protein			15	K25034	1
C820_00268	gnl|IGS|C820_1	CDS	272208	273878	+	1671	glnS	6.1.1.18	COG0008	Glutamine--tRNA ligase	K01886	QARS, glnS; glutaminyl-tRNA synthetase [EC:6.1.1.18]	525
C820_00269	gnl|IGS|C820_1	CDS	274429	274611	+	183				hypothetical protein			10	K02529	1
C820_00270	gnl|IGS|C820_1	CDS	274671	274910	+	240				hypothetical protein
C820_00271	gnl|IGS|C820_1	CDS	274969	275544	-	576	frp	1.5.1.38		NADPH-flavin oxidoreductase			56
C820_00272	gnl|IGS|C820_1	CDS	275596	277215	-	1620	ybiT		COG0488	putative ABC transporter ATP-binding protein YbiT			392
C820_00273	gnl|IGS|C820_1	CDS	277314	278246	-	933				hypothetical protein			6	K07051	2
C820_00274	gnl|IGS|C820_1	CDS	278637	278984	-	348				hypothetical protein	K22132	tcdA; tRNA threonylcarbamoyladenosine dehydratase	20
C820_00275	gnl|IGS|C820_1	CDS	279071	279349	-	279	tcdA	6.1.-.-	COG1179	tRNA threonylcarbamoyladenosine dehydratase	K22132	tcdA; tRNA threonylcarbamoyladenosine dehydratase	17
C820_00276	gnl|IGS|C820_1	CDS	279362	280744	-	1383				hypothetical protein			121
C820_00277	gnl|IGS|C820_1	CDS	281130	282518	-	1389	tagU_2	2.7.8.-		Polyisoprenyl-teichoic acid--peptidoglycan teichoic acid transferase TagU	K01005	tagT_U_V; polyisoprenyl-teichoic acid--peptidoglycan teichoic acid transferase [EC:2.7.8.-]	78
C820_00278	gnl|IGS|C820_1	CDS	282565	283770	-	1206	tagU_3	2.7.8.-		Polyisoprenyl-teichoic acid--peptidoglycan teichoic acid transferase TagU	K01005	tagT_U_V; polyisoprenyl-teichoic acid--peptidoglycan teichoic acid transferase [EC:2.7.8.-]	62
C820_00279	gnl|IGS|C820_1	CDS	283958	285862	-	1905				hypothetical protein			121
C820_00286	gnl|IGS|C820_1	CDS	286935	287447	-	513	yfcE	3.1.4.-	COG0622	Phosphodiesterase YfcE	K07095	K07095; uncharacterized protein	46
C820_00287	gnl|IGS|C820_1	CDS	287444	288055	-	612	rdgB	3.6.1.66	COG0127	dITP/XTP pyrophosphatase	K01519	rdgB, ITPA; XTP/dITP diphosphohydrolase [EC:3.6.1.66]	113
C820_00288	gnl|IGS|C820_1	CDS	288018	288218	-	201				hypothetical protein
C820_00289	gnl|IGS|C820_1	CDS	289476	291317	+	1842				hypothetical protein	K03406	mcp; methyl-accepting chemotaxis protein	51
C820_00290	gnl|IGS|C820_1	CDS	291360	291944	-	585				hypothetical protein			3	K03749	1
C820_00291	gnl|IGS|C820_1	CDS	292064	293551	-	1488	expZ		COG0488	Nucleotide-binding protein ExpZ	K19350	lsa; lincosamide and streptogramin A transport system ATP-binding/permease protein	318
C820_00292	gnl|IGS|C820_1	CDS	293919	294374	+	456				hypothetical protein			53	K03828	3
C820_00293	gnl|IGS|C820_1	CDS	294397	294999	+	603				hypothetical protein			9	K03783	1
C820_00294	gnl|IGS|C820_1	CDS	295052	296299	-	1248	proA	1.2.1.41	COG0014	Gamma-glutamyl phosphate reductase	K00147	proA; glutamate-5-semialdehyde dehydrogenase [EC:1.2.1.41]	265
C820_00295	gnl|IGS|C820_1	CDS	296313	296876	-	564	yqgN		COG0212	putative protein YqgN	K01934	MTHFS; 5-formyltetrahydrofolate cyclo-ligase [EC:6.3.3.2]	63
C820_00296	gnl|IGS|C820_1	CDS	296880	297674	-	795	proB	2.7.2.11	COG0263	Glutamate 5-kinase 1	K00931	proB; glutamate 5-kinase [EC:2.7.2.11]	134
C820_00297	gnl|IGS|C820_1	CDS	297866	298291	+	426				hypothetical protein			6	K06996	1
C820_00298	gnl|IGS|C820_1	CDS	298325	299779	-	1455	pncB2	6.3.4.21	COG1488	Nicotinate phosphoribosyltransferase pncB2	K00763	pncB, NAPRT1; nicotinate phosphoribosyltransferase [EC:6.3.4.21]	338
C820_00299	gnl|IGS|C820_1	CDS	300414	303527	+	3114	mupA			mupirocin-resistant isoleucine--tRNA ligase MupA	K01870	IARS, ileS; isoleucyl-tRNA synthetase [EC:6.1.1.5]	725
C820_00300	gnl|IGS|C820_1	CDS	303567	304073	-	507	yrdA		COG0663	Protein YrdA			67
C820_00301	gnl|IGS|C820_1	CDS	304101	305882	-	1782				hypothetical protein	K03406	mcp; methyl-accepting chemotaxis protein	83
C820_00302	gnl|IGS|C820_1	CDS	306055	306960	-	906				hypothetical protein			8	K25034	1
C820_00303	gnl|IGS|C820_1	CDS	307115	307960	-	846				hypothetical protein			6	K02039	1
C820_00304	gnl|IGS|C820_1	CDS	308098	310551	-	2454	glgP	2.4.1.1	COG0058	Glycogen phosphorylase	K00688	PYG, glgP; glycogen phosphorylase [EC:2.4.1.1]	546
C820_00305	gnl|IGS|C820_1	CDS	310730	311206	-	477				hypothetical protein			3	K07238	1
C820_00306	gnl|IGS|C820_1	CDS	311273	312256	-	984				hypothetical protein			1	K19084	1
C820_00307	gnl|IGS|C820_1	CDS	312272	313312	-	1041				hypothetical protein			1	K01400	1
C820_00308	gnl|IGS|C820_1	CDS	313325	314368	-	1044				hypothetical protein			1	K01258	1
C820_00309	gnl|IGS|C820_1	CDS	314518	315087	-	570				hypothetical protein	K07240	chrA; chromate transporter	89
C820_00310	gnl|IGS|C820_1	CDS	315084	315620	-	537	chrA			Chromate transport protein	K07240	chrA; chromate transporter	132
C820_00311	gnl|IGS|C820_1	CDS	315674	316738	-	1065	prfA		COG0216	Peptide chain release factor 1	K02835	prfA, MTRF1, MRF1; peptide chain release factor 1	247
C820_00312	gnl|IGS|C820_1	CDS	316777	317625	-	849	prmC_2	2.1.1.297	COG2890	Release factor glutamine methyltransferase	K02493	hemK, prmC, HEMK; release factor glutamine methyltransferase [EC:2.1.1.297]	104
C820_00313	gnl|IGS|C820_1	CDS	317622	318566	-	945				hypothetical protein			145
C820_00314	gnl|IGS|C820_1	CDS	318666	318869	-	204	rpmE		COG0254	50S ribosomal protein L31	K02909	RP-L31, rpmE; large subunit ribosomal protein L31	52
C820_00315	gnl|IGS|C820_1	CDS	319018	320502	-	1485	rho	3.6.4.-		Transcription termination factor Rho	K03628	rho; transcription termination factor Rho	241
C820_00316	gnl|IGS|C820_1	CDS	320583	321866	-	1284				hypothetical protein			2	K11751	1
C820_00317	gnl|IGS|C820_1	CDS	322334	323038	+	705	mecB		COG4862	Adapter protein MecA 2	K16511	mecA1_2; adapter protein MecA 1/2	35
C820_00318	gnl|IGS|C820_1	CDS	323075	325060	-	1986	hppA1	7.2.3.-	COG3808	Putative K(+)-stimulated pyrophosphate-energized sodium pump	K15987	hppA; K(+)-stimulated pyrophosphate-energized sodium pump [EC:7.1.3.2]	461
C820_00319	gnl|IGS|C820_1	CDS	325138	325539	-	402				hypothetical protein			3	K08316	1
C820_00320	gnl|IGS|C820_1	CDS	325551	326471	-	921				hypothetical protein	K24180	mleP; malate permease and related proteins	71
C820_00321	gnl|IGS|C820_1	CDS	326535	327911	-	1377	mepA_1		COG0534	Multidrug export protein MepA			306
C820_00322	gnl|IGS|C820_1	CDS	328104	328664	-	561	mntP		COG1971	putative manganese efflux pump MntP			73	K23242	21
C820_00326	gnl|IGS|C820_1	CDS	329160	329468	-	309	ftsL_2			Cell division protein FtsL			7	K13052	6
C820_00327	gnl|IGS|C820_1	CDS	329517	330029	-	513				hypothetical protein			20
C820_00328	gnl|IGS|C820_1	CDS	330046	330330	-	285	yabP			Spore protein YabP			36
C820_00329	gnl|IGS|C820_1	CDS	330475	330714	-	240			COG1188	putative protein			59
C820_00330	gnl|IGS|C820_1	CDS	330826	331104	-	279	hup		COG0776	DNA-binding protein HU	K03530	hupB; DNA-binding protein HU-beta	63
C820_00331	gnl|IGS|C820_1	CDS	331128	331916	-	789	mazG	3.6.1.8	COG1694	Nucleoside triphosphate pyrophosphohydrolase	K02499	yabN; tetrapyrrole methylase family protein / MazG family protein	92
C820_00332	gnl|IGS|C820_1	CDS	332044	332886	+	843			COG0543	Dihydroorotate dehydrogenase B (NAD(+)), electron transfer subunit	K00528	fpr; ferredoxin/flavodoxin---NADP+ reductase [EC:1.18.1.2 1.19.1.1]	195
C820_00333	gnl|IGS|C820_1	CDS	332927	334321	+	1395	gltD	1.4.1.13	COG0493	Glutamate synthase [NADPH] small chain	K00266	gltD; glutamate synthase (NADPH) small chain [EC:1.4.1.13]	341
C820_00334	gnl|IGS|C820_1	CDS	334350	334814	+	465				hypothetical protein	K07005	K07005; uncharacterized protein	64
C820_00335	gnl|IGS|C820_1	CDS	334843	335451	+	609	gloC	3.1.2.6	COG0491	Hydroxyacylglutathione hydrolase GloC	K01069	gloB, gloC, HAGH; hydroxyacylglutathione hydrolase [EC:3.1.2.6]	85
C820_00336	gnl|IGS|C820_1	CDS	335675	337792	+	2118	nrdD_1	1.1.98.6	COG1328	Anaerobic ribonucleoside-triphosphate reductase	K21636	nrdD; ribonucleoside-triphosphate reductase (formate) [EC:1.1.98.6]	545
C820_00337	gnl|IGS|C820_1	CDS	337794	338282	+	489	nrdG	1.97.1.-	COG0602	Anaerobic ribonucleoside-triphosphate reductase-activating protein	K04068	nrdG; anaerobic ribonucleoside-triphosphate reductase activating protein [EC:1.97.1.4]	115
C820_00338	gnl|IGS|C820_1	CDS	338349	338870	+	522	dut	3.6.1.23		Deoxyuridine 5'-triphosphate nucleotidohydrolase	K01520	dut, DUT; dUTP pyrophosphatase [EC:3.6.1.23]	166
C820_00339	gnl|IGS|C820_1	CDS	338911	339621	+	711	gloB_2	3.1.2.6		Hydroxyacylglutathione hydrolase	K01069	gloB, gloC, HAGH; hydroxyacylglutathione hydrolase [EC:3.1.2.6]	17
C820_00340	gnl|IGS|C820_1	CDS	339760	340170	+	411	yjdF			putative protein YjdF			62
C820_00341	gnl|IGS|C820_1	CDS	340392	341699	-	1308	yeeO_1		COG0534	putative FMN/FAD exporter YeeO			178
C820_00342	gnl|IGS|C820_1	CDS	341869	342489	-	621	nth	4.2.99.18	COG0177	Endonuclease III	K10773	NTH; endonuclease III [EC:4.2.99.18]	121
C820_00343	gnl|IGS|C820_1	CDS	342511	344235	-	1725				hypothetical protein			242
C820_00344	gnl|IGS|C820_1	CDS	344273	345124	-	852				hypothetical protein	K07058	K07058; membrane protein	70
C820_00345	gnl|IGS|C820_1	CDS	345126	347291	-	2166	topB_1	5.6.2.1	COG0550	DNA topoisomerase 3	K03169	topB; DNA topoisomerase III [EC:5.6.2.1]	370
C820_00346	gnl|IGS|C820_1	CDS	347297	348046	-	750		1.-.-.-		putative oxidoreductase	K07124	K07124; uncharacterized protein	144
C820_00347	gnl|IGS|C820_1	CDS	348300	350303	+	2004				hypothetical protein			6	K01448	1
C820_00348	gnl|IGS|C820_1	CDS	350726	351841	-	1116	pepS	3.4.11.-	COG2309	Aminopeptidase PepS	K19689	ampS, pepS, ampT; aminopeptidase [EC:3.4.11.-]	311
C820_00349	gnl|IGS|C820_1	CDS	352018	352386	+	369				hypothetical protein			37
C820_00350	gnl|IGS|C820_1	CDS	352411	352953	+	543				hypothetical protein	K07015	yqeG; putative phosphatase [EC:3.1.3.-]	63
C820_00351	gnl|IGS|C820_1	CDS	353074	353640	+	567	efp		COG0231	Elongation factor P	K02356	efp; elongation factor P	142
C820_00352	gnl|IGS|C820_1	CDS	353664	354011	+	348				hypothetical protein			17	K03048	1
C820_00353	gnl|IGS|C820_1	CDS	354110	354502	+	393				hypothetical protein			72
C820_00354	gnl|IGS|C820_1	CDS	354601	356490	+	1890	ftsH4	3.4.24.-		ATP-dependent zinc metalloprotease FtsH 4	K03798	ftsH, hflB; cell division protease FtsH [EC:3.4.24.-]	333
C820_00355	gnl|IGS|C820_1	CDS	356646	357980	+	1335	mepA_2		COG0534	Multidrug export protein MepA			235
C820_00356	gnl|IGS|C820_1	CDS	358028	358243	-	216				hypothetical protein			5	K18918	1
C820_00357	gnl|IGS|C820_1	CDS	358378	358647	+	270				hypothetical protein			5	K03687	1
C820_00358	gnl|IGS|C820_1	CDS	358668	358835	+	168				hypothetical protein
C820_00359	gnl|IGS|C820_1	CDS	358883	359179	-	297				hypothetical protein			61
C820_00360	gnl|IGS|C820_1	CDS	359219	361507	-	2289	leuC	4.2.1.33		3-isopropylmalate dehydratase large subunit	K01681	ACO, acnA; aconitate hydratase [EC:4.2.1.3]	732
C820_00361	gnl|IGS|C820_1	CDS	361659	361838	+	180				hypothetical protein			13	K01778	1
C820_00362	gnl|IGS|C820_1	CDS	361967	362737	-	771				hypothetical protein			32
C820_00363	gnl|IGS|C820_1	CDS	362803	363762	-	960			COG2385	putative protein	K06381	spoIID; stage II sporulation protein D	98
C820_00364	gnl|IGS|C820_1	CDS	363913	364110	-	198				hypothetical protein			3	K07305	1
C820_00365	gnl|IGS|C820_1	CDS	364319	364711	+	393				hypothetical protein			8	K13012	1
C820_00366	gnl|IGS|C820_1	CDS	364809	365153	+	345				hypothetical protein	K10947	padR; PadR family transcriptional regulator, regulatory protein PadR	61
C820_00367	gnl|IGS|C820_1	CDS	365143	366621	+	1479				hypothetical protein			11	K05837	5
C820_00368	gnl|IGS|C820_1	CDS	366614	368113	+	1500				hypothetical protein			7	K05837	4
C820_00369	gnl|IGS|C820_1	CDS	368137	369222	-	1086				hypothetical protein	K06385	spoIIP; stage II sporulation protein P	67
C820_00370	gnl|IGS|C820_1	CDS	369381	370448	+	1068				hypothetical protein			11	K06999	1
C820_00371	gnl|IGS|C820_1	CDS	370585	372636	+	2052				hypothetical protein			5	K12132	1
C820_00372	gnl|IGS|C820_1	CDS	372668	374401	+	1734	pgcA	5.4.2.2		Phosphoglucomutase	K01835	pgm; phosphoglucomutase [EC:5.4.2.2]	372
C820_00373	gnl|IGS|C820_1	CDS	374571	375461	+	891	ispE	2.7.1.148	COG1947	4-diphosphocytidyl-2-C-methyl-D-erythritol kinase	K00919	ispE; 4-diphosphocytidyl-2-C-methyl-D-erythritol kinase [EC:2.7.1.148]	191
C820_00374	gnl|IGS|C820_1	CDS	375464	376147	+	684	gntR			putative D-xylose utilization operon transcriptional repressor			103
C820_00375	gnl|IGS|C820_1	CDS	376391	377533	+	1143				hypothetical protein			28	K19224	1
C820_00376	gnl|IGS|C820_1	CDS	377659	378999	+	1341	pgi	5.3.1.9	COG0166	Glucose-6-phosphate isomerase	K01810	GPI, pgi; glucose-6-phosphate isomerase [EC:5.3.1.9]	392
C820_00377	gnl|IGS|C820_1	CDS	379083	379742	+	660		3.1.3.5	COG0546	5'-nucleotidase	K01091	gph; phosphoglycolate phosphatase [EC:3.1.3.18]	75	K22230	2
C820_00378	gnl|IGS|C820_1	CDS	379760	380776	-	1017	thiY		COG0715	Formylaminopyrimidine-binding protein	K15598	thiY; putative hydroxymethylpyrimidine transport system substrate-binding protein	161
C820_00379	gnl|IGS|C820_1	CDS	380780	381523	-	744	ribX			Riboflavin transport system permease protein RibX	K15599	thiX; putative hydroxymethylpyrimidine transport system permease protein	214
C820_00380	gnl|IGS|C820_1	CDS	381538	382278	-	741	nrtD	7.3.2.4	COG1116	Nitrate import ATP-binding protein NrtD	K15600	thiZ; putative hydroxymethylpyrimidine transport system ATP-binding protein	135
C820_00381	gnl|IGS|C820_1	CDS	382272	382940	-	669	tenA	3.5.99.2	COG0819	Aminopyrimidine aminohydrolase	K03707	tenA; thiaminase (transcriptional activator TenA) [EC:3.5.99.2]	147
C820_00382	gnl|IGS|C820_1	CDS	383370	384146	+	777				hypothetical protein			87
C820_00383	gnl|IGS|C820_1	CDS	384150	384584	+	435				hypothetical protein			40
C820_00384	gnl|IGS|C820_1	CDS	384682	385773	+	1092				Sodium-lithium/proton antiporter			85
C820_00385	gnl|IGS|C820_1	CDS	385823	386176	-	354				hypothetical protein
C820_00386	gnl|IGS|C820_1	CDS	386202	387767	-	1566				hypothetical protein			33	K13963	7
C820_00387	gnl|IGS|C820_1	CDS	388161	390197	+	2037	pctC		COG0840	Methyl-accepting chemotaxis protein PctC	K03406	mcp; methyl-accepting chemotaxis protein	176
C820_00388	gnl|IGS|C820_1	CDS	390715	391116	+	402				hypothetical protein			3	K03442	3
C820_00389	gnl|IGS|C820_1	CDS	391157	392812	-	1656	udk	2.7.1.48		Uridine kinase	K00876	udk, UCK; uridine kinase [EC:2.7.1.48]	271
C820_00390	gnl|IGS|C820_1	CDS	392826	393950	-	1125			COG0327	GTP cyclohydrolase 1 type 2			174
C820_00391	gnl|IGS|C820_1	CDS	393923	394630	-	708	trmK	2.1.1.217	COG2384	tRNA (adenine(22)-N(1))-methyltransferase	K06967	trmK; tRNA (adenine22-N1)-methyltransferase [EC:2.1.1.217]	73
C820_00392	gnl|IGS|C820_1	CDS	394630	394887	-	258				hypothetical protein
C820_00393	gnl|IGS|C820_1	CDS	394958	396031	-	1074	sigA		COG0568	RNA polymerase sigma factor SigA	K03086	rpoD; RNA polymerase primary sigma factor	256
C820_00394	gnl|IGS|C820_1	CDS	396062	397852	-	1791	dnaG_1	2.7.7.-		DNA primase	K02316	dnaG; DNA primase [EC:2.7.7.101]	251
C820_00395	gnl|IGS|C820_1	CDS	398096	400870	-	2775				hypothetical protein	K03546	sbcC, rad50; DNA repair protein SbcC/Rad50	274
C820_00396	gnl|IGS|C820_1	CDS	400867	402003	-	1137	sbcD			Nuclease SbcCD subunit D	K03547	sbcD, mre11; DNA repair protein SbcD/Mre11	208
C820_00397	gnl|IGS|C820_1	CDS	402017	404170	-	2154	yhgF		COG2183	Protein YhgF	K06959	tex; protein Tex	468
C820_00398	gnl|IGS|C820_1	CDS	404180	405214	-	1035	gloB_3	3.1.2.6		Hydroxyacylglutathione hydrolase			130
C820_00399	gnl|IGS|C820_1	CDS	405452	405949	+	498				hypothetical protein			22	K07058	1
C820_00400	gnl|IGS|C820_1	CDS	406130	406456	+	327	darA		COG3870	Cyclic di-AMP receptor A			60
C820_00401	gnl|IGS|C820_1	CDS	406477	407484	+	1008				hypothetical protein	K02341	holB; DNA polymerase III subunit delta' [EC:2.7.7.7]	127
C820_00402	gnl|IGS|C820_1	CDS	407478	408341	+	864				hypothetical protein			159
C820_00403	gnl|IGS|C820_1	CDS	408331	409074	+	744	yfiC	2.1.1.223		tRNA1(Val) (adenine(37)-N6)-methyltransferase	K15460	yfiC, trmX; tRNA1Val (adenine37-N6)-methyltransferase [EC:2.1.1.223]	144
C820_00404	gnl|IGS|C820_1	CDS	409098	409943	+	846	rsmI	2.1.1.198		Ribosomal RNA small subunit methyltransferase I	K07056	rsmI; 16S rRNA (cytidine1402-2'-O)-methyltransferase [EC:2.1.1.198]	166
C820_00405	gnl|IGS|C820_1	CDS	409956	410453	+	498	proX		COG3760	Prolyl-tRNA editing protein ProX	K19055	prdX, proX; Ala-tRNA(Pro) deacylase [EC:3.1.1.-]	89
C820_00406	gnl|IGS|C820_1	CDS	410450	411844	+	1395	speA	4.1.1.19	COG1982	Arginine decarboxylase	K01585	speA; arginine decarboxylase [EC:4.1.1.19]	77
C820_00407	gnl|IGS|C820_1	CDS	411862	412251	+	390				hypothetical protein			4	K01775	1
C820_00408	gnl|IGS|C820_1	CDS	412290	412991	-	702	mtnN	3.2.2.9	COG0775	5'-methylthioadenosine/S-adenosylhomocysteine nucleosidase	K01243	mtnN, mtn, pfs; adenosylhomocysteine nucleosidase [EC:3.2.2.9]	150
C820_00409	gnl|IGS|C820_1	CDS	413123	413602	+	480				Riboflavin biosynthesis protein			47
C820_00410	gnl|IGS|C820_1	CDS	413675	414376	+	702	puuD	3.5.1.94	COG2071	Gamma-glutamyl-gamma-aminobutyrate hydrolase PuuD	K07010	K07010; putative glutamine amidotransferase	89
C820_00411	gnl|IGS|C820_1	CDS	414373	415218	+	846	mscS		COG0668	Small-conductance mechanosensitive channel	K22044	ybiO; moderate conductance mechanosensitive channel	85
C820_00412	gnl|IGS|C820_1	CDS	415234	415425	+	192				hypothetical protein			44
C820_00413	gnl|IGS|C820_1	CDS	415436	416086	-	651				hypothetical protein	K07076	K07076; uncharacterized protein	63
C820_00414	gnl|IGS|C820_1	CDS	416100	416906	-	807		1.10.3.-	COG1496	Polyphenol oxidase	K05810	LACC1, yfiH; purine-nucleoside/S-methyl-5'-thioadenosine phosphorylase / adenosine deaminase [EC:2.4.2.1 2.4.2.28 3.5.4.4]	117
C820_00415	gnl|IGS|C820_1	CDS	416916	418058	-	1143	rnhB			Ribonuclease HII	K03470	rnhB; ribonuclease HII [EC:3.1.26.4]	62
C820_00416	gnl|IGS|C820_1	CDS	418265	419395	+	1131				hypothetical protein	K07079	K07079; uncharacterized protein	221
C820_00417	gnl|IGS|C820_1	CDS	419418	420035	+	618	sgcG	1.3.99.24		2-amino-4-deoxychorismate dehydrogenase			187
C820_00418	gnl|IGS|C820_1	CDS	420135	420761	+	627	vat	2.3.1.-		Virginiamycin A acetyltransferase	K18234	vat; virginiamycin A acetyltransferase [EC:2.3.1.-]	221
C820_00419	gnl|IGS|C820_1	CDS	420920	422065	+	1146				hypothetical protein	K07079	K07079; uncharacterized protein	215
C820_00420	gnl|IGS|C820_1	CDS	422190	422468	+	279				hypothetical protein			6	K00001	1
C820_00421	gnl|IGS|C820_1	CDS	422563	423918	-	1356	rlmCD_1	2.1.1.189	COG2265	23S rRNA (uracil-C(5))-methyltransferase RlmCD	K03215	rumA; 23S rRNA (uracil1939-C5)-methyltransferase [EC:2.1.1.190]	237
C820_00422	gnl|IGS|C820_1	CDS	424067	424525	+	459	yugI		COG1098	General stress protein 13
C820_00423	gnl|IGS|C820_1	CDS	424594	424926	-	333	rsfS		COG0799	Ribosomal silencing factor RsfS	K09710	ybeB; ribosome-associated protein	64
C820_00424	gnl|IGS|C820_1	CDS	424940	426172	-	1233	nadD_1	2.7.7.18		nicotinate-nucleotide adenylyltransferase	K00969	nadD; nicotinate-nucleotide adenylyltransferase [EC:2.7.7.18]	68
C820_00425	gnl|IGS|C820_1	CDS	426192	426485	-	294	yhbY		COG1534	RNA-binding protein YhbY	K07574	yhbY; RNA-binding protein	65
C820_00426	gnl|IGS|C820_1	CDS	426528	427805	-	1278	obg	3.6.5.-	COG0536	GTPase Obg	K03979	obgE, cgtA, MTG2; GTPase [EC:3.6.5.-]	246
C820_00427	gnl|IGS|C820_1	CDS	427881	428177	-	297	rpmA			50S ribosomal protein L27	K02899	RP-L27, MRPL27, rpmA; large subunit ribosomal protein L27	89
C820_00428	gnl|IGS|C820_1	CDS	428182	428520	-	339				hypothetical protein	K07584	ysxB; uncharacterized protein	51
C820_00429	gnl|IGS|C820_1	CDS	428526	428837	-	312	rplU		COG0261	50S ribosomal protein L21	K02888	RP-L21, MRPL21, rplU; large subunit ribosomal protein L21	77
C820_00430	gnl|IGS|C820_1	CDS	428975	429883	-	909				hypothetical protein			5	K07126	1
C820_00431	gnl|IGS|C820_1	CDS	429880	431781	-	1902				hypothetical protein			36	K19360	1
C820_00432	gnl|IGS|C820_1	CDS	431806	432444	-	639	recX			Regulatory protein RecX	K03565	recX; regulatory protein	44
C820_00433	gnl|IGS|C820_1	CDS	432540	433100	-	561				hypothetical protein			9	K01817	1
C820_00434	gnl|IGS|C820_1	CDS	433201	433545	-	345				hypothetical protein			18
C820_00435	gnl|IGS|C820_1	CDS	433620	435395	-	1776				hypothetical protein
C820_00436	gnl|IGS|C820_1	CDS	435514	435993	-	480				hypothetical protein			90
C820_00437	gnl|IGS|C820_1	CDS	436241	436747	-	507				hypothetical protein
C820_00438	gnl|IGS|C820_1	CDS	436921	437742	+	822	nit1	3.5.1.128		Deaminated glutathione amidase	K13566	NIT2, yafV; omega-amidase [EC:3.5.1.3]	129
C820_00439	gnl|IGS|C820_1	CDS	437750	438688	+	939	msrAB		COG0225	Peptide methionine sulfoxide reductase MsrA/MsrB	K12267	msrAB; peptide methionine sulfoxide reductase msrA/msrB [EC:1.8.4.11 1.8.4.12]	219
C820_00440	gnl|IGS|C820_1	CDS	438709	440112	+	1404	asnS	6.1.1.22	COG0017	Asparagine--tRNA ligase	K01893	NARS, asnS; asparaginyl-tRNA synthetase [EC:6.1.1.22]	349
C820_00441	gnl|IGS|C820_1	CDS	440128	440367	+	240				hypothetical protein			4	K01142	1
C820_00442	gnl|IGS|C820_1	CDS	440414	440659	+	246				hypothetical protein
C820_00443	gnl|IGS|C820_1	CDS	440754	441725	+	972				hypothetical protein			10	K01448	1
C820_00444	gnl|IGS|C820_1	CDS	441779	442705	-	927				hypothetical protein			3	K11209	1
C820_00445	gnl|IGS|C820_1	CDS	442728	443669	-	942				hypothetical protein			3	K14441	2
C820_00446	gnl|IGS|C820_1	CDS	444297	445433	-	1137	dnaJ		COG0484	Chaperone protein DnaJ	K03686	dnaJ; molecular chaperone DnaJ	179
C820_00447	gnl|IGS|C820_1	CDS	445623	447455	-	1833	dnaK		COG0443	Chaperone protein DnaK	K04043	dnaK, HSPA9; molecular chaperone DnaK	442
C820_00448	gnl|IGS|C820_1	CDS	447543	448121	-	579	grpE		COG0576	Protein GrpE	K03687	GRPE; molecular chaperone GrpE	56
C820_00449	gnl|IGS|C820_1	CDS	448166	449212	-	1047	hrcA		COG1420	Heat-inducible transcription repressor HrcA	K03705	hrcA; heat-inducible transcriptional repressor	148
C820_00450	gnl|IGS|C820_1	CDS	449413	450540	+	1128	hemW		COG0635	Heme chaperone HemW			154	K02495	16
C820_00451	gnl|IGS|C820_1	CDS	450662	452578	+	1917				hypothetical protein			118
C820_00452	gnl|IGS|C820_1	CDS	452675	455002	+	2328				hypothetical protein			3	K20276	1
C820_00453	gnl|IGS|C820_1	CDS	455043	455168	-	126				hypothetical protein			12	K01686	1
C820_00454	gnl|IGS|C820_1	CDS	455171	455479	-	309				hypothetical protein			3	K09888	1
C820_00455	gnl|IGS|C820_1	CDS	455511	456515	-	1005				hypothetical protein			3	K00116	1
C820_00456	gnl|IGS|C820_1	CDS	456822	457538	+	717	cysA	7.3.2.3	COG1118	Sulfate/thiosulfate import ATP-binding protein CysA	K09013	sufC; Fe-S cluster assembly ATP-binding protein	155
C820_00457	gnl|IGS|C820_1	CDS	457540	458460	+	921				hypothetical protein			176	K07033	22
C820_00458	gnl|IGS|C820_1	CDS	458644	459798	+	1155	purK	6.3.4.18		N5-carboxyaminoimidazole ribonucleotide synthase	K01589	purK; 5-(carboxyamino)imidazole ribonucleotide synthase [EC:6.3.4.18]	206
C820_00459	gnl|IGS|C820_1	CDS	460040	463399	+	3360				hypothetical protein	K03466	ftsK, spoIIIE; DNA segregation ATPase FtsK/SpoIIIE, S-DNA-T family	120
C820_00460	gnl|IGS|C820_1	CDS	463465	463959	+	495				hypothetical protein			16	K12340	1
C820_00461	gnl|IGS|C820_1	CDS	463956	464510	-	555				hypothetical protein			19	K22373	1
C820_00462	gnl|IGS|C820_1	CDS	464758	466428	+	1671	fhs	6.3.4.3	COG2759	Formate--tetrahydrofolate ligase	K01938	fhs; formate--tetrahydrofolate ligase [EC:6.3.4.3]	394
C820_00463	gnl|IGS|C820_1	CDS	466511	467359	+	849	folD			Bifunctional protein FolD protein	K01491	folD; methylenetetrahydrofolate dehydrogenase (NADP+) / methenyltetrahydrofolate cyclohydrolase [EC:1.5.1.5 3.5.4.9]	180
C820_00464	gnl|IGS|C820_1	CDS	467424	468782	+	1359	rimO	2.8.4.4	COG0621	Ribosomal protein S12 methylthiotransferase RimO	K14441	rimO; ribosomal protein S12 methylthiotransferase [EC:2.8.4.4]	247
C820_00465	gnl|IGS|C820_1	CDS	468760	469299	+	540	pgsA	2.7.8.5		CDP-diacylglycerol--glycerol-3-phosphate 3-phosphatidyltransferase	K00995	pgsA, PGS1; CDP-diacylglycerol---glycerol-3-phosphate 3-phosphatidyltransferase [EC:2.7.8.5]	134
C820_00466	gnl|IGS|C820_1	CDS	469587	470819	+	1233	cinA		COG1058	Putative competence-damage inducible protein	K03742	pncC; nicotinamide-nucleotide amidase [EC:3.5.1.42]	240
C820_00467	gnl|IGS|C820_1	CDS	470816	471694	+	879				hypothetical protein			80
C820_00468	gnl|IGS|C820_1	CDS	471770	472912	+	1143	recA		COG0468	Protein RecA	K03553	recA; recombination protein RecA	220
C820_00469	gnl|IGS|C820_1	CDS	472978	473388	-	411				hypothetical protein			7	K07071	1
C820_00470	gnl|IGS|C820_1	CDS	473401	475056	-	1656	dauA		COG0659	C4-dicarboxylic acid transporter DauA	K03321	TC.SULP; sulfate permease, SulP family	270
C820_00471	gnl|IGS|C820_1	CDS	475362	475916	+	555	rbr		COG1592	Rubrerythrin			67
C820_00472	gnl|IGS|C820_1	CDS	476000	476920	-	921	yicL_1		COG0697	putative inner membrane transporter YicL			161
C820_00473	gnl|IGS|C820_1	CDS	477290	478771	+	1482	putP		COG0591	Sodium/proline symporter	K11928	putP; sodium/proline symporter	309
C820_00474	gnl|IGS|C820_1	CDS	478929	479219	+	291	ycnE_1	1.-.-.-	COG1359	Putative monooxygenase YcnE			28	K01056	1
C820_00475	gnl|IGS|C820_1	CDS	479233	480453	+	1221	pfp	2.7.1.90	COG0205	Pyrophosphate--fructose 6-phosphate 1-phosphotransferase	K21071	pfk, pfp; ATP-dependent phosphofructokinase / diphosphate-dependent phosphofructokinase [EC:2.7.1.11 2.7.1.90]	223
C820_00476	gnl|IGS|C820_1	CDS	480477	481904	+	1428				hypothetical protein			3	K02014	1
C820_00477	gnl|IGS|C820_1	CDS	481958	482806	-	849				hypothetical protein			46
C820_00478	gnl|IGS|C820_1	CDS	483032	483790	-	759	ycfH	3.1.-.-	COG0084	putative metal-dependent hydrolase YcfH	K03424	tatD; TatD DNase family protein [EC:3.1.21.-]	141
C820_00479	gnl|IGS|C820_1	CDS	483790	485766	-	1977	metG	6.1.1.10		Methionine--tRNA ligase	K01874	MARS, metG; methionyl-tRNA synthetase [EC:6.1.1.10]	440
C820_00480	gnl|IGS|C820_1	CDS	485950	486519	-	570				hypothetical protein			1	K07486	1
C820_00481	gnl|IGS|C820_1	CDS	486653	486904	+	252				hypothetical protein			26	K22300	1
C820_00482	gnl|IGS|C820_1	CDS	487354	487596	+	243				hypothetical protein			17	K23779	1
C820_00483	gnl|IGS|C820_1	CDS	487725	487949	+	225				hypothetical protein
C820_00484	gnl|IGS|C820_1	CDS	487990	488226	-	237				hypothetical protein			3	K09458	1
C820_00485	gnl|IGS|C820_1	CDS	488722	489186	-	465	tadA_1	3.5.4.33	COG0590	tRNA-specific adenosine deaminase	K11991	tadA; tRNA(adenine34) deaminase [EC:3.5.4.33]	87
C820_00486	gnl|IGS|C820_1	CDS	489196	490527	-	1332				hypothetical protein			4	K21162	1
C820_00487	gnl|IGS|C820_1	CDS	490696	491373	-	678				hypothetical protein			2	K22051	2
C820_00488	gnl|IGS|C820_1	CDS	491446	492402	-	957	dusB	1.3.1.-	COG0042	tRNA-dihydrouridine synthase B	K05540	dusB; tRNA-dihydrouridine synthase B [EC:1.-.-.-]	213
C820_00489	gnl|IGS|C820_1	CDS	492431	493198	-	768	coaX_1	2.7.1.33	COG1521	Type III pantothenate kinase	K03525	coaX; type III pantothenate kinase [EC:2.7.1.33]	149
C820_00490	gnl|IGS|C820_1	CDS	493211	493987	-	777	coaX_2	2.7.1.33	COG1521	Type III pantothenate kinase	K03525	coaX; type III pantothenate kinase [EC:2.7.1.33]	148
C820_00491	gnl|IGS|C820_1	CDS	494052	494642	-	591	panT		COG4684	Pantothenic acid transporter PanT			61
C820_00492	gnl|IGS|C820_1	CDS	494882	495241	-	360				hypothetical protein			19	K03389	1
C820_00493	gnl|IGS|C820_1	CDS	495253	496221	-	969	birA	6.3.4.15	COG0340	Bifunctional ligase/repressor BirA	K03524	birA; BirA family transcriptional regulator, biotin operon repressor / biotin---[acetyl-CoA-carboxylase] ligase [EC:6.3.4.15]	149
C820_00494	gnl|IGS|C820_1	CDS	496310	497254	-	945	arcB	2.1.3.3		Ornithine carbamoyltransferase, catabolic	K00611	OTC, argF, argI; ornithine carbamoyltransferase [EC:2.1.3.3]	222
C820_00495	gnl|IGS|C820_1	CDS	497318	497719	-	402	flK	3.1.2.29	COG5496	Fluoroacetyl-CoA thioesterase	K18700	flK; fluoroacetyl-CoA thioesterase [EC:3.1.2.29]	37
C820_00496	gnl|IGS|C820_1	CDS	497732	499699	-	1968	ftsH_1	3.4.24.-	COG0465	ATP-dependent zinc metalloprotease FtsH	K03798	ftsH, hflB; cell division protease FtsH [EC:3.4.24.-]	319
C820_00497	gnl|IGS|C820_1	CDS	500048	500578	-	531	hpt	2.4.2.8	COG0634	Hypoxanthine phosphoribosyltransferase	K00760	hprT, hpt, HPRT1; hypoxanthine phosphoribosyltransferase [EC:2.4.2.8]	110
C820_00498	gnl|IGS|C820_1	CDS	500562	501956	-	1395	tilS	6.3.4.19	COG0037	tRNA(Ile)-lysidine synthase	K04075	tilS, mesJ; tRNA(Ile)-lysidine synthase [EC:6.3.4.19]	143
C820_00499	gnl|IGS|C820_1	CDS	502049	502846	-	798				hypothetical protein			5	K03074	1
C820_00500	gnl|IGS|C820_1	CDS	502948	503817	-	870				hypothetical protein			4	K15553	1
C820_00501	gnl|IGS|C820_1	CDS	503844	504347	-	504				hypothetical protein			3	K06142	1
C820_00502	gnl|IGS|C820_1	CDS	504372	504755	-	384				hypothetical protein			2	K06079	1
C820_00503	gnl|IGS|C820_1	CDS	504973	507387	-	2415	spoIIE	3.1.3.16	COG2208	Stage II sporulation protein E	K06382	spoIIE; stage II sporulation protein E [EC:3.1.3.16]	190
C820_00504	gnl|IGS|C820_1	CDS	507769	508791	-	1023	ltaE	4.1.2.48		Low specificity L-threonine aldolase	K01620	ltaE; threonine aldolase [EC:4.1.2.48]	193
C820_00505	gnl|IGS|C820_1	CDS	508994	509176	-	183				hypothetical protein
C820_00506	gnl|IGS|C820_1	CDS	509733	510773	-	1041	mglB_1		COG1879	D-galactose-binding periplasmic protein	K10540	mglB; methyl-galactoside transport system substrate-binding protein	132
C820_00507	gnl|IGS|C820_1	CDS	510786	511748	-	963				hypothetical protein	K10439	rbsB; ribose transport system substrate-binding protein	15
C820_00508	gnl|IGS|C820_1	CDS	511745	513544	-	1800				hypothetical protein	K07718	yesM; two-component system, sensor histidine kinase YesM [EC:2.7.13.3]	286
C820_00509	gnl|IGS|C820_1	CDS	513577	515178	-	1602	rhaR_1			HTH-type transcriptional activator RhaR	K07720	yesN; two-component system, response regulator YesN	200
C820_00510	gnl|IGS|C820_1	CDS	515375	516946	+	1572				hypothetical protein			162
C820_00511	gnl|IGS|C820_1	CDS	516985	517449	-	465				hypothetical protein			7	K18707	1
C820_00512	gnl|IGS|C820_1	CDS	517534	518595	-	1062				hypothetical protein			107
C820_00513	gnl|IGS|C820_1	CDS	518694	519191	-	498	spsB	3.4.21.89		Signal peptidase IB	K03100	lepB; signal peptidase I [EC:3.4.21.89]	53
C820_00514	gnl|IGS|C820_1	CDS	519241	520593	-	1353	pmbA	3.4.-.-	COG0312	Metalloprotease PmbA	K03592	pmbA; PmbA protein	178
C820_00515	gnl|IGS|C820_1	CDS	520598	521983	-	1386	tldD	3.4.-.-	COG0312	Metalloprotease TldD	K03568	tldD; TldD protein	267
C820_00516	gnl|IGS|C820_1	CDS	522119	522643	-	525	recU	3.1.22.4	COG3331	Holliday junction resolvase RecU	K03700	recU; recombination protein U	132
C820_00517	gnl|IGS|C820_1	CDS	522656	523735	-	1080	queG	1.17.99.6	COG1600	Epoxyqueuosine reductase	K18979	queG; epoxyqueuosine reductase [EC:1.17.99.6]	108
C820_00518	gnl|IGS|C820_1	CDS	523829	528535	-	4707				hypothetical protein			142
C820_00519	gnl|IGS|C820_1	CDS	528532	529152	-	621				hypothetical protein			11	K01192	1
C820_00520	gnl|IGS|C820_1	CDS	529173	529463	-	291				hypothetical protein	K04061	flhB2; flagellar biosynthesis protein	36
C820_00521	gnl|IGS|C820_1	CDS	529450	530877	-	1428				hypothetical protein			107
C820_00522	gnl|IGS|C820_1	CDS	530976	533084	+	2109	cheA	2.7.13.3	COG0643	Chemotaxis protein CheA	K03407	cheA; two-component system, chemotaxis family, sensor kinase CheA [EC:2.7.13.3]	360
C820_00523	gnl|IGS|C820_1	CDS	533127	533603	+	477	cheW		COG0835	Chemotaxis protein CheW	K03408	cheW; purine-binding chemotaxis protein CheW	40	K03407	1
C820_00524	gnl|IGS|C820_1	CDS	533967	534776	+	810	cheR1	2.1.1.80		Chemotaxis protein methyltransferase 1	K00575	cheR; chemotaxis protein methyltransferase CheR [EC:2.1.1.80]	156
C820_00525	gnl|IGS|C820_1	CDS	534847	535887	+	1041	cheB_2	3.1.1.61	COG2201	Protein-glutamate methylesterase/protein-glutamine glutaminase	K03412	cheB; two-component system, chemotaxis family, protein-glutamate methylesterase/glutaminase [EC:3.1.1.61 3.5.1.44]	186
C820_00526	gnl|IGS|C820_1	CDS	535985	538294	+	2310	ftsA			Cell division protein FtsA			171
C820_00527	gnl|IGS|C820_1	CDS	538516	538815	+	300				hypothetical protein
C820_00528	gnl|IGS|C820_1	CDS	538897	539391	+	495				hypothetical protein			11	K02399	1
C820_00529	gnl|IGS|C820_1	CDS	539417	542515	+	3099				hypothetical protein
C820_00530	gnl|IGS|C820_1	CDS	542538	543545	+	1008				hypothetical protein	K02397	flgL; flagellar hook-associated protein 3 FlgL	56
C820_00531	gnl|IGS|C820_1	CDS	543752	544360	+	609				hypothetical protein			31
C820_00532	gnl|IGS|C820_1	CDS	544369	544812	+	444	fliW		COG1699	Flagellar assembly factor FliW	K13626	fliW; flagellar assembly factor FliW	73
C820_00533	gnl|IGS|C820_1	CDS	544812	545060	+	249	csrA_1			Translational regulator CsrA	K03563	csrA; carbon storage regulator	28
C820_00534	gnl|IGS|C820_1	CDS	545091	546353	-	1263				hypothetical protein	K18475	fliB; lysine-N-methylase [EC:2.1.1.-]	54
C820_00535	gnl|IGS|C820_1	CDS	546496	548220	-	1725				hypothetical protein	K02406	fliC, hag; flagellin	107
C820_00536	gnl|IGS|C820_1	CDS	548406	549107	-	702	ftsE_1		COG2884	Cell division ATP-binding protein FtsE	K09812	ftsE; cell division transport system ATP-binding protein	115
C820_00537	gnl|IGS|C820_1	CDS	549212	550063	+	852				hypothetical protein			33
C820_00538	gnl|IGS|C820_1	CDS	550081	550500	-	420				hypothetical protein			6	K07717	1
C820_00539	gnl|IGS|C820_1	CDS	550571	550960	-	390	fliS		COG1516	Flagellar secretion chaperone FliS	K02422	fliS; flagellar secretion chaperone FliS	36
C820_00540	gnl|IGS|C820_1	CDS	551027	553567	-	2541				hypothetical protein	K02407	fliD; flagellar hook-associated protein 2	140
C820_00541	gnl|IGS|C820_1	CDS	553855	554556	+	702				hypothetical protein
C820_00542	gnl|IGS|C820_1	CDS	554604	555974	-	1371	cdgJ	3.1.4.52	COG3434	Cyclic di-GMP phosphodiesterase CdgJ			162
C820_00543	gnl|IGS|C820_1	CDS	556031	556951	-	921	cheV		COG0784	Chemotaxis protein CheV	K03415	cheV; two-component system, chemotaxis family, chemotaxis protein CheV	257
C820_00544	gnl|IGS|C820_1	CDS	557320	557805	-	486	cheD	3.5.1.44	COG1871	Chemoreceptor glutamine deamidase CheD	K03411	cheD; chemotaxis protein CheD [EC:3.5.1.44]	114
C820_00545	gnl|IGS|C820_1	CDS	557798	558418	-	621	cheC	3.-.-.-	COG1776	CheY-P phosphatase CheC	K03410	cheC; chemotaxis protein CheC	107
C820_00546	gnl|IGS|C820_1	CDS	558448	559221	-	774	flgG_1		COG4786	Flagellar basal-body rod protein FlgG	K02392	flgG; flagellar basal-body rod protein FlgG	68	K02390	4
C820_00547	gnl|IGS|C820_1	CDS	559245	560009	-	765	flgG_2		COG4786	Flagellar basal-body rod protein FlgG	K02391	flgF; flagellar basal-body rod protein FlgF	101
C820_00548	gnl|IGS|C820_1	CDS	560023	560808	-	786	fliA		COG1191	RNA polymerase sigma factor FliA	K02405	fliA, whiG; RNA polymerase sigma factor FliA	110
C820_00549	gnl|IGS|C820_1	CDS	560838	562937	-	2100	flhA		COG1298	Flagellar biosynthesis protein FlhA	K02400	flhA; flagellar biosynthesis protein FlhA	438
C820_00550	gnl|IGS|C820_1	CDS	562999	564075	-	1077	flhB		COG1377	Flagellar biosynthetic protein FlhB	K02401	flhB; flagellar biosynthesis protein FlhB	194
C820_00551	gnl|IGS|C820_1	CDS	564118	564882	-	765	fliR		COG1684	Flagellar biosynthetic protein FliR	K02421	fliR; flagellar biosynthesis protein FliR	128
C820_00552	gnl|IGS|C820_1	CDS	564901	565161	-	261				hypothetical protein	K02420	fliQ; flagellar biosynthesis protein FliQ	37
C820_00553	gnl|IGS|C820_1	CDS	565179	565847	-	669	fliP		COG1338	Flagellar biosynthetic protein FliP	K02419	fliP; flagellar biosynthesis protein FliP	130
C820_00554	gnl|IGS|C820_1	CDS	565875	566210	-	336				hypothetical protein	K02418	fliO, fliZ; flagellar protein FliO/FliZ	10
C820_00555	gnl|IGS|C820_1	CDS	566253	566612	-	360	cheY		COG0784	Chemotaxis protein CheY	K03413	cheY; two-component system, chemotaxis family, chemotaxis protein CheY	115
C820_00556	gnl|IGS|C820_1	CDS	566717	568120	-	1404				hypothetical protein	K02417	fliN; flagellar motor switch protein FliN	138
C820_00557	gnl|IGS|C820_1	CDS	568149	569153	-	1005	fliM		COG1868	Flagellar motor switch protein FliM	K02416	fliM; flagellar motor switch protein FliM	138
C820_00558	gnl|IGS|C820_1	CDS	569186	570001	-	816	motB		COG1360	Motility protein B	K02557	motB; chemotaxis protein MotB	101
C820_00559	gnl|IGS|C820_1	CDS	570076	570894	-	819	pomA		COG1291	Chemotaxis protein PomA	K02556	motA; chemotaxis protein MotA	131
C820_00560	gnl|IGS|C820_1	CDS	570919	571152	-	234	swrD		COG1582	Swarming motility protein SwrD	K02385	flbD; flagellar protein FlbD	20
C820_00561	gnl|IGS|C820_1	CDS	571225	572199	-	975	flgG_3		COG4786	Flagellar basal-body rod protein FlgG	K02390	flgE; flagellar hook protein FlgE	90
C820_00562	gnl|IGS|C820_1	CDS	572172	572267	-	96				hypothetical protein
C820_00563	gnl|IGS|C820_1	CDS	572281	572661	-	381				hypothetical protein			33
C820_00564	gnl|IGS|C820_1	CDS	572693	573301	-	609				hypothetical protein	K02389	flgD; flagellar basal-body rod modification protein FlgD	16
C820_00565	gnl|IGS|C820_1	CDS	573291	574568	-	1278				hypothetical protein
C820_00566	gnl|IGS|C820_1	CDS	574632	575075	-	444				hypothetical protein	K02413	fliJ; flagellar protein FliJ	27
C820_00567	gnl|IGS|C820_1	CDS	575102	576403	-	1302	yscN	7.1.2.2		putative ATP synthase YscN	K02412	fliI; flagellum-specific ATP synthase [EC:7.4.2.8]	310
C820_00568	gnl|IGS|C820_1	CDS	576656	577612	-	957				hypothetical protein	K02411	fliH; flagellar assembly protein FliH	21
C820_00569	gnl|IGS|C820_1	CDS	577596	578645	-	1050	fliG		COG1536	Flagellar motor switch protein FliG	K02410	fliG; flagellar motor switch protein FliG	189
C820_00570	gnl|IGS|C820_1	CDS	578638	580257	-	1620	fliF		COG1766	Flagellar M-ring protein	K02409	fliF; flagellar M-ring protein FliF	141
C820_00571	gnl|IGS|C820_1	CDS	580520	580660	-	141	fliE			Flagellar hook-basal body complex protein FliE	K02408	fliE; flagellar hook-basal body complex protein FliE	12
C820_00572	gnl|IGS|C820_1	CDS	581038	581511	-	474	flgC		COG1558	Flagellar basal-body rod protein FlgC	K02388	flgC; flagellar basal-body rod protein FlgC	81
C820_00573	gnl|IGS|C820_1	CDS	581535	581924	-	390	flgB		COG1815	Flagellar basal body rod protein FlgB	K02387	flgB; flagellar basal-body rod protein FlgB	40
C820_00574	gnl|IGS|C820_1	CDS	582142	582252	-	111				hypothetical protein
C820_00575	gnl|IGS|C820_1	CDS	582543	582989	-	447				hypothetical protein			11	K00244	1
C820_00576	gnl|IGS|C820_1	CDS	583003	584991	-	1989	pctB		COG0840	Methyl-accepting chemotaxis protein PctB	K03406	mcp; methyl-accepting chemotaxis protein	111
C820_00577	gnl|IGS|C820_1	CDS	585076	586860	-	1785				hypothetical protein	K03406	mcp; methyl-accepting chemotaxis protein	143
C820_00578	gnl|IGS|C820_1	CDS	587185	587448	-	264				hypothetical protein	K06284	abrB; AbrB family transcriptional regulator, transcriptional pleiotropic regulator of transition state genes	57
C820_00579	gnl|IGS|C820_1	CDS	587631	588209	+	579	spmA		COG2715	Spore maturation protein A	K06373	spmA; spore maturation protein A	91
C820_00580	gnl|IGS|C820_1	CDS	588210	588743	+	534	spmB			Spore maturation protein B	K06374	spmB; spore maturation protein B	126
C820_00581	gnl|IGS|C820_1	CDS	588778	589497	-	720	artM_1		COG1126	Arginine transport ATP-binding protein ArtM	K02028	ABC.PA.A; polar amino acid transport system ATP-binding protein [EC:7.4.2.1]	48
C820_00582	gnl|IGS|C820_1	CDS	589504	590151	-	648	artQ_1		COG0765	Arginine transport system permease protein ArtQ	K02029	ABC.PA.P; polar amino acid transport system permease protein	128
C820_00583	gnl|IGS|C820_1	CDS	590170	591009	-	840	glnH_1		COG0834	Glutamine-binding periplasmic protein	K02030	ABC.PA.S; polar amino acid transport system substrate-binding protein	116
C820_00585	gnl|IGS|C820_1	CDS	591409	592110	+	702				hypothetical protein			7	K01992	1
C820_00586	gnl|IGS|C820_1	CDS	592206	592871	+	666				hypothetical protein			104	K03427	2
C820_00587	gnl|IGS|C820_1	CDS	593006	594379	-	1374	mepA_3			Multidrug export protein MepA			72	K18908	65
C820_00588	gnl|IGS|C820_1	CDS	594587	595051	+	465	yafP	2.3.1.-	COG0454	putative N-acetyltransferase YafP	K03830	yafP; putative acetyltransferase [EC:2.3.1.-]	76
C820_00589	gnl|IGS|C820_1	CDS	595170	595652	+	483				hypothetical protein			14	K23775	2
C820_00590	gnl|IGS|C820_1	CDS	595851	597119	-	1269	mglC		COG4211	Galactoside transport system permease protein MglC	K10541	mglC; methyl-galactoside transport system permease protein	166
C820_00591	gnl|IGS|C820_1	CDS	597140	598639	-	1500	mglA_1	7.5.2.11	COG1129	Galactose/methyl galactoside import ATP-binding protein MglA	K10542	mglA; methyl-galactoside transport system ATP-binding protein [EC:7.5.2.11]	320
C820_00592	gnl|IGS|C820_1	CDS	598750	599850	-	1101	mglB_2		COG1879	D-galactose-binding periplasmic protein	K10540	mglB; methyl-galactoside transport system substrate-binding protein	180
C820_00593	gnl|IGS|C820_1	CDS	600208	601488	+	1281	galK	2.7.1.6	COG0153	Galactokinase	K00849	galK; galactokinase [EC:2.7.1.6]	192
C820_00594	gnl|IGS|C820_1	CDS	601553	601912	-	360				hypothetical protein			4
C820_00595	gnl|IGS|C820_1	CDS	601918	602334	-	417				hypothetical protein			5
C820_00596	gnl|IGS|C820_1	CDS	602365	602820	-	456				hypothetical protein			3	K00639	1
C820_00597	gnl|IGS|C820_1	CDS	603107	603343	-	237				hypothetical protein			3	K07300	1
C820_00598	gnl|IGS|C820_1	CDS	603428	604717	-	1290	serS	6.1.1.11	COG0172	Serine--tRNA ligase	K01875	SARS, serS; seryl-tRNA synthetase [EC:6.1.1.11]	347
C820_00599	gnl|IGS|C820_1	CDS	605345	605860	+	516				hypothetical protein			104
C820_00600	gnl|IGS|C820_1	CDS	605957	606109	+	153				hypothetical protein			9	K03051	1
C820_00602	gnl|IGS|C820_1	CDS	606409	606735	+	327				hypothetical protein			34
C820_00603	gnl|IGS|C820_1	CDS	606752	607237	+	486				hypothetical protein			60
C820_00604	gnl|IGS|C820_1	CDS	607562	609073	+	1512	guaB	1.1.1.205	COG0516	Inosine-5'-monophosphate dehydrogenase	K00088	IMPDH, guaB; IMP dehydrogenase [EC:1.1.1.205]	408
C820_00605	gnl|IGS|C820_1	CDS	609136	610194	+	1059				hypothetical protein			8	K06306	1
C820_00606	gnl|IGS|C820_1	CDS	610240	610530	-	291	spoVG		COG2088	Putative septation protein SpoVG	K06412	spoVG; stage V sporulation protein G	76
C820_00607	gnl|IGS|C820_1	CDS	610587	611702	-	1116	glgC_1	2.7.7.27	COG0448	Glucose-1-phosphate adenylyltransferase	K00975	glgC; glucose-1-phosphate adenylyltransferase [EC:2.7.7.27]	203
C820_00608	gnl|IGS|C820_1	CDS	611699	612982	-	1284	glgC_2	2.7.7.27	COG0448	Glucose-1-phosphate adenylyltransferase	K00975	glgC; glucose-1-phosphate adenylyltransferase [EC:2.7.7.27]	272
C820_00609	gnl|IGS|C820_1	CDS	613563	614942	+	1380	murC	6.3.2.8	COG0773	UDP-N-acetylmuramate--L-alanine ligase	K01924	murC; UDP-N-acetylmuramate--alanine ligase [EC:6.3.2.8]	233
C820_00610	gnl|IGS|C820_1	CDS	615341	616495	-	1155	alaS_1	6.1.1.7	COG0013	Alanine--tRNA ligase	K01872	AARS, alaS; alanyl-tRNA synthetase [EC:6.1.1.7]	146
C820_00611	gnl|IGS|C820_1	CDS	616571	617755	-	1185	argD	2.6.1.11	COG4992	Acetylornithine aminotransferase	K00821	argD; acetylornithine/N-succinyldiaminopimelate aminotransferase [EC:2.6.1.11 2.6.1.17]	216
C820_00612	gnl|IGS|C820_1	CDS	617784	618659	-	876	argB	2.7.2.8	COG0548	Acetylglutamate kinase	K00930	argB; acetylglutamate kinase [EC:2.7.2.8]	163
C820_00613	gnl|IGS|C820_1	CDS	618790	619611	-	822				hypothetical protein	K06167	phnP; phosphoribosyl 1,2-cyclic phosphate phosphodiesterase [EC:3.1.4.55]	115
C820_00614	gnl|IGS|C820_1	CDS	619649	620869	-	1221	argJ_1		COG1364	Arginine biosynthesis bifunctional protein ArgJ	K00620	argJ; glutamate N-acetyltransferase / amino-acid N-acetyltransferase [EC:2.3.1.35 2.3.1.1]	291
C820_00615	gnl|IGS|C820_1	CDS	620892	621284	-	393				hypothetical protein			1	K19294	1
C820_00616	gnl|IGS|C820_1	CDS	621301	622527	-	1227	argJ_2		COG1364	Arginine biosynthesis bifunctional protein ArgJ	K00620	argJ; glutamate N-acetyltransferase / amino-acid N-acetyltransferase [EC:2.3.1.35 2.3.1.1]	271
C820_00617	gnl|IGS|C820_1	CDS	622547	623590	-	1044	argC	1.2.1.38	COG0002	N-acetyl-gamma-glutamyl-phosphate reductase	K00145	argC; N-acetyl-gamma-glutamyl-phosphate reductase [EC:1.2.1.38]	217
C820_00618	gnl|IGS|C820_1	CDS	623872	630363	-	6492				hypothetical protein			3	K20276	1
C820_00619	gnl|IGS|C820_1	CDS	630490	631749	-	1260	murAA_1	2.5.1.7	COG0766	UDP-N-acetylglucosamine 1-carboxyvinyltransferase 1	K00790	murA; UDP-N-acetylglucosamine 1-carboxyvinyltransferase [EC:2.5.1.7]	233
C820_00620	gnl|IGS|C820_1	CDS	631816	633066	-	1251				hypothetical protein	K18475	fliB; lysine-N-methylase [EC:2.1.1.-]	27
C820_00621	gnl|IGS|C820_1	CDS	633231	634997	-	1767				hypothetical protein	K02406	fliC, hag; flagellin	26
C820_00622	gnl|IGS|C820_1	CDS	635158	635370	-	213	csrA_2			Translational regulator CsrA	K03563	csrA; carbon storage regulator	15
C820_00623	gnl|IGS|C820_1	CDS	635585	635959	+	375				hypothetical protein			16	K22300	1
C820_00624	gnl|IGS|C820_1	CDS	636174	636428	+	255				hypothetical protein
C820_00625	gnl|IGS|C820_1	CDS	636600	637805	+	1206				hypothetical protein			148
C820_00626	gnl|IGS|C820_1	CDS	637885	639363	-	1479				hypothetical protein	K08659	pepDA, pepDB; dipeptidase [EC:3.4.-.-]	190
C820_00627	gnl|IGS|C820_1	CDS	639521	639775	+	255	spoIIID			Stage III sporulation protein D	K06283	spoIIID; putative DeoR family transcriptional regulator, stage III sporulation protein D	56
C820_00628	gnl|IGS|C820_1	CDS	639907	640191	-	285				hypothetical protein			2	K20533	1
C820_00629	gnl|IGS|C820_1	CDS	640380	641993	-	1614				hypothetical protein	K06400	spoIVCA; site-specific DNA recombinase	162
C820_00630	gnl|IGS|C820_1	CDS	642185	643156	+	972	deoR		COG2390	Deoxyribonucleoside regulator			37	K05346	31
C820_00631	gnl|IGS|C820_1	CDS	643180	643836	+	657	tal_1	2.2.1.2	COG0176	Transaldolase			31	K08313	27
C820_00632	gnl|IGS|C820_1	CDS	643872	644414	-	543				hypothetical protein			6	K01224	1
C820_00633	gnl|IGS|C820_1	CDS	644758	645171	-	414				hypothetical protein			104
C820_00634	gnl|IGS|C820_1	CDS	645210	645989	-	780				hypothetical protein			2	K01406	1
C820_00635	gnl|IGS|C820_1	CDS	645986	646255	-	270				hypothetical protein			4	K03699	1
C820_00636	gnl|IGS|C820_1	CDS	646290	646946	-	657				hypothetical protein			14	K21488	1
C820_00637	gnl|IGS|C820_1	CDS	647013	648092	-	1080				hypothetical protein			25	K06236	3
C820_00638	gnl|IGS|C820_1	CDS	648286	649893	-	1608				hypothetical protein			11	K01218	1
C820_00639	gnl|IGS|C820_1	CDS	649986	650960	-	975				hypothetical protein			164
C820_00640	gnl|IGS|C820_1	CDS	651104	651844	-	741				hypothetical protein			11	K06976	1
C820_00641	gnl|IGS|C820_1	CDS	652423	653211	+	789	trpC	4.1.1.48	COG0134	Indole-3-glycerol phosphate synthase	K01609	trpC; indole-3-glycerol phosphate synthase [EC:4.1.1.48]	128
C820_00642	gnl|IGS|C820_1	CDS	653294	654478	+	1185	trpB_1	4.2.1.20	COG0133	Tryptophan synthase beta chain	K01696	trpB; tryptophan synthase beta chain [EC:4.2.1.20]	464
C820_00643	gnl|IGS|C820_1	CDS	654471	655241	+	771	trpA	4.2.1.20	COG0159	Tryptophan synthase alpha chain	K01695	trpA; tryptophan synthase alpha chain [EC:4.2.1.20]	164
C820_00644	gnl|IGS|C820_1	CDS	655308	655646	-	339	glnB		COG0347	Nitrogen regulatory protein P-II	K04751	glnB; nitrogen regulatory protein P-II 1	52
C820_00645	gnl|IGS|C820_1	CDS	655643	658870	-	3228	swrC		COG0841	Swarming motility protein SwrC			170	K03296	166
C820_00646	gnl|IGS|C820_1	CDS	658874	660283	-	1410	mdtA_1			Multidrug resistance protein MdtA			52	K02005	12
C820_00647	gnl|IGS|C820_1	CDS	660300	660767	-	468				hypothetical protein			10	K23775	3
C820_00648	gnl|IGS|C820_1	CDS	661114	661854	+	741	lolD	3.6.3.-	COG1136	Lipoprotein-releasing system ATP-binding protein LolD	K02003	ABC.CD.A; putative ABC transport system ATP-binding protein	136
C820_00649	gnl|IGS|C820_1	CDS	661851	664058	+	2208				hypothetical protein			138
C820_00650	gnl|IGS|C820_1	CDS	664045	665370	+	1326	macB_1	3.6.3.-	COG0577	Macrolide export ATP-binding/permease protein MacB	K02004	ABC.CD.P; putative ABC transport system permease protein	141
C820_00651	gnl|IGS|C820_1	CDS	665471	666133	+	663				hypothetical protein			1	K00384	1
C820_00652	gnl|IGS|C820_1	CDS	666160	666633	-	474				hypothetical protein			12	K11103	1
C820_00653	gnl|IGS|C820_1	CDS	666841	668541	-	1701	ptsI	2.7.3.9	COG1080	Phosphoenolpyruvate-protein phosphotransferase	K08483	ptsI; phosphoenolpyruvate-protein phosphotransferase (PTS system enzyme I) [EC:2.7.3.9]	249
C820_00654	gnl|IGS|C820_1	CDS	668641	668901	-	261	ptsH_1			Phosphocarrier protein HPr	K02784	ptsH; phosphocarrier protein HPr	41	K11184	4
C820_00655	gnl|IGS|C820_1	CDS	669021	670169	-	1149	mtlD	1.1.1.17	COG0246	Mannitol-1-phosphate 5-dehydrogenase	K00009	mtlD; mannitol-1-phosphate 5-dehydrogenase [EC:1.1.1.17]	217
C820_00656	gnl|IGS|C820_1	CDS	670245	672128	-	1884	mtlA		COG2213	PTS system mannitol-specific EIICBA component	K02800	mtlA, cmtA; mannitol PTS system EIICBA or EIICB component [EC:2.7.1.197]	315
C820_00657	gnl|IGS|C820_1	CDS	672144	674312	-	2169	mtlR			Transcriptional regulator MtlR	K03483	mtlR; mannitol operon transcriptional antiterminator	184
C820_00658	gnl|IGS|C820_1	CDS	674705	675019	-	315				hypothetical protein			72
C820_00659	gnl|IGS|C820_1	CDS	675122	675934	-	813	proC	1.5.1.2	COG0345	Pyrroline-5-carboxylate reductase	K00286	proC; pyrroline-5-carboxylate reductase [EC:1.5.1.2]	122
C820_00660	gnl|IGS|C820_1	CDS	676166	677449	+	1284		2.5.1.-	COG2873	O-acetyl-L-homoserine sulfhydrylase	K01740	metY; O-acetylhomoserine (thiol)-lyase [EC:2.5.1.49]	294
C820_00661	gnl|IGS|C820_1	CDS	677864	679537	+	1674	leuA	2.3.3.13	COG0119	2-isopropylmalate synthase	K01649	leuA, IMS; 2-isopropylmalate synthase [EC:2.3.3.13]	452
C820_00662	gnl|IGS|C820_1	CDS	679622	680065	+	444	yjaB	2.3.1.-	COG0454	Peptidyl-lysine N-acetyltransferase YjaB	K03827	yjaB; putative acetyltransferase [EC:2.3.1.-]	85
C820_00663	gnl|IGS|C820_1	CDS	680113	681378	+	1266	dmdA	4.2.1.85		2,3-dimethylmalate dehydratase large subunit	K01703	leuC, IPMI-L; 3-isopropylmalate/(R)-2-methylmalate dehydratase large subunit [EC:4.2.1.33 4.2.1.35]	292	K20452	32
C820_00664	gnl|IGS|C820_1	CDS	681382	681876	+	495	DmdB	4.2.1.85		2,3-dimethylmalate dehydratase small subunit	K01704	leuD, IPMI-S; 3-isopropylmalate/(R)-2-methylmalate dehydratase small subunit [EC:4.2.1.33 4.2.1.35]	118
C820_00665	gnl|IGS|C820_1	CDS	681920	682996	+	1077	leuB	1.1.1.85	COG0473	3-isopropylmalate dehydrogenase	K00052	leuB, IMDH; 3-isopropylmalate dehydrogenase [EC:1.1.1.85]	251
C820_00666	gnl|IGS|C820_1	CDS	683473	684576	+	1104	ribD		COG0117	Riboflavin biosynthesis protein RibD	K11752	ribD; diaminohydroxyphosphoribosylaminopyrimidine deaminase / 5-amino-6-(5-phosphoribosylamino)uracil reductase [EC:3.5.4.26 1.1.1.193]	206
C820_00667	gnl|IGS|C820_1	CDS	684578	685237	+	660	ribE	2.5.1.9	COG0307	Riboflavin synthase	K00793	ribE, RIB5; riboflavin synthase [EC:2.5.1.9]	128
C820_00668	gnl|IGS|C820_1	CDS	685253	686458	+	1206	ribBA		COG0108	Riboflavin biosynthesis protein RibBA	K14652	ribBA; 3,4-dihydroxy 2-butanone 4-phosphate synthase / GTP cyclohydrolase II [EC:4.1.99.12 3.5.4.25]	317
C820_00669	gnl|IGS|C820_1	CDS	686474	686935	+	462	ribH	2.5.1.78	COG0054	6,7-dimethyl-8-ribityllumazine synthase	K00794	ribH, RIB4; 6,7-dimethyl-8-ribityllumazine synthase [EC:2.5.1.78]	170
C820_00670	gnl|IGS|C820_1	CDS	687086	687553	+	468	sbmC			DNA gyrase inhibitor			9	K13652	8
C820_00671	gnl|IGS|C820_1	CDS	687741	688406	+	666	sdhB	4.3.1.17		L-serine dehydratase, beta chain	K01752	E4.3.1.17, sdaA, sdaB, tdcG; L-serine dehydratase [EC:4.3.1.17]	137
C820_00672	gnl|IGS|C820_1	CDS	688408	689280	+	873	sdhA	4.3.1.17		L-serine dehydratase, alpha chain	K01752	E4.3.1.17, sdaA, sdaB, tdcG; L-serine dehydratase [EC:4.3.1.17]	151
C820_00673	gnl|IGS|C820_1	CDS	689322	689642	-	321				hypothetical protein			2	K07115	1
C820_00674	gnl|IGS|C820_1	CDS	689820	690683	+	864	metF	1.5.1.20	COG0685	5,10-methylenetetrahydrofolate reductase	K00297	metF, MTHFR; methylenetetrahydrofolate reductase (NADH) [EC:1.5.1.54]	181
C820_00675	gnl|IGS|C820_1	CDS	690689	691342	+	654				hypothetical protein			109
C820_00676	gnl|IGS|C820_1	CDS	691349	693739	+	2391	metH	2.1.1.13	COG0646	Methionine synthase	K00548	metH, MTR; 5-methyltetrahydrofolate--homocysteine methyltransferase [EC:2.1.1.13]	454
C820_00677	gnl|IGS|C820_1	CDS	693793	695016	-	1224				hypothetical protein			6
C820_00678	gnl|IGS|C820_1	CDS	695032	695928	-	897	spo0J		COG1475	Stage 0 sporulation protein J	K03497	parB, spo0J; ParB family transcriptional regulator, chromosome partitioning protein	128
C820_00679	gnl|IGS|C820_1	CDS	695936	696715	-	780	soj_1	3.6.-.-	COG1192	Sporulation initiation inhibitor protein Soj	K03496	parA, soj; chromosome partitioning protein	161
C820_00680	gnl|IGS|C820_1	CDS	697024	697923	-	900	dagK	2.7.1.107	COG1597	Diacylglycerol kinase	K07029	dagK; diacylglycerol kinase (ATP) [EC:2.7.1.107]	101
C820_00681	gnl|IGS|C820_1	CDS	697991	699685	-	1695	argS	6.1.1.19	COG0018	Arginine--tRNA ligase	K01887	RARS, argS; arginyl-tRNA synthetase [EC:6.1.1.19]	343
C820_00682	gnl|IGS|C820_1	CDS	699866	700066	-	201				hypothetical protein			7
C820_00683	gnl|IGS|C820_1	CDS	700204	701157	+	954	ydjP	3.-.-.-	COG0596	AB hydrolase superfamily protein YdjP			56
C820_00684	gnl|IGS|C820_1	CDS	701179	701664	+	486				hypothetical protein			10	K02614	3
C820_00685	gnl|IGS|C820_1	CDS	701798	702622	-	825	noc_1		COG1475	Nucleoid occlusion protein	K03497	parB, spo0J; ParB family transcriptional regulator, chromosome partitioning protein	108
C820_00686	gnl|IGS|C820_1	CDS	702876	703589	-	714	rsmG	2.1.1.-	COG0357	Ribosomal RNA small subunit methyltransferase G	K03501	gidB, rsmG; 16S rRNA (guanine527-N7)-methyltransferase [EC:2.1.1.170]	129
C820_00687	gnl|IGS|C820_1	CDS	703766	705664	-	1899	mnmG			tRNA uridine 5-carboxymethylaminomethyl modification enzyme MnmG	K03495	gidA, mnmG, MTO1; tRNA uridine 5-carboxymethylaminomethyl modification enzyme	427
C820_00688	gnl|IGS|C820_1	CDS	705678	707069	-	1392	mnmE	3.6.-.-	COG0486	tRNA modification GTPase MnmE	K03650	mnmE, trmE, MSS1; tRNA modification GTPase [EC:3.6.-.-]	245
C820_00689	gnl|IGS|C820_1	CDS	707132	707749	-	618				hypothetical protein	K06346	jag; spoIIIJ-associated protein	109
C820_00690	gnl|IGS|C820_1	CDS	707742	708788	-	1047	yidC			Membrane protein insertase YidC	K03217	yidC, spoIIIJ, OXA1, ccfA; YidC/Oxa1 family membrane protein insertase	67
C820_00691	gnl|IGS|C820_1	CDS	708857	709108	-	252	yidD		COG0759	Putative membrane protein insertion efficiency factor	K08998	K08998; uncharacterized protein	54
C820_00692	gnl|IGS|C820_1	CDS	709111	709524	-	414	rnpA	3.1.26.5		Ribonuclease P protein component	K03536	rnpA; ribonuclease P protein component [EC:3.1.26.5]	36
C820_00693	gnl|IGS|C820_1	CDS	709566	709700	-	135	rpmH			50S ribosomal protein L34	K02914	RP-L34, MRPL34, rpmH; large subunit ribosomal protein L34	52
C820_00694	gnl|IGS|C820_1	CDS	710372	711715	+	1344	dnaA_1		COG0593	Chromosomal replication initiator protein DnaA	K02313	dnaA; chromosomal replication initiator protein	255
C820_00695	gnl|IGS|C820_1	CDS	711963	713063	+	1101	dnaN		COG0592	Beta sliding clamp	K02338	dnaN; DNA polymerase III subunit beta [EC:2.7.7.7]	188
C820_00696	gnl|IGS|C820_1	CDS	713083	713301	+	219				hypothetical protein	K14761	ybcJ; ribosome-associated protein	28
C820_00697	gnl|IGS|C820_1	CDS	713309	714493	+	1185	recF		COG1195	DNA replication and repair protein RecF	K03629	recF; DNA replication and repair protein RecF	157
C820_00698	gnl|IGS|C820_1	CDS	714907	716811	+	1905	gyrB_1	5.6.2.2	COG0187	DNA gyrase subunit B	K02470	gyrB; DNA gyrase subunit B [EC:5.6.2.2]	432
C820_00699	gnl|IGS|C820_1	CDS	716919	719408	+	2490	gyrA_1	5.6.2.2	COG0188	DNA gyrase subunit A	K02469	gyrA; DNA gyrase subunit A [EC:5.6.2.2]	501
C820_00700	gnl|IGS|C820_1	CDS	719617	720348	+	732				hypothetical protein	K07816	E2.7.6.5; GTP pyrophosphokinase [EC:2.7.6.5]	89
C820_00701	gnl|IGS|C820_1	CDS	720357	720785	-	429				hypothetical protein			51
C820_00702	gnl|IGS|C820_1	CDS	721013	721921	+	909				hypothetical protein			2	K01876	1
C820_00703	gnl|IGS|C820_1	CDS	722091	722933	+	843	ttdA	4.2.1.32	COG1951	L(+)-tartrate dehydratase subunit alpha	K01677	E4.2.1.2AA, fumA; fumarate hydratase subunit alpha [EC:4.2.1.2]	233
C820_00704	gnl|IGS|C820_1	CDS	722949	723494	+	546	fumA	4.2.1.2	COG1838	Fumarate hydratase class I, aerobic	K01678	E4.2.1.2AB, fumB; fumarate hydratase subunit beta [EC:4.2.1.2]	105
C820_00705	gnl|IGS|C820_1	CDS	723540	724418	-	879				hypothetical protein			18	K24087	2
C820_00706	gnl|IGS|C820_1	CDS	724533	725267	-	735	lldR		COG2186	Putative L-lactate dehydrogenase operon regulatory protein	K05799	pdhR; GntR family transcriptional regulator, transcriptional repressor for pyruvate dehydrogenase complex	27	K14348	14
C820_00707	gnl|IGS|C820_1	CDS	725596	727095	-	1500				hypothetical protein			310
C820_00708	gnl|IGS|C820_1	CDS	728081	729346	+	1266	uraA		COG2233	Uracil permease	K02824	uraA, pyrP; uracil permease	427
C820_00709	gnl|IGS|C820_1	CDS	729355	730071	+	717				hypothetical protein			85
C820_00710	gnl|IGS|C820_1	CDS	730092	730862	+	771				hypothetical protein			80
C820_00711	gnl|IGS|C820_1	CDS	730878	731393	+	516				hypothetical protein			6	K00942	1
C820_00717	gnl|IGS|C820_1	CDS	737032	737487	-	456				hypothetical protein			6	K14059	3
C820_00718	gnl|IGS|C820_1	CDS	738554	738691	-	138				hypothetical protein			6	K00566	1
C820_00719	gnl|IGS|C820_1	CDS	738771	739337	-	567				hypothetical protein			9	K22299	1
C820_00720	gnl|IGS|C820_1	CDS	739556	739750	+	195				hypothetical protein			5	K07727	5
C820_00721	gnl|IGS|C820_1	CDS	740382	740747	+	366				hypothetical protein			12	K18997	1
C820_00722	gnl|IGS|C820_1	CDS	740872	741066	+	195				hypothetical protein			6	K00147	1
C820_00723	gnl|IGS|C820_1	CDS	741227	741583	+	357				hypothetical protein			9	K15773	2
C820_00724	gnl|IGS|C820_1	CDS	741655	742008	-	354				hypothetical protein			9	K07462	1
C820_00725	gnl|IGS|C820_1	CDS	742226	742411	+	186				hypothetical protein			7	K18918	1
C820_00726	gnl|IGS|C820_1	CDS	742977	743783	+	807				hypothetical protein	K06897	K06897; 7,8-dihydropterin-6-yl-methyl-4-(beta-D-ribofuranosyl)aminobenzene 5'-phosphate synthase [EC:2.5.1.105]	88
C820_00727	gnl|IGS|C820_1	CDS	744437	744538	+	102				hypothetical protein
C820_00728	gnl|IGS|C820_1	CDS	744477	749159	+	4683				hypothetical protein	K07126	K07126; uncharacterized protein	49
C820_00729	gnl|IGS|C820_1	CDS	749216	750322	-	1107				hypothetical protein			105
C820_00730	gnl|IGS|C820_1	CDS	750351	750551	-	201				hypothetical protein			21	K18335	1
C820_00731	gnl|IGS|C820_1	CDS	751327	753363	+	2037				hypothetical protein	K03406	mcp; methyl-accepting chemotaxis protein	59
C820_00732	gnl|IGS|C820_1	CDS	753508	754047	+	540	rbr1	1.11.1.1	COG1592	Rubrerythrin-1			139
C820_00733	gnl|IGS|C820_1	CDS	754287	754952	-	666				hypothetical protein			12	K01995	1
C820_00734	gnl|IGS|C820_1	CDS	755205	756137	+	933	cysK	2.5.1.47	COG0031	Cysteine synthase	K01738	cysK; cysteine synthase [EC:2.5.1.47]	228
C820_00735	gnl|IGS|C820_1	CDS	756181	757362	-	1182				hypothetical protein			115
C820_00736	gnl|IGS|C820_1	CDS	757689	758351	-	663				hypothetical protein			12	K21488	1
C820_00737	gnl|IGS|C820_1	CDS	758535	759362	-	828	murI	5.1.1.3		Glutamate racemase	K01776	murI; glutamate racemase [EC:5.1.1.3]	135
C820_00738	gnl|IGS|C820_1	CDS	759359	760426	-	1068	ddlA	6.3.2.4	COG1181	D-alanine--D-alanine ligase A	K01921	ddl; D-alanine-D-alanine ligase [EC:6.3.2.4]	190
C820_00739	gnl|IGS|C820_1	CDS	760884	761489	-	606	ribU		COG3601	Riboflavin transporter RibU	K23675	fmnP, ribU; riboflavin transporter	66
C820_00740	gnl|IGS|C820_1	CDS	761979	762458	-	480				hypothetical protein			31
C820_00741	gnl|IGS|C820_1	CDS	762753	764366	+	1614	pyrG	6.3.4.2		CTP synthase	K01937	pyrG, CTPS; CTP synthase [EC:6.3.4.2]	394
C820_00742	gnl|IGS|C820_1	CDS	764609	765049	+	441				hypothetical protein			5	K07646	3
C820_00743	gnl|IGS|C820_1	CDS	765297	765797	+	501				hypothetical protein			79
C820_00744	gnl|IGS|C820_1	CDS	765800	766858	+	1059	ywlC	2.7.7.87	COG0009	Threonylcarbamoyl-AMP synthase	K07566	tsaC, rimN, SUA5; L-threonylcarbamoyladenylate synthase [EC:2.7.7.87]	195
C820_00745	gnl|IGS|C820_1	CDS	766884	767309	+	426	ywlF_1	5.3.1.-	COG0698	Putative sugar phosphate isomerase YwlF	K01808	rpiB; ribose 5-phosphate isomerase B [EC:5.3.1.6]	87
C820_00746	gnl|IGS|C820_1	CDS	767332	767958	+	627	upp	2.4.2.9		Uracil phosphoribosyltransferase	K00761	upp, UPRT; uracil phosphoribosyltransferase [EC:2.4.2.9]	150
C820_00747	gnl|IGS|C820_1	CDS	767988	769025	+	1038	tagO	2.7.8.33	COG0472	putative undecaprenyl-phosphate N-acetylglucosaminyl 1-phosphate transferase	K02851	wecA, tagO, rfe; UDP-GlcNAc:undecaprenyl-phosphate/decaprenyl-phosphate GlcNAc-1-phosphate transferase [EC:2.7.8.33 2.7.8.35]	151
C820_00748	gnl|IGS|C820_1	CDS	769089	769952	-	864				hypothetical protein			105
C820_00749	gnl|IGS|C820_1	CDS	770192	771082	+	891	gltR		COG0583	HTH-type transcriptional regulator GltR			111
C820_00750	gnl|IGS|C820_1	CDS	771182	771352	+	171				hypothetical protein			12	K03885	1
C820_00751	gnl|IGS|C820_1	CDS	771398	772495	-	1098				hypothetical protein	K11069	potD; spermidine/putrescine transport system substrate-binding protein	100	K11069/K11070	20
C820_00752	gnl|IGS|C820_1	CDS	772485	773285	-	801	ydcV			Inner membrane ABC transporter permease protein YdcV	K11070	potC; spermidine/putrescine transport system permease protein	123	K11069/K11070	15
C820_00753	gnl|IGS|C820_1	CDS	773282	774124	-	843	potH		COG1176	Putrescine transport system permease protein PotH	K11071	potB; spermidine/putrescine transport system permease protein	186
C820_00754	gnl|IGS|C820_1	CDS	774132	775697	-	1566	btuD_1	7.6.2.8		Vitamin B12 import ATP-binding protein BtuD	K11072	potA; spermidine/putrescine transport system ATP-binding protein [EC:7.6.2.11]	335
C820_00755	gnl|IGS|C820_1	CDS	775707	776240	-	534	puuR_1			HTH-type transcriptional regulator PuuR			115
C820_00756	gnl|IGS|C820_1	CDS	776811	778544	+	1734	ilvB	2.2.1.6	COG0028	Acetolactate synthase large subunit	K01652	E2.2.1.6L, ilvB, ilvG, ilvI; acetolactate synthase I/II/III large subunit [EC:2.2.1.6]	340
C820_00757	gnl|IGS|C820_1	CDS	778575	779078	+	504	ilvH_1	2.2.1.6	COG0440	Putative acetolactate synthase small subunit	K01653	E2.2.1.6S, ilvH, ilvN; acetolactate synthase I/III small subunit [EC:2.2.1.6]	75
C820_00758	gnl|IGS|C820_1	CDS	779365	780549	+	1185	lysN	2.6.1.39	COG1167	2-aminoadipate transaminase	K05825	LYSN; 2-aminoadipate transaminase [EC:2.6.1.-]	277
C820_00759	gnl|IGS|C820_1	CDS	780622	781260	+	639				hypothetical protein			57
C820_00760	gnl|IGS|C820_1	CDS	781334	781912	+	579				hypothetical protein
C820_00761	gnl|IGS|C820_1	CDS	782078	783358	+	1281				hypothetical protein			257
C820_00762	gnl|IGS|C820_1	CDS	783399	783770	-	372				hypothetical protein
C820_00763	gnl|IGS|C820_1	CDS	783788	784657	-	870				hypothetical protein			35
C820_00764	gnl|IGS|C820_1	CDS	784827	786215	-	1389				hypothetical protein			14	K16012	1
C820_00765	gnl|IGS|C820_1	CDS	786287	786643	-	357				hypothetical protein			2	K21306
C820_00766	gnl|IGS|C820_1	CDS	786797	787315	-	519				hypothetical protein	K08281	pncA; nicotinamidase/pyrazinamidase [EC:3.5.1.19 3.5.1.-]	94
C820_00767	gnl|IGS|C820_1	CDS	788513	790384	+	1872				hypothetical protein			417
C820_00768	gnl|IGS|C820_1	CDS	790847	792562	+	1716	ilvB1	2.2.1.6	COG0028	Acetolactate synthase large subunit IlvB1	K01652	E2.2.1.6L, ilvB, ilvG, ilvI; acetolactate synthase I/II/III large subunit [EC:2.2.1.6]	298
C820_00769	gnl|IGS|C820_1	CDS	792587	793057	+	471	ilvH_2	2.2.1.6	COG0440	Acetolactate synthase small subunit	K01653	E2.2.1.6S, ilvH, ilvN; acetolactate synthase I/III small subunit [EC:2.2.1.6]	57
C820_00770	gnl|IGS|C820_1	CDS	793143	794138	+	996	ilvC	1.1.1.382		Ketol-acid reductoisomerase (NAD(+))	K00053	ilvC; ketol-acid reductoisomerase [EC:1.1.1.86]	238
C820_00771	gnl|IGS|C820_1	CDS	794161	794613	+	453				hypothetical protein
C820_00772	gnl|IGS|C820_1	CDS	794639	796303	+	1665	ilvD	4.2.1.9	COG0129	Dihydroxy-acid dehydratase	K01687	ilvD; dihydroxy-acid dehydratase [EC:4.2.1.9]	557
C820_00773	gnl|IGS|C820_1	CDS	796941	799487	+	2547	rcsC_1	2.7.13.3		Sensor histidine kinase RcsC	K11527	K11527; two-component system, sensor histidine kinase and response regulator [EC:2.7.13.3]	266
C820_00774	gnl|IGS|C820_1	CDS	799522	801588	+	2067	rssB_1			Regulator of RpoS			255
C820_00775	gnl|IGS|C820_1	CDS	801613	801966	+	354				hypothetical protein			8	K20976	5
C820_00776	gnl|IGS|C820_1	CDS	802166	804433	+	2268				hypothetical protein			127
C820_00777	gnl|IGS|C820_1	CDS	804436	805569	+	1134				TelA-like protein			170
C820_00778	gnl|IGS|C820_1	CDS	805597	808245	+	2649		7.2.2.10		Calcium-transporting ATPase 1	K01537	ATP2C; P-type Ca2+ transporter type 2C [EC:7.2.2.10]	468
C820_00779	gnl|IGS|C820_1	CDS	808273	808854	+	582	yceD_1		COG2310	General stress protein 16U	K05795	terD; tellurium resistance protein TerD	188
C820_00780	gnl|IGS|C820_1	CDS	808881	809561	+	681				putative protein			179
C820_00781	gnl|IGS|C820_1	CDS	809582	810175	+	594	yceC		COG2310	Stress response protein SCP2			128	K05795	11
C820_00782	gnl|IGS|C820_1	CDS	810199	810783	+	585	yceD_2		COG2310	General stress protein 16U	K05795	terD; tellurium resistance protein TerD	171
C820_00783	gnl|IGS|C820_1	CDS	810821	813829	-	3009				hypothetical protein			6	K01448	1
C820_00784	gnl|IGS|C820_1	CDS	814414	815235	+	822	bacC	1.1.1.385		Dihydroanticapsin 7-dehydrogenase	K00068	srlD; sorbitol-6-phosphate 2-dehydrogenase [EC:1.1.1.140]	180
C820_00785	gnl|IGS|C820_1	CDS	815317	817254	+	1938	licR		COG1762	putative licABCH operon regulator	K03491	licR; lichenan operon transcriptional antiterminator	177
C820_00786	gnl|IGS|C820_1	CDS	817277	817738	+	462				hypothetical protein	K02466	gutM; glucitol operon activator protein	52
C820_00787	gnl|IGS|C820_1	CDS	817762	818160	+	399	srlA_1		COG3730	PTS system glucitol/sorbitol-specific EIIC component	K02783	srlA; glucitol/sorbitol PTS system EIIC component	79
C820_00788	gnl|IGS|C820_1	CDS	818165	818296	+	132	srlA_2		COG3730	PTS system glucitol/sorbitol-specific EIIC component
C820_00789	gnl|IGS|C820_1	CDS	818332	819405	+	1074	srlE	2.7.1.198	COG3732	PTS system glucitol/sorbitol-specific EIIB component	K02782	srlE; glucitol/sorbitol PTS system EIIB component [EC:2.7.1.198]	221
C820_00790	gnl|IGS|C820_1	CDS	819443	819799	+	357	srlB		COG3731	PTS system glucitol/sorbitol-specific EIIA component	K02781	srlB; glucitol/sorbitol PTS system EIIA component [EC:2.7.1.198]	71
C820_00792	gnl|IGS|C820_1	CDS	820372	820908	+	537	puuR_2			HTH-type transcriptional regulator PuuR			66
C820_00793	gnl|IGS|C820_1	CDS	820983	822392	-	1410	purF_1	2.4.2.14	COG0034	Amidophosphoribosyltransferase	K00764	purF, PPAT; amidophosphoribosyltransferase [EC:2.4.2.14]	425
C820_00794	gnl|IGS|C820_1	CDS	822658	823869	+	1212				hypothetical protein			291
C820_00795	gnl|IGS|C820_1	CDS	823937	824911	+	975				hypothetical protein	K01273	DPEP; membrane dipeptidase [EC:3.4.13.19]	187
C820_00796	gnl|IGS|C820_1	CDS	825002	826075	-	1074				hypothetical protein			199
C820_00797	gnl|IGS|C820_1	CDS	826185	826658	-	474	COQ3	2.1.1.222		Ubiquinone biosynthesis O-methyltransferase, mitochondrial			14	K09667	1
C820_00798	gnl|IGS|C820_1	CDS	826708	827526	-	819				hypothetical protein			2	K09014	2
C820_00799	gnl|IGS|C820_1	CDS	827596	828495	-	900				hypothetical protein			7	K11621	2
C820_00800	gnl|IGS|C820_1	CDS	828689	830827	+	2139				hypothetical protein			3	K05970	1
C820_00801	gnl|IGS|C820_1	CDS	830962	831903	+	942		3.1.1.23	COG2267	Monoacylglycerol lipase			113
C820_00802	gnl|IGS|C820_1	CDS	832065	832418	+	354	ziaR			Transcriptional repressor SmtB	K21903	cadC, smtB; ArsR family transcriptional regulator, lead/cadmium/zinc/bismuth-responsive transcriptional repressor	46
C820_00803	gnl|IGS|C820_1	CDS	832516	834861	+	2346	cadA	3.6.3.3	COG2217	Cadmium, zinc and cobalt-transporting ATPase	K01534	zntA; Zn2+/Cd2+-exporting ATPase [EC:7.2.2.12 7.2.2.21]	363
C820_00804	gnl|IGS|C820_1	CDS	834990	835589	-	600				hypothetical protein	K21929	udg; uracil-DNA glycosylase [EC:3.2.2.27]	103
C820_00805	gnl|IGS|C820_1	CDS	835655	836764	-	1110	glpG	3.4.21.105		Rhomboid protease GlpG	K19225	gluP; rhomboid protease GluP [EC:3.4.21.105]	11
C820_00806	gnl|IGS|C820_1	CDS	837044	837292	-	249				hypothetical protein	K06317	bofA; inhibitor of the pro-sigma K processing machinery	10
C820_00807	gnl|IGS|C820_1	CDS	837534	837767	-	234				hypothetical protein			10	K01653	1
C820_00808	gnl|IGS|C820_1	CDS	837868	838470	-	603				hypothetical protein			2	K06206	1
C820_00809	gnl|IGS|C820_1	CDS	838602	839510	+	909				hypothetical protein			7	K14330	4
C820_00810	gnl|IGS|C820_1	CDS	839691	840167	+	477	greA		COG0782	Transcription elongation factor GreA	K03624	greA; transcription elongation factor GreA	95
C820_00811	gnl|IGS|C820_1	CDS	840206	841720	+	1515	lysS	6.1.1.6		Lysine--tRNA ligase	K04567	KARS, lysS; lysyl-tRNA synthetase, class II [EC:6.1.1.6]	324
C820_00812	gnl|IGS|C820_1	CDS	841844	842695	+	852				hypothetical protein			59
C820_00813	gnl|IGS|C820_1	CDS	842781	843566	-	786				hypothetical protein			23	K21826	1
C820_00814	gnl|IGS|C820_1	CDS	843550	844119	-	570				hypothetical protein			29	K03088	10
C820_00815	gnl|IGS|C820_1	CDS	844391	845191	+	801		1.1.1.-		NADP-dependent 7-alpha-hydroxysteroid dehydrogenase
C820_00816	gnl|IGS|C820_1	CDS	845238	845555	-	318				Thioredoxin C-2	K03671	trxA; thioredoxin 1	58
C820_00817	gnl|IGS|C820_1	CDS	845846	846652	-	807				hypothetical protein			16	K01992	1
C820_00818	gnl|IGS|C820_1	CDS	846649	847350	-	702		7.6.2.-	COG1131	Multidrug efflux system ATP-binding protein	K01990	ABC-2.A; ABC-2 type transport system ATP-binding protein	128
C820_00819	gnl|IGS|C820_1	CDS	847343	847717	-	375				hypothetical protein			48
C820_00820	gnl|IGS|C820_1	CDS	847887	848105	+	219				hypothetical protein			8	K07569	1
C820_00821	gnl|IGS|C820_1	CDS	848273	849634	+	1362	glmU			Bifunctional protein GlmU	K04042	glmU; bifunctional UDP-N-acetylglucosamine pyrophosphorylase / glucosamine-1-phosphate N-acetyltransferase [EC:2.7.7.23 2.3.1.157]	253
C820_00822	gnl|IGS|C820_1	CDS	849755	850726	+	972	prs	2.7.6.1	COG0462	Ribose-phosphate pyrophosphokinase	K00948	PRPS, prsA; ribose-phosphate pyrophosphokinase [EC:2.7.6.1]	218
C820_00823	gnl|IGS|C820_1	CDS	851213	852193	+	981	ldhA	1.1.1.28	COG1052	D-lactate dehydrogenase	K03778	ldhA; D-lactate dehydrogenase [EC:1.1.1.28]	163
C820_00824	gnl|IGS|C820_1	CDS	852259	852612	-	354	mgsR		COG1393	Regulatory protein MgsR	K00537	arsC; arsenate reductase (glutaredoxin) [EC:1.20.4.1]	77
C820_00825	gnl|IGS|C820_1	CDS	852816	853769	+	954	hprA	1.1.1.29	COG1052	Glycerate dehydrogenase			182
C820_00826	gnl|IGS|C820_1	CDS	853887	854606	+	720				hypothetical protein			79
C820_00827	gnl|IGS|C820_1	CDS	854612	855442	+	831	ycsE	3.1.3.104		5-amino-6-(5-phospho-D-ribitylamino)uracil phosphatase YcsE			89
C820_00828	gnl|IGS|C820_1	CDS	855503	856324	+	822				hypothetical protein	K09798	K09798; uncharacterized protein	102
C820_00829	gnl|IGS|C820_1	CDS	856379	856597	-	219				hypothetical protein			8	K07718	1
C820_00830	gnl|IGS|C820_1	CDS	856728	857546	-	819				hypothetical protein	K03768	PPIB, ppiB; peptidyl-prolyl cis-trans isomerase B (cyclophilin B) [EC:5.2.1.8]	71	K03767	5
C820_00831	gnl|IGS|C820_1	CDS	857704	858015	+	312				hypothetical protein			77
C820_00832	gnl|IGS|C820_1	CDS	858261	859595	+	1335				hypothetical protein			208
C820_00833	gnl|IGS|C820_1	CDS	859592	860917	+	1326	der		COG1160	GTPase Der	K03977	engA, der; GTPase	312
C820_00834	gnl|IGS|C820_1	CDS	860931	861548	+	618	plsY	2.3.1.275	COG0344	Glycerol-3-phosphate acyltransferase	K08591	plsY; acyl phosphate:glycerol-3-phosphate acyltransferase [EC:2.3.1.275]	91
C820_00835	gnl|IGS|C820_1	CDS	861563	862552	+	990	gpsA	1.1.1.94		Glycerol-3-phosphate dehydrogenase [NAD(P)+]	K00057	gpsA; glycerol-3-phosphate dehydrogenase (NAD(P)+) [EC:1.1.1.94]	191
C820_00836	gnl|IGS|C820_1	CDS	862605	863828	-	1224				hypothetical protein	K06923	K06923; uncharacterized protein	121
C820_00837	gnl|IGS|C820_1	CDS	863852	864850	-	999	dnaA_2			Chromosomal replication initiator protein DnaA	K02315	dnaC; DNA replication protein DnaC	133
C820_00838	gnl|IGS|C820_1	CDS	864867	865925	-	1059				hypothetical protein			72
C820_00839	gnl|IGS|C820_1	CDS	866071	866322	+	252				hypothetical protein	K04758	feoA; ferrous iron transport protein A	15	K03709	1
C820_00840	gnl|IGS|C820_1	CDS	866306	867688	+	1383	feoB_1		COG0370	Fe(2+) transporter FeoB	K04759	feoB; ferrous iron transport protein B	144
C820_00841	gnl|IGS|C820_1	CDS	867724	867891	-	168				hypothetical protein
C820_00842	gnl|IGS|C820_1	CDS	867928	868569	-	642	gph	3.1.3.18		Phosphoglycolate phosphatase	K01091	gph; phosphoglycolate phosphatase [EC:3.1.3.18]	90
C820_00843	gnl|IGS|C820_1	CDS	868587	869783	-	1197				hypothetical protein	K09989	K09989; uncharacterized protein	285
C820_00844	gnl|IGS|C820_1	CDS	869798	870616	-	819				hypothetical protein			190
C820_00845	gnl|IGS|C820_1	CDS	870764	872317	+	1554				hypothetical protein	K06400	spoIVCA; site-specific DNA recombinase	145
C820_00846	gnl|IGS|C820_1	CDS	872387	872935	+	549				hypothetical protein			5	K02717	1
C820_00847	gnl|IGS|C820_1	CDS	872983	873681	+	699				hypothetical protein	K04759	feoB; ferrous iron transport protein B	52
C820_00848	gnl|IGS|C820_1	CDS	873835	876375	+	2541	copA	7.2.2.8		Copper-exporting P-type ATPase	K17686	copA, ctpA, ATP7; P-type Cu+ transporter [EC:7.2.2.8]	421
C820_00849	gnl|IGS|C820_1	CDS	876387	876647	+	261	csoR		COG1937	Copper-sensing transcriptional repressor CsoR	K21600	csoR, ricR; CsoR family transcriptional regulator, copper-sensing transcriptional repressor	47
C820_00850	gnl|IGS|C820_1	CDS	876893	878506	+	1614				hypothetical protein			26
C820_00851	gnl|IGS|C820_1	CDS	878572	879432	+	861	garR	1.1.1.60	COG2084	2-hydroxy-3-oxopropionate reductase	K00020	HIBADH, mmsB; 3-hydroxyisobutyrate dehydrogenase [EC:1.1.1.31]	144	K00042	40
C820_00852	gnl|IGS|C820_1	CDS	879459	879734	+	276				hypothetical protein			18	K01499	1
C820_00853	gnl|IGS|C820_1	CDS	879802	880437	-	636				hypothetical protein			11	K02040	1
C820_00854	gnl|IGS|C820_1	CDS	880540	881178	-	639				hypothetical protein			33
C820_00855	gnl|IGS|C820_1	CDS	881274	882497	-	1224				hypothetical protein			26
C820_00856	gnl|IGS|C820_1	CDS	882797	884092	-	1296		2.8.3.-	COG0427	putative butyrate:acetyl-CoA coenzyme A-transferase			247
C820_00857	gnl|IGS|C820_1	CDS	884120	885382	-	1263	brnQ_1		COG1114	Branched-chain amino acid transport system 2 carrier protein	K03311	TC.LIVCS; branched-chain amino acid:cation transporter, LIVCS family	185
C820_00858	gnl|IGS|C820_1	CDS	885593	886396	-	804	spo0A_2		COG0784	Stage 0 sporulation protein A	K07699	spo0A; two-component system, response regulator, stage 0 sporulation protein A	157
C820_00859	gnl|IGS|C820_1	CDS	886702	887163	-	462		3.6.1.25	COG2954	Inorganic triphosphatase	K01768	E4.6.1.1; adenylate cyclase [EC:4.6.1.1]	75
C820_00860	gnl|IGS|C820_1	CDS	887296	887841	+	546	yajL	3.1.2.-	COG0693	Protein/nucleic acid deglycase 3	K03152	thiJ; protein deglycase [EC:3.5.1.124]	109
C820_00861	gnl|IGS|C820_1	CDS	887896	888300	-	405				hypothetical protein			9	K21703	1
C820_00862	gnl|IGS|C820_1	CDS	888460	889236	+	777				hypothetical protein	K01448	amiABC; N-acetylmuramoyl-L-alanine amidase [EC:3.5.1.28]	34
C820_00863	gnl|IGS|C820_1	CDS	889475	889819	-	345			COG0718	Nucleoid-associated protein	K09747	ebfC; nucleoid-associated protein EbfC	57
C820_00864	gnl|IGS|C820_1	CDS	889919	891520	-	1602				hypothetical protein	K02343	dnaX; DNA polymerase III subunit gamma/tau [EC:2.7.7.7]	225
C820_00865	gnl|IGS|C820_1	CDS	891634	892365	+	732				hypothetical protein			34
C820_00866	gnl|IGS|C820_1	CDS	892496	893191	+	696	walR_1		COG0745	Transcriptional regulatory protein WalR	K07668	vicR; two-component system, OmpR family, response regulator VicR	153
C820_00867	gnl|IGS|C820_1	CDS	893239	894990	+	1752	walK	2.7.13.3		Sensor histidine kinase WalK	K07652	vicK; two-component system, OmpR family, sensor histidine kinase VicK [EC:2.7.13.3]	188
C820_00868	gnl|IGS|C820_1	CDS	895130	895603	+	474				hypothetical protein			4	K13993	1
C820_00869	gnl|IGS|C820_1	CDS	895641	897014	+	1374				hypothetical protein			23	K01585	1
C820_00870	gnl|IGS|C820_1	CDS	897035	897916	+	882				hypothetical protein			18	K00965	1
C820_00871	gnl|IGS|C820_1	CDS	898286	899542	+	1257	murAB	2.5.1.7	COG0766	UDP-N-acetylglucosamine 1-carboxyvinyltransferase 2	K00790	murA; UDP-N-acetylglucosamine 1-carboxyvinyltransferase [EC:2.5.1.7]	265
C820_00872	gnl|IGS|C820_1	CDS	899589	900383	+	795	yycJ	3.-.-.-	COG1235	Putative metallo-hydrolase YycJ			131
C820_00873	gnl|IGS|C820_1	CDS	900393	900872	+	480	rlmH	2.1.1.177	COG1576	Ribosomal RNA large subunit methyltransferase H	K00783	rlmH; 23S rRNA (pseudouridine1915-N3)-methyltransferase [EC:2.1.1.177]	105
C820_00874	gnl|IGS|C820_1	CDS	900896	901264	+	369				hypothetical protein			71
C820_00875	gnl|IGS|C820_1	CDS	901268	901741	+	474				hypothetical protein			1
C820_00876	gnl|IGS|C820_1	CDS	901756	902358	+	603	recR		COG0353	Recombination protein RecR	K06187	recR; recombination protein RecR	143
C820_00877	gnl|IGS|C820_1	CDS	902689	903012	+	324				hypothetical protein			14	K22300	1
C820_00878	gnl|IGS|C820_1	CDS	903060	904232	-	1173	cfa	2.1.1.79	COG2230	Cyclopropane-fatty-acyl-phospholipid synthase	K00574	cfa; cyclopropane-fatty-acyl-phospholipid synthase [EC:2.1.1.79]	263
C820_00879	gnl|IGS|C820_1	CDS	904684	905133	+	450				hypothetical protein	K13993	HSP20; HSP20 family protein	76
C820_00880	gnl|IGS|C820_1	CDS	905219	905785	+	567				hypothetical protein			83
C820_00881	gnl|IGS|C820_1	CDS	905881	906846	+	966				hypothetical protein			29	K06076	1
C820_00882	gnl|IGS|C820_1	CDS	907020	909593	+	2574	secA		COG0653	Protein translocase subunit SecA	K03070	secA; preprotein translocase subunit SecA [EC:7.4.2.8]	574
C820_00883	gnl|IGS|C820_1	CDS	909824	910780	+	957	prfB			Peptide chain release factor 2	K02836	prfB; peptide chain release factor 2	206
C820_00884	gnl|IGS|C820_1	CDS	910796	911767	+	972	rluC_1	5.4.99.24	COG0564	Ribosomal large subunit pseudouridine synthase C	K06179	rluC; 23S rRNA pseudouridine955/2504/2580 synthase [EC:5.4.99.24]	145
C820_00885	gnl|IGS|C820_1	CDS	911804	912538	+	735	rmlA	2.7.7.24	COG1209	Glucose-1-phosphate thymidylyltransferase	K00973	rfbA, rmlA, rffH; glucose-1-phosphate thymidylyltransferase [EC:2.7.7.24]	108
C820_00886	gnl|IGS|C820_1	CDS	912616	913593	+	978	prmA	2.1.1.-	COG2264	Ribosomal protein L11 methyltransferase	K02687	prmA; ribosomal protein L11 methyltransferase [EC:2.1.1.-]	143
C820_00887	gnl|IGS|C820_1	CDS	913606	914343	+	738	rsmE	2.1.1.193	COG1385	Ribosomal RNA small subunit methyltransferase E	K09761	rsmE; 16S rRNA (uracil1498-N3)-methyltransferase [EC:2.1.1.193]	112
C820_00888	gnl|IGS|C820_1	CDS	914340	915491	+	1152	iscS_1	2.8.1.7	COG1104	Cysteine desulfurase IscS	K04487	iscS, NFS1; cysteine desulfurase [EC:2.8.1.7]	195
C820_00889	gnl|IGS|C820_1	CDS	915504	916679	+	1176	thiI	2.8.1.4	COG0301	putative tRNA sulfurtransferase	K03151	thiI; tRNA uracil 4-sulfurtransferase [EC:2.8.1.4]	206
C820_00890	gnl|IGS|C820_1	CDS	916744	917640	+	897				hypothetical protein			131
C820_00891	gnl|IGS|C820_1	CDS	917704	918144	+	441				hypothetical protein			65
C820_00892	gnl|IGS|C820_1	CDS	918405	920876	+	2472				hypothetical protein			6	K21449	1
C820_00893	gnl|IGS|C820_1	CDS	921058	921930	+	873				hypothetical protein			167
C820_00894	gnl|IGS|C820_1	CDS	922000	922548	-	549				hypothetical protein			3	K21511	2
C820_00895	gnl|IGS|C820_1	CDS	922653	923054	+	402				hypothetical protein			2	K01903	1
C820_00896	gnl|IGS|C820_1	CDS	923399	923821	+	423				hypothetical protein			5	K01624	1
C820_00897	gnl|IGS|C820_1	CDS	923908	924738	+	831				hypothetical protein			12	K11634	1
C820_00898	gnl|IGS|C820_1	CDS	924791	924970	+	180				hypothetical protein			6	K14647	1
C820_00899	gnl|IGS|C820_1	CDS	924999	925388	-	390				hypothetical protein			26	K22450	1
C820_00900	gnl|IGS|C820_1	CDS	925575	926672	+	1098	ychF		COG0012	Ribosome-binding ATPase YchF	K06942	ychF; ribosome-binding ATPase	270
C820_00901	gnl|IGS|C820_1	CDS	926690	927217	+	528				hypothetical protein			55
C820_00902	gnl|IGS|C820_1	CDS	927341	927883	+	543	yvyD		COG1544	Ribosome hibernation promotion factor	K05808	yhbH; putative sigma-54 modulation protein	76
C820_00903	gnl|IGS|C820_1	CDS	927941	928861	-	921	rhaR_2			HTH-type transcriptional activator RhaR			78
C820_00904	gnl|IGS|C820_1	CDS	928985	929245	+	261				hypothetical protein			3
C820_00905	gnl|IGS|C820_1	CDS	929325	929843	-	519	ymdB	3.1.1.106	COG2110	O-acetyl-ADP-ribose deacetylase	K23518	MACROD, ymdB; O-acetyl-ADP-ribose deacetylase [EC:3.1.1.106]	146
C820_00906	gnl|IGS|C820_1	CDS	930325	931368	+	1044				hypothetical protein	K01989	K01989; putative tryptophan/tyrosine transport system substrate-binding protein	144
C820_00907	gnl|IGS|C820_1	CDS	931520	932461	+	942				hypothetical protein	K05832	K05832; putative tryptophan/tyrosine transport system permease protein	150
C820_00908	gnl|IGS|C820_1	CDS	932464	933258	+	795	yxdL		COG1136	ABC transporter ATP-binding protein YxdL	K05833	K05833; putative tryptophan/tyrosine transport system ATP-binding protein	172
C820_00909	gnl|IGS|C820_1	CDS	933270	933623	+	354				hypothetical protein			2	K07098	1
C820_00910	gnl|IGS|C820_1	CDS	933679	934053	+	375				hypothetical protein			43
C820_00911	gnl|IGS|C820_1	CDS	934092	934304	+	213				hypothetical protein			9	K01803	1
C820_00912	gnl|IGS|C820_1	CDS	934397	934753	+	357				hypothetical protein	K07090	K07090; uncharacterized protein	54
C820_00913	gnl|IGS|C820_1	CDS	934750	935307	+	558				hypothetical protein	K07090	K07090; uncharacterized protein	15
C820_00914	gnl|IGS|C820_1	CDS	935469	935777	+	309				hypothetical protein			17
C820_00915	gnl|IGS|C820_1	CDS	935774	936463	+	690				hypothetical protein			64
C820_00916	gnl|IGS|C820_1	CDS	936465	937388	+	924				hypothetical protein			11	K02519	1
C820_00917	gnl|IGS|C820_1	CDS	937394	937798	+	405				hypothetical protein			39
C820_00918	gnl|IGS|C820_1	CDS	937809	939002	+	1194				hypothetical protein			23	K00799	1
C820_00919	gnl|IGS|C820_1	CDS	939007	939183	+	177				hypothetical protein			2
C820_00920	gnl|IGS|C820_1	CDS	939375	939938	+	564				hypothetical protein			61
C820_00921	gnl|IGS|C820_1	CDS	939964	940386	+	423			COG0716	Flavodoxin	K03839	fldA, nifF, isiB; flavodoxin I	67
C820_00922	gnl|IGS|C820_1	CDS	940939	943164	+	2226	glgB	2.4.1.18	COG0296	1,4-alpha-glucan branching enzyme GlgB	K00700	GBE1, glgB; 1,4-alpha-glucan branching enzyme [EC:2.4.1.18]	431
C820_00923	gnl|IGS|C820_1	CDS	943331	943507	+	177	rpsU			30S ribosomal protein S21	K02970	RP-S21, MRPS21, rpsU; small subunit ribosomal protein S21	65
C820_00924	gnl|IGS|C820_1	CDS	943533	943979	+	447	yqeY		COG1610	putative protein YqeY	K09117	K09117; uncharacterized protein	80
C820_00925	gnl|IGS|C820_1	CDS	944039	944359	+	321				hypothetical protein			1	K07444	1
C820_00926	gnl|IGS|C820_1	CDS	944714	944986	+	273				hypothetical protein			40
C820_00927	gnl|IGS|C820_1	CDS	945006	946223	+	1218				hypothetical protein	K06438	yqfD; similar to stage IV sporulation protein	104
C820_00928	gnl|IGS|C820_1	CDS	946220	947185	+	966			COG1702	PhoH-like protein	K06217	phoH, phoL; phosphate starvation-inducible protein PhoH and related proteins	203
C820_00929	gnl|IGS|C820_1	CDS	947191	949302	+	2112	pgpH	3.1.4.59		Cyclic-di-AMP phosphodiesterase PgpH	K07037	pgpH; cyclic-di-AMP phosphodiesterase PgpH [EC:3.1.4.-]	202
C820_00930	gnl|IGS|C820_1	CDS	949299	949778	+	480	ybeY	3.1.-.-		Endoribonuclease YbeY	K07042	ybeY, yqfG; probable rRNA maturation factor	42
C820_00931	gnl|IGS|C820_1	CDS	949827	950207	+	381	cdd	3.5.4.5	COG0295	Cytidine deaminase	K01489	cdd, CDA; cytidine deaminase [EC:3.5.4.5]	81
C820_00932	gnl|IGS|C820_1	CDS	950224	950586	+	363				hypothetical protein			2	K07005	1
C820_00933	gnl|IGS|C820_1	CDS	950833	951198	+	366				hypothetical protein			5	K04518	1
C820_00934	gnl|IGS|C820_1	CDS	951203	951775	+	573	udg	3.2.2.27	COG1573	Type-4 uracil-DNA glycosylase	K21929	udg; uracil-DNA glycosylase [EC:3.2.2.27]	154
C820_00935	gnl|IGS|C820_1	CDS	951794	952702	+	909	era		COG1159	GTPase Era	K03595	era, ERAL1; GTPase	200
C820_00936	gnl|IGS|C820_1	CDS	952936	953670	+	735	recO		COG1381	DNA repair protein RecO	K03584	recO; DNA repair protein RecO (recombination protein O)	63
C820_00937	gnl|IGS|C820_1	CDS	953710	953961	-	252				hypothetical protein			3	K03282	1
C820_00938	gnl|IGS|C820_1	CDS	954000	954425	-	426				hypothetical protein			112
C820_00939	gnl|IGS|C820_1	CDS	954910	956295	+	1386	glyQS	6.1.1.14		Glycine--tRNA ligase	K01880	GARS, glyS1; glycyl-tRNA synthetase [EC:6.1.1.14]	385
C820_00940	gnl|IGS|C820_1	CDS	956616	959246	+	2631	ppdK	2.7.9.1	COG0574	Pyruvate, phosphate dikinase	K01006	ppdK; pyruvate, orthophosphate dikinase [EC:2.7.9.1]	644
C820_00941	gnl|IGS|C820_1	CDS	959429	960265	+	837				hypothetical protein			1	K00927	1
C820_00951	gnl|IGS|C820_1	CDS	965995	966393	+	399				hypothetical protein			52
C820_00952	gnl|IGS|C820_1	CDS	966411	966956	+	546				hypothetical protein
C820_00953	gnl|IGS|C820_1	CDS	967319	967969	+	651				hypothetical protein			10	K16137	2
C820_00954	gnl|IGS|C820_1	CDS	967950	972260	+	4311				hypothetical protein			905
C820_00955	gnl|IGS|C820_1	CDS	972309	972470	-	162	hrb		COG1773	High molecular weight rubredoxin			31	K05520	1
C820_00956	gnl|IGS|C820_1	CDS	972524	973348	-	825				hypothetical protein			110
C820_00957	gnl|IGS|C820_1	CDS	973398	974219	-	822				hypothetical protein			108
C820_00958	gnl|IGS|C820_1	CDS	974431	975297	+	867	cdaA	2.7.7.85	COG1624	Cyclic di-AMP synthase CdaA	K18672	dacA; diadenylate cyclase [EC:2.7.7.85]	142
C820_00959	gnl|IGS|C820_1	CDS	975294	976679	+	1386				hypothetical protein			55
C820_00960	gnl|IGS|C820_1	CDS	976701	978050	+	1350	glmM	5.4.2.10	COG1109	Phosphoglucosamine mutase	K03431	glmM; phosphoglucosamine mutase [EC:5.4.2.10]	285
C820_00961	gnl|IGS|C820_1	CDS	978114	978674	-	561				hypothetical protein			38	K00876	4
C820_00962	gnl|IGS|C820_1	CDS	978678	979238	-	561				hypothetical protein			69
C820_00963	gnl|IGS|C820_1	CDS	979391	979621	-	231	rpsR			30S ribosomal protein S18	K02963	RP-S18, MRPS18, rpsR; small subunit ribosomal protein S18	46
C820_00964	gnl|IGS|C820_1	CDS	979646	980122	-	477	ssb		COG0629	Single-stranded DNA-binding protein	K03111	ssb; single-strand DNA-binding protein	75
C820_00965	gnl|IGS|C820_1	CDS	980182	980469	-	288	rpsF		COG0360	30S ribosomal protein S6	K02990	RP-S6, MRPS6, rpsF; small subunit ribosomal protein S6	57
C820_00966	gnl|IGS|C820_1	CDS	980639	981046	+	408				hypothetical protein			16	K00033	1
C820_00967	gnl|IGS|C820_1	CDS	981089	982468	-	1380	trpB_2	4.2.1.20	COG0133	Tryptophan synthase beta chain	K06001	trpB; tryptophan synthase beta chain [EC:4.2.1.20]	323
C820_00968	gnl|IGS|C820_1	CDS	983238	984044	+	807				hypothetical protein	K01448	amiABC; N-acetylmuramoyl-L-alanine amidase [EC:3.5.1.28]	22
C820_00969	gnl|IGS|C820_1	CDS	984330	985412	+	1083	serC	2.6.1.52		Phosphoserine aminotransferase	K00831	serC, PSAT1; phosphoserine aminotransferase [EC:2.6.1.52]	316
C820_00970	gnl|IGS|C820_1	CDS	985427	986596	+	1170	pdxB	1.1.1.290		Erythronate-4-phosphate dehydrogenase	K00058	serA, PHGDH; D-3-phosphoglycerate dehydrogenase / 2-oxoglutarate reductase [EC:1.1.1.95 1.1.1.399]	212
C820_00971	gnl|IGS|C820_1	CDS	986610	987860	+	1251				hypothetical protein			250
C820_00972	gnl|IGS|C820_1	CDS	987995	988189	+	195				hypothetical protein			6	K22960	1
C820_00973	gnl|IGS|C820_1	CDS	988675	991137	+	2463				hypothetical protein			19	K21084	2
C820_00974	gnl|IGS|C820_1	CDS	991233	991877	+	645				hypothetical protein			8
C820_00975	gnl|IGS|C820_1	CDS	991792	992562	-	771				hypothetical protein			51
C820_00976	gnl|IGS|C820_1	CDS	992583	994049	-	1467	clsA	2.7.8.-	COG1502	Major cardiolipin synthase ClsA	K06131	clsA_B; cardiolipin synthase A/B [EC:2.7.8.-]	241
C820_00977	gnl|IGS|C820_1	CDS	994252	994698	+	447				hypothetical protein			25	K02109	1
C820_00978	gnl|IGS|C820_1	CDS	994733	995182	-	450				hypothetical protein			17	K19955	1
C820_00979	gnl|IGS|C820_1	CDS	995337	996017	-	681	ydfK		COG1811	putative membrane protein YdfK	K07150	K07150; uncharacterized protein	150
C820_00980	gnl|IGS|C820_1	CDS	996129	996596	+	468	ogt	2.1.1.63	COG0350	Methylated-DNA--protein-cysteine methyltransferase, constitutive	K00567	ogt, MGMT; methylated-DNA-[protein]-cysteine S-methyltransferase [EC:2.1.1.63]	71
C820_00981	gnl|IGS|C820_1	CDS	996630	997019	-	390				hypothetical protein			2	K15770	1
C820_00982	gnl|IGS|C820_1	CDS	997245	998945	+	1701	malQ_1	2.4.1.25	COG1640	4-alpha-glucanotransferase	K00705	malQ; 4-alpha-glucanotransferase [EC:2.4.1.25]	225
C820_00983	gnl|IGS|C820_1	CDS	999094	999648	+	555				hypothetical protein			6	K03710	1
C820_00984	gnl|IGS|C820_1	CDS	999673	1000461	+	789	ybjI	3.1.3.104	COG0561	5-amino-6-(5-phospho-D-ribitylamino)uracil phosphatase YbjI			73	K20861	8
C820_00985	gnl|IGS|C820_1	CDS	1000472	1001773	+	1302	mtaB	2.8.4.5	COG0621	Threonylcarbamoyladenosine tRNA methylthiotransferase MtaB	K18707	mtaB; threonylcarbamoyladenosine tRNA methylthiotransferase MtaB [EC:2.8.4.5]	244
C820_00986	gnl|IGS|C820_1	CDS	1001988	1002251	+	264				hypothetical protein			49
C820_00987	gnl|IGS|C820_1	CDS	1002248	1002682	+	435	yrrK	3.1.-.-	COG0816	Putative pre-16S rRNA nuclease	K07447	ruvX; putative pre-16S rRNA nuclease [EC:3.1.-.-]	79
C820_00988	gnl|IGS|C820_1	CDS	1002691	1002993	+	303				hypothetical protein			12	K04760	1
C820_00989	gnl|IGS|C820_1	CDS	1003443	1003583	+	141				hypothetical protein
C820_00990	gnl|IGS|C820_1	CDS	1003800	1005470	+	1671	rnjA	3.1.-.-	COG0595	Ribonuclease J1	K12574	rnj; ribonuclease J [EC:3.1.-.-]	380
C820_00991	gnl|IGS|C820_1	CDS	1005474	1005833	+	360				hypothetical protein			6	K03702	1
C820_00992	gnl|IGS|C820_1	CDS	1005887	1007719	-	1833	asnB	6.3.5.4	COG0367	Asparagine synthetase [glutamine-hydrolyzing] 1	K01953	asnB, ASNS; asparagine synthase (glutamine-hydrolysing) [EC:6.3.5.4]	392
C820_00993	gnl|IGS|C820_1	CDS	1007884	1008522	-	639	vldH	3.1.3.101		Validoxylamine A 7'-phosphate phosphatase			61	K01838	4
C820_00994	gnl|IGS|C820_1	CDS	1008536	1009432	-	897	degV		COG1307	Protein DegV			102	K25232	8
C820_00995	gnl|IGS|C820_1	CDS	1009580	1010233	-	654	cat	2.3.1.28		Chloramphenicol acetyltransferase	K19271	catA; chloramphenicol O-acetyltransferase type A [EC:2.3.1.28]	129
C820_00996	gnl|IGS|C820_1	CDS	1010252	1010635	-	384				hypothetical protein	K01759	GLO1, gloA; lactoylglutathione lyase [EC:4.4.1.5]	74
C820_00997	gnl|IGS|C820_1	CDS	1010839	1011603	-	765				hypothetical protein
C820_00998	gnl|IGS|C820_1	CDS	1011689	1012870	-	1182	kbl	2.3.1.29	COG0156	2-amino-3-ketobutyrate coenzyme A ligase	K00639	kbl, GCAT; glycine C-acetyltransferase [EC:2.3.1.29]	279
C820_00999	gnl|IGS|C820_1	CDS	1012929	1014116	-	1188				hypothetical protein			5	K01448	1
C820_01000	gnl|IGS|C820_1	CDS	1014333	1014746	-	414	hit		COG0537	Protein hit	K02503	HINT1, hinT, hit; histidine triad (HIT) family protein	66
C820_01001	gnl|IGS|C820_1	CDS	1014808	1015323	-	516				hypothetical protein			10	K03594	1
C820_01002	gnl|IGS|C820_1	CDS	1015539	1016597	+	1059	murG	2.4.1.227		UDP-N-acetylglucosamine--N-acetylmuramyl-(pentapeptide) pyrophosphoryl-undecaprenol N-acetylglucosamine transferase	K02563	murG; UDP-N-acetylglucosamine--N-acetylmuramyl-(pentapeptide) pyrophosphoryl-undecaprenol N-acetylglucosamine transferase [EC:2.4.1.227]	221
C820_01003	gnl|IGS|C820_1	CDS	1016614	1017606	+	993	galE	5.1.3.2	COG1087	UDP-glucose 4-epimerase	K01784	galE, GALE; UDP-glucose 4-epimerase [EC:5.1.3.2]	225
C820_01004	gnl|IGS|C820_1	CDS	1017668	1018198	-	531				hypothetical protein			2	K01215	1
C820_01005	gnl|IGS|C820_1	CDS	1018335	1019102	-	768	frmB	3.1.2.12	COG0627	S-formylglutathione hydrolase FrmB	K03930	estA; putative tributyrin esterase [EC:3.1.1.-]	76
C820_01006	gnl|IGS|C820_1	CDS	1019188	1020159	-	972	prsA	5.2.1.8		Foldase protein PrsA	K07533	prsA; foldase protein PrsA [EC:5.2.1.8]	23
C820_01007	gnl|IGS|C820_1	CDS	1020301	1023807	-	3507	mfd	3.6.4.-		Transcription-repair-coupling factor	K03723	mfd; transcription-repair coupling factor (superfamily II helicase) [EC:3.6.4.-]	591
C820_01008	gnl|IGS|C820_1	CDS	1023804	1024421	-	618	pth	3.1.1.29		Peptidyl-tRNA hydrolase	K01056	PTH1, pth, spoVC; peptidyl-tRNA hydrolase, PTH1 family [EC:3.1.1.29]	122
C820_01009	gnl|IGS|C820_1	CDS	1024652	1025827	-	1176				IS200/IS605 family transposase ISBth15	K07496	K07496; putative transposase	194
C820_01010	gnl|IGS|C820_1	CDS	1026178	1026801	-	624	btuD_2	7.6.2.8		Vitamin B12 import ATP-binding protein BtuD	K02049	ABC.SN.A; NitT/TauT family transport system ATP-binding protein	31	K15555	6
C820_01011	gnl|IGS|C820_1	CDS	1026773	1027567	-	795				hypothetical protein	K02050	ABC.SN.P; NitT/TauT family transport system permease protein	126
C820_01012	gnl|IGS|C820_1	CDS	1027542	1028558	-	1017				hypothetical protein	K02051	ABC.SN.S; NitT/TauT family transport system substrate-binding protein	129
C820_01013	gnl|IGS|C820_1	CDS	1028727	1030217	-	1491	rsxB_2	7.-.-.-		Ion-translocating oxidoreductase complex subunit B			249
C820_01014	gnl|IGS|C820_1	CDS	1030434	1030979	-	546	spoVT		COG2002	Stage V sporulation protein T	K04769	spoVT; AbrB family transcriptional regulator, stage V sporulation protein T	128
C820_01015	gnl|IGS|C820_1	CDS	1033062	1036526	+	3465				hypothetical protein			7	K21449	1
C820_01016	gnl|IGS|C820_1	CDS	1036928	1037674	+	747				hypothetical protein			6	K22348	1
C820_01017	gnl|IGS|C820_1	CDS	1037688	1038818	+	1131				hypothetical protein			10	K12340	4
C820_01018	gnl|IGS|C820_1	CDS	1039025	1040362	+	1338		5.1.1.21	COG0160	Isoleucine 2-epimerase	K00823	puuE; 4-aminobutyrate aminotransferase [EC:2.6.1.19]	186
C820_01019	gnl|IGS|C820_1	CDS	1040550	1042037	+	1488	gerBA			Spore germination protein B1	K06310	yndD; spore germination protein	226
C820_01020	gnl|IGS|C820_1	CDS	1042037	1043143	+	1107	yndE			Spore germination protein YndE	K06311	yndE; spore germination protein	61
C820_01021	gnl|IGS|C820_1	CDS	1043140	1044267	+	1128	gerBC			Spore germination protein B3	K06297	gerKC; spore germination protein KC	27	K06312	7
C820_01022	gnl|IGS|C820_1	CDS	1044349	1045029	+	681				hypothetical protein	K06387	spoIIR; stage II sporulation protein R	71
C820_01023	gnl|IGS|C820_1	CDS	1045059	1045766	+	708	sleB		COG3409	Spore cortex-lytic enzyme	K01449	cwlJ, sleB; N-acetylmuramoyl-L-alanine amidase [EC:3.5.1.28]	108
C820_01024	gnl|IGS|C820_1	CDS	1045816	1046148	-	333				hypothetical protein			19
C820_01025	gnl|IGS|C820_1	CDS	1046150	1046545	-	396	mgsA	4.2.3.3	COG1803	Methylglyoxal synthase	K01734	mgsA; methylglyoxal synthase [EC:4.2.3.3]	129
C820_01026	gnl|IGS|C820_1	CDS	1046856	1047998	-	1143	ftsW_2	2.4.1.129	COG0772	putative peptidoglycan glycosyltransferase FtsW	K05837	rodA, mrdB; rod shape determining protein RodA	181
C820_01027	gnl|IGS|C820_1	CDS	1048190	1048477	-	288	minE			Cell division topological specificity factor	K03608	minE; cell division topological specificity factor	51
C820_01028	gnl|IGS|C820_1	CDS	1048499	1049296	-	798	minD		COG2894	Septum site-determining protein MinD	K03609	minD; septum site-determining protein MinD	196
C820_01029	gnl|IGS|C820_1	CDS	1049687	1050331	-	645	minC		COG0850	Septum site-determining protein MinC	K03610	minC; septum site-determining protein MinC	72
C820_01030	gnl|IGS|C820_1	CDS	1050347	1053196	-	2850	mrdA	3.4.16.4		Peptidoglycan D,D-transpeptidase MrdA	K05515	mrdA; penicillin-binding protein 2 [EC:3.4.16.4]	126
C820_01031	gnl|IGS|C820_1	CDS	1053225	1053737	-	513				hypothetical protein	K03571	mreD; rod shape-determining protein MreD	51
C820_01032	gnl|IGS|C820_1	CDS	1053734	1054588	-	855	mreC		COG1792	Cell shape-determining protein MreC	K03570	mreC; rod shape-determining protein MreC	85
C820_01033	gnl|IGS|C820_1	CDS	1054612	1055640	-	1029	mreB_1		COG1077	Cell shape-determining protein MreB	K03569	mreB; rod shape-determining protein MreB and related proteins	238
C820_01034	gnl|IGS|C820_1	CDS	1055858	1056478	-	621	maf	3.6.1.9	COG0424	dTTP/UTP pyrophosphatase	K06287	yhdE; nucleoside triphosphate pyrophosphatase [EC:3.6.1.-]	55
C820_01035	gnl|IGS|C820_1	CDS	1056654	1058663	-	2010	mcpB		COG0840	Methyl-accepting chemotaxis protein McpB	K03406	mcp; methyl-accepting chemotaxis protein	113
C820_01036	gnl|IGS|C820_1	CDS	1058825	1059673	-	849	rnfB	7.2.1.2	COG2878	Na(+)-translocating ferredoxin:NAD(+) oxidoreductase complex subunit B	K03616	rnfB; H+/Na+-translocating ferredoxin:NAD+ oxidoreductase subunit B [EC:7.1.1.11 7.2.1.2]	133
C820_01037	gnl|IGS|C820_1	CDS	1059692	1060270	-	579	rnfA	7.2.1.2	COG4657	Na(+)-translocating ferredoxin:NAD(+) oxidoreductase complex subunit A	K03617	rnfA; H+/Na+-translocating ferredoxin:NAD+ oxidoreductase subunit A	128
C820_01038	gnl|IGS|C820_1	CDS	1060286	1060885	-	600	rnfE	7.2.1.2	COG4660	Na(+)-translocating ferredoxin:NAD(+) oxidoreductase complex subunit E	K03613	rnfE; H+/Na+-translocating ferredoxin:NAD+ oxidoreductase subunit E	165
C820_01039	gnl|IGS|C820_1	CDS	1060885	1061445	-	561	rnfG	7.2.1.2	COG4659	Na(+)-translocating ferredoxin:NAD(+) oxidoreductase complex subunit G	K03612	rnfG; H+/Na+-translocating ferredoxin:NAD+ oxidoreductase subunit G	53
C820_01040	gnl|IGS|C820_1	CDS	1061442	1062401	-	960	rnfD	7.2.1.2	COG4658	Na(+)-translocating ferredoxin:NAD(+) oxidoreductase complex subunit D	K03614	rnfD; H+/Na+-translocating ferredoxin:NAD+ oxidoreductase subunit D [EC:7.1.1.11 7.2.1.2]	173
C820_01041	gnl|IGS|C820_1	CDS	1062424	1063803	-	1380	rnfC	7.1.1.-	COG4656	Proton-translocating ferredoxin:NAD(+) oxidoreductase complex subunit C	K03615	rnfC; H+/Na+-translocating ferredoxin:NAD+ oxidoreductase subunit C [EC:7.1.1.11 7.2.1.2]	232
C820_01042	gnl|IGS|C820_1	CDS	1064476	1065906	+	1431	dapL_1	2.6.1.83		LL-diaminopimelate aminotransferase			70	K05825	43
C820_01043	gnl|IGS|C820_1	CDS	1066232	1068871	+	2640	alaS_2	6.1.1.7	COG0013	Alanine--tRNA ligase	K01872	AARS, alaS; alanyl-tRNA synthetase [EC:6.1.1.7]	539
C820_01044	gnl|IGS|C820_1	CDS	1069111	1069650	+	540				hypothetical protein			2	K01462	1
C820_01045	gnl|IGS|C820_1	CDS	1069734	1070303	+	570				hypothetical protein			3	K21449
C820_01046	gnl|IGS|C820_1	CDS	1070392	1070922	+	531				hypothetical protein
C820_01047	gnl|IGS|C820_1	CDS	1070957	1071856	+	900				hypothetical protein			10
C820_01048	gnl|IGS|C820_1	CDS	1071958	1072677	-	720	rex1		COG2344	Redox-sensing transcriptional repressor Rex 1	K01926	rex; redox-sensing transcriptional repressor	113
C820_01049	gnl|IGS|C820_1	CDS	1072816	1074729	+	1914	yheS		COG0488	putative ABC transporter ATP-binding protein YheS	K06158	ABCF3; ATP-binding cassette, subfamily F, member 3	337
C820_01050	gnl|IGS|C820_1	CDS	1074726	1075004	+	279				hypothetical protein			12	K07507	1
C820_01051	gnl|IGS|C820_1	CDS	1075005	1075595	+	591	lysO		COG2431	Lysine exporter LysO			84
C820_01053	gnl|IGS|C820_1	CDS	1076436	1079021	+	2586	rcsC_2	2.7.13.3		Sensor histidine kinase RcsC	K11527	K11527; two-component system, sensor histidine kinase and response regulator [EC:2.7.13.3]	134
C820_01054	gnl|IGS|C820_1	CDS	1079025	1080344	+	1320				hypothetical protein	K10117	msmE; raffinose/stachyose/melibiose transport system substrate-binding protein	108
C820_01055	gnl|IGS|C820_1	CDS	1080672	1083032	+	2361				hypothetical protein			19	K21084	1
C820_01056	gnl|IGS|C820_1	CDS	1083114	1083653	+	540				hypothetical protein			6
C820_01057	gnl|IGS|C820_1	CDS	1083923	1085104	+	1182	metK	2.5.1.6		S-adenosylmethionine synthase	K00789	metK, MAT; S-adenosylmethionine synthetase [EC:2.5.1.6]	377
C820_01058	gnl|IGS|C820_1	CDS	1085169	1085564	+	396				hypothetical protein			2	K03433	1
C820_01059	gnl|IGS|C820_1	CDS	1085668	1087905	+	2238	recD2	3.6.4.12	COG0507	ATP-dependent RecD-like DNA helicase	K03581	recD; exodeoxyribonuclease V alpha subunit [EC:3.1.11.5]	371
C820_01060	gnl|IGS|C820_1	CDS	1087925	1088644	+	720				hypothetical protein			55	K02242	11
C820_01061	gnl|IGS|C820_1	CDS	1088785	1089615	+	831	thyA1	2.1.1.45	COG0207	Thymidylate synthase 1	K00560	thyA, TYMS; thymidylate synthase [EC:2.1.1.45]	215
C820_01062	gnl|IGS|C820_1	CDS	1089631	1090155	+	525	dfrA	1.5.1.3	COG0262	Dihydrofolate reductase	K00287	DHFR, folA; dihydrofolate reductase [EC:1.5.1.3]	75	K18591	5
C820_01063	gnl|IGS|C820_1	CDS	1090241	1091137	+	897				hypothetical protein			9	K01448	2
C820_01064	gnl|IGS|C820_1	CDS	1091238	1092098	+	861				hypothetical protein			10	K01448	2
C820_01065	gnl|IGS|C820_1	CDS	1092695	1093918	+	1224	sstT		COG3633	Serine/threonine transporter SstT	K07862	sstT; serine/threonine transporter	347
C820_01066	gnl|IGS|C820_1	CDS	1094409	1094603	+	195				hypothetical protein			1	K01207	1
C820_01067	gnl|IGS|C820_1	CDS	1095147	1095386	+	240				hypothetical protein			2	K17244	1
C820_01068	gnl|IGS|C820_1	CDS	1095501	1096004	+	504				hypothetical protein			4	K24087	1
C820_01069	gnl|IGS|C820_1	CDS	1096102	1097136	-	1035	ftsK		COG1674	DNA translocase FtsK	K03466	ftsK, spoIIIE; DNA segregation ATPase FtsK/SpoIIIE, S-DNA-T family	19
C820_01070	gnl|IGS|C820_1	CDS	1097146	1098798	-	1653				hypothetical protein
C820_01071	gnl|IGS|C820_1	CDS	1098999	1100090	+	1092				hypothetical protein			7	K01258	1
C820_01072	gnl|IGS|C820_1	CDS	1100624	1102942	-	2319				hypothetical protein			5	K00012	1
C820_01073	gnl|IGS|C820_1	CDS	1103590	1103928	+	339				hypothetical protein			19	K00790	1
C820_01074	gnl|IGS|C820_1	CDS	1104101	1104208	+	108				hypothetical protein
C820_01075	gnl|IGS|C820_1	CDS	1104215	1105198	+	984				hypothetical protein			20	K01869	1
C820_01076	gnl|IGS|C820_1	CDS	1105309	1106289	+	981	purF_2	2.4.2.14		Amidophosphoribosyltransferase	K00820	glmS, GFPT; glutamine---fructose-6-phosphate transaminase (isomerizing) [EC:2.6.1.16]	19
C820_01077	gnl|IGS|C820_1	CDS	1106424	1107488	+	1065				hypothetical protein			27	K00575	1
C820_01078	gnl|IGS|C820_1	CDS	1107685	1107867	+	183				hypothetical protein			9	K07219	1
C820_01079	gnl|IGS|C820_1	CDS	1107872	1108549	+	678				hypothetical protein			19	K14059	8
C820_01080	gnl|IGS|C820_1	CDS	1109196	1109348	-	153				hypothetical protein			1	K22468	1
C820_01082	gnl|IGS|C820_1	CDS	1109849	1110253	+	405			COG2703	Bacteriohemerythrin	K07216	hr; hemerythrin	68
C820_01083	gnl|IGS|C820_1	CDS	1110339	1111535	+	1197	cca	2.7.7.72		CCA-adding enzyme	K00974	cca; tRNA nucleotidyltransferase (CCA-adding enzyme) [EC:2.7.7.72 3.1.3.- 3.1.4.-]	151
C820_01084	gnl|IGS|C820_1	CDS	1111635	1112624	+	990				hypothetical protein			27	K06331	2
C820_01085	gnl|IGS|C820_1	CDS	1112744	1113004	+	261				hypothetical protein
C820_01086	gnl|IGS|C820_1	CDS	1113071	1114045	-	975				hypothetical protein			2	K01665	1
C820_01087	gnl|IGS|C820_1	CDS	1114238	1115614	-	1377	argH	4.3.2.1	COG0165	Argininosuccinate lyase	K01755	argH, ASL; argininosuccinate lyase [EC:4.3.2.1]	323
C820_01088	gnl|IGS|C820_1	CDS	1115711	1116931	-	1221	argG	6.3.4.5	COG0137	Argininosuccinate synthase	K01940	argG, ASS1; argininosuccinate synthase [EC:6.3.4.5]	293
C820_01089	gnl|IGS|C820_1	CDS	1117261	1118124	+	864	yisK		COG0179	putative protein YisK			191
C820_01090	gnl|IGS|C820_1	CDS	1118136	1120145	+	2010	wecB	5.1.3.14		UDP-N-acetylglucosamine 2-epimerase	K01791	wecB; UDP-N-acetylglucosamine 2-epimerase (non-hydrolysing) [EC:5.1.3.14]	86	K02851	7
C820_01091	gnl|IGS|C820_1	CDS	1120174	1120713	+	540	sipS_1	3.4.21.89	COG0681	Signal peptidase I S	K03100	lepB; signal peptidase I [EC:3.4.21.89]	80
C820_01092	gnl|IGS|C820_1	CDS	1120954	1121157	+	204				hypothetical protein			37
C820_01093	gnl|IGS|C820_1	CDS	1121234	1122616	+	1383				hypothetical protein	K07137	K07137; uncharacterized protein	270
C820_01094	gnl|IGS|C820_1	CDS	1122689	1122841	-	153				hypothetical protein			1	K02067	1
C820_01095	gnl|IGS|C820_1	CDS	1123007	1123561	-	555				hypothetical protein			3
C820_01096	gnl|IGS|C820_1	CDS	1123874	1124713	-	840				hypothetical protein	K02574	napH; ferredoxin-type protein NapH	167
C820_01097	gnl|IGS|C820_1	CDS	1124876	1125436	-	561				hypothetical protein			111
C820_01098	gnl|IGS|C820_1	CDS	1125540	1125887	+	348	hxlR_1		COG1733	HTH-type transcriptional activator HxlR			65
C820_01099	gnl|IGS|C820_1	CDS	1125938	1126369	-	432				hypothetical protein			9	K04066	1
C820_01100	gnl|IGS|C820_1	CDS	1126395	1127126	-	732	aprX	3.4.21.-	COG1404	Serine protease AprX	K17734	aprX; serine protease AprX [EC:3.4.21.-]	60
C820_01101	gnl|IGS|C820_1	CDS	1127158	1127835	-	678	rspR		COG1802	HTH-type transcriptional repressor RspR			35	K22293	2
C820_01102	gnl|IGS|C820_1	CDS	1128131	1129369	-	1239				hypothetical protein			26	K08217	1
C820_01103	gnl|IGS|C820_1	CDS	1129555	1130493	+	939				hypothetical protein	K06400	spoIVCA; site-specific DNA recombinase	68
C820_01104	gnl|IGS|C820_1	CDS	1130481	1130759	-	279				hypothetical protein
C820_01105	gnl|IGS|C820_1	CDS	1130857	1131408	+	552				hypothetical protein			6	K05515	1
C820_01106	gnl|IGS|C820_1	CDS	1131405	1131680	+	276				hypothetical protein			3	K14652	1
C820_01107	gnl|IGS|C820_1	CDS	1132097	1132270	-	174				hypothetical protein
C820_01108	gnl|IGS|C820_1	CDS	1132390	1133184	+	795	prpE	3.6.1.17	COG0639	Bis(5'-nucleosyl)-tetraphosphatase PrpE [asymmetrical]			102	K01525	11
C820_01109	gnl|IGS|C820_1	CDS	1133434	1134855	+	1422		2.3.3.3	COG0119	Citrate (Re)-synthase	K05942	E2.3.3.3; citrate (Re)-synthase [EC:2.3.3.3]	431
C820_01110	gnl|IGS|C820_1	CDS	1134852	1136012	+	1161	hicd	1.1.1.87	COG0473	Homoisocitrate dehydrogenase	K00030	IDH3; isocitrate dehydrogenase (NAD+) [EC:1.1.1.41]	274
C820_01111	gnl|IGS|C820_1	CDS	1136017	1136466	+	450				hypothetical protein			1	K08303	1
C820_01112	gnl|IGS|C820_1	CDS	1136811	1137719	-	909				hypothetical protein			79
C820_01113	gnl|IGS|C820_1	CDS	1137870	1138196	+	327				hypothetical protein
C820_01114	gnl|IGS|C820_1	CDS	1139087	1140178	+	1092				hypothetical protein	K02647	cdaR; carbohydrate diacid regulator	239
C820_01115	gnl|IGS|C820_1	CDS	1140448	1141143	+	696	ftsE_2		COG2884	Cell division ATP-binding protein FtsE	K09812	ftsE; cell division transport system ATP-binding protein	153
C820_01116	gnl|IGS|C820_1	CDS	1141124	1142032	+	909	ftsX		COG2177	Cell division protein FtsX	K09811	ftsX; cell division transport system permease protein	102
C820_01117	gnl|IGS|C820_1	CDS	1142056	1143306	+	1251	envC		COG4942	Murein hydrolase activator EnvC			112
C820_01118	gnl|IGS|C820_1	CDS	1143416	1144597	+	1182	ctpB	3.4.21.102	COG0793	Carboxy-terminal processing protease CtpB	K03797	E3.4.21.102, prc, ctpA; carboxyl-terminal processing protease [EC:3.4.21.102]	135
C820_01119	gnl|IGS|C820_1	CDS	1144946	1145983	+	1038	mreB_2		COG1077	Cell shape-determining protein MreB	K03569	mreB; rod shape-determining protein MreB and related proteins	227
C820_01120	gnl|IGS|C820_1	CDS	1146534	1147883	+	1350	gdh	1.4.1.2	COG0334	NAD-specific glutamate dehydrogenase	K00262	E1.4.1.4, gdhA; glutamate dehydrogenase (NADP+) [EC:1.4.1.4]	324
C820_01121	gnl|IGS|C820_1	CDS	1148006	1148239	+	234				hypothetical protein			16	K00788	1
C820_01122	gnl|IGS|C820_1	CDS	1148336	1149787	+	1452	pepD_1	3.4.13.18	COG2195	Cytosol non-specific dipeptidase	K01270	pepD; dipeptidase D [EC:3.4.13.-]	214
C820_01123	gnl|IGS|C820_1	CDS	1149806	1150966	+	1161				hypothetical protein			75
C820_01124	gnl|IGS|C820_1	CDS	1150984	1151514	+	531				hypothetical protein			2	K22452	1
C820_01125	gnl|IGS|C820_1	CDS	1151599	1152024	+	426				hypothetical protein	K03803	rseC; sigma-E factor negative regulatory protein RseC	36
C820_01126	gnl|IGS|C820_1	CDS	1152091	1152453	+	363				hypothetical protein			15	K02032	1
C820_01127	gnl|IGS|C820_1	CDS	1152741	1153265	+	525				hypothetical protein	K00230	hemG; menaquinone-dependent protoporphyrinogen oxidase [EC:1.3.5.3]	31
C820_01128	gnl|IGS|C820_1	CDS	1153344	1154981	-	1638				hypothetical protein			5	K03406	1
C820_01129	gnl|IGS|C820_1	CDS	1155148	1155264	+	117				hypothetical protein
C820_01130	gnl|IGS|C820_1	CDS	1155352	1156704	+	1353			COG2239	Magnesium transporter MgtE	K06213	mgtE; magnesium transporter	243
C820_01131	gnl|IGS|C820_1	CDS	1156758	1157108	-	351				hypothetical protein			11	K22300	1
C820_01132	gnl|IGS|C820_1	CDS	1157485	1157826	+	342				hypothetical protein			9	K07497	1
C820_01133	gnl|IGS|C820_1	CDS	1157904	1158446	-	543	bioY		COG1268	Biotin transporter BioY	K03523	bioY; biotin transport system substrate-specific component	62
C820_01134	gnl|IGS|C820_1	CDS	1158617	1159003	+	387	ytrA		COG1725	HTH-type transcriptional repressor YtrA			70
C820_01135	gnl|IGS|C820_1	CDS	1158993	1159844	+	852	btuD_3	7.6.2.8		Vitamin B12 import ATP-binding protein BtuD	K01990	ABC-2.A; ABC-2 type transport system ATP-binding protein	113
C820_01136	gnl|IGS|C820_1	CDS	1159856	1160509	+	654				hypothetical protein	K01992	ABC-2.P; ABC-2 type transport system permease protein	12
C820_01137	gnl|IGS|C820_1	CDS	1161160	1162953	-	1794	pepF1	3.4.24.-		Oligoendopeptidase F, plasmid	K08602	pepF, pepB; oligoendopeptidase F [EC:3.4.24.-]	353
C820_01138	gnl|IGS|C820_1	CDS	1163183	1164628	+	1446	glgA	2.4.1.21	COG0297	Glycogen synthase	K00703	glgA; starch synthase [EC:2.4.1.21]	248
C820_01139	gnl|IGS|C820_1	CDS	1164790	1166403	+	1614				hypothetical protein			10	K07114	1
C820_01140	gnl|IGS|C820_1	CDS	1166582	1167289	+	708				hypothetical protein			35	K03558	1
C820_01147	gnl|IGS|C820_1	CDS	1171198	1171578	+	381				hypothetical protein			1	K04757	1
C820_01148	gnl|IGS|C820_1	CDS	1171622	1172146	+	525				hypothetical protein
C820_01149	gnl|IGS|C820_1	CDS	1172478	1172756	+	279				hypothetical protein			1	K02529	1
C820_01150	gnl|IGS|C820_1	CDS	1172759	1173268	+	510				hypothetical protein			37
C820_01151	gnl|IGS|C820_1	CDS	1173271	1173624	+	354				hypothetical protein			22	K07454	1
C820_01152	gnl|IGS|C820_1	CDS	1173766	1175457	+	1692	lon2	3.4.21.53	COG1067	Lon protease 2	K04076	lonB; ATP-dependent Lon protease [EC:3.4.21.53]	296
C820_01153	gnl|IGS|C820_1	CDS	1175537	1176847	-	1311				hypothetical protein	K02407	fliD; flagellar hook-associated protein 2	23
C820_01154	gnl|IGS|C820_1	CDS	1177109	1177279	+	171			COG1145	Ferredoxin			32
C820_01155	gnl|IGS|C820_1	CDS	1177490	1177714	-	225				Small, acid-soluble spore protein beta			13	K06421	12
C820_01156	gnl|IGS|C820_1	CDS	1177814	1177999	-	186				hypothetical protein	K03973	pspC; phage shock protein C	16
C820_01157	gnl|IGS|C820_1	CDS	1178085	1178669	-	585	engB		COG0218	putative GTP-binding protein EngB	K03978	engB; GTP-binding protein	111
C820_01158	gnl|IGS|C820_1	CDS	1178778	1181012	-	2235	lon1	3.4.21.53	COG0466	Lon protease 1	K01338	lon; ATP-dependent Lon protease [EC:3.4.21.53]	328
C820_01159	gnl|IGS|C820_1	CDS	1181228	1183273	+	2046	glmS	2.6.1.16	COG0449	Glutamine--fructose-6-phosphate aminotransferase [isomerizing]	K00820	glmS, GFPT; glutamine---fructose-6-phosphate transaminase (isomerizing) [EC:2.6.1.16]	310
C820_01160	gnl|IGS|C820_1	CDS	1183324	1183809	-	486				hypothetical protein	K07005	K07005; uncharacterized protein	79
C820_01161	gnl|IGS|C820_1	CDS	1183849	1184415	-	567		3.2.2.-		Putative 3-methyladenine DNA glycosylase	K03652	MPG; DNA-3-methyladenine glycosylase [EC:3.2.2.21]	118
C820_01162	gnl|IGS|C820_1	CDS	1184467	1185093	-	627				hypothetical protein			28	K02044	1
C820_01163	gnl|IGS|C820_1	CDS	1185216	1186124	+	909	znuA		COG0803	High-affinity zinc uptake system binding-protein ZnuA	K09815	znuA; zinc transport system substrate-binding protein	85
C820_01164	gnl|IGS|C820_1	CDS	1186121	1186876	+	756	znuC	7.2.2.-	COG1121	Zinc import ATP-binding protein ZnuC	K09817	znuC; zinc transport system ATP-binding protein [EC:7.2.2.20]	103
C820_01165	gnl|IGS|C820_1	CDS	1186867	1187697	+	831	znuB		COG1108	High-affinity zinc uptake system membrane protein ZnuB	K09816	znuB; zinc transport system permease protein	154
C820_01166	gnl|IGS|C820_1	CDS	1187799	1188050	+	252				hypothetical protein			53
C820_01167	gnl|IGS|C820_1	CDS	1188070	1188381	+	312				hypothetical protein			2	K03811	1
C820_01168	gnl|IGS|C820_1	CDS	1188475	1188756	-	282				hypothetical protein			66
C820_01169	gnl|IGS|C820_1	CDS	1188952	1189317	+	366	mntR		COG1321	Transcriptional regulator MntR			30	K03709	19
C820_01170	gnl|IGS|C820_1	CDS	1189379	1189666	-	288				hypothetical protein			4	K06075	1
C820_01171	gnl|IGS|C820_1	CDS	1189888	1190100	+	213				hypothetical protein			5	K07727	5
C820_01172	gnl|IGS|C820_1	CDS	1190786	1191055	+	270	secE			Protein translocase subunit SecE	K03073	secE; preprotein translocase subunit SecE	12
C820_01173	gnl|IGS|C820_1	CDS	1191090	1191644	+	555	nusG			Transcription termination/antitermination protein NusG	K02601	nusG; transcription termination/antitermination protein NusG	107
C820_01174	gnl|IGS|C820_1	CDS	1191736	1192161	+	426	rplK		COG0080	50S ribosomal protein L11	K02867	RP-L11, MRPL11, rplK; large subunit ribosomal protein L11	118
C820_01175	gnl|IGS|C820_1	CDS	1192241	1192936	+	696	rplA			50S ribosomal protein L1	K02863	RP-L1, MRPL1, rplA; large subunit ribosomal protein L1	246
C820_01176	gnl|IGS|C820_1	CDS	1193357	1193554	-	198				hypothetical protein			2	K01574	1
C820_01177	gnl|IGS|C820_1	CDS	1193557	1194732	-	1176				hypothetical protein			71
C820_01178	gnl|IGS|C820_1	CDS	1195391	1195891	+	501	rplJ		COG0244	50S ribosomal protein L10	K02864	RP-L10, MRPL10, rplJ; large subunit ribosomal protein L10	90
C820_01179	gnl|IGS|C820_1	CDS	1195943	1196320	+	378	rplL			50S ribosomal protein L7/L12	K02935	RP-L7, MRPL12, rplL; large subunit ribosomal protein L7/L12	74
C820_01180	gnl|IGS|C820_1	CDS	1196388	1197209	+	822				hypothetical protein	K01174	nuc; micrococcal nuclease [EC:3.1.31.1]	33
C820_01181	gnl|IGS|C820_1	CDS	1197222	1197914	+	693				hypothetical protein			36	K03824	16
C820_01182	gnl|IGS|C820_1	CDS	1198114	1198530	+	417				hypothetical protein			41
C820_01183	gnl|IGS|C820_1	CDS	1198535	1199479	+	945				hypothetical protein	K07139	K07139; uncharacterized protein	173
C820_01184	gnl|IGS|C820_1	CDS	1199496	1200131	+	636				hypothetical protein			23	K01893	1
C820_01185	gnl|IGS|C820_1	CDS	1200290	1201603	+	1314		2.8.3.-	COG0427	Butyryl-CoA:acetate CoA-transferase			185	K18122	43
C820_01186	gnl|IGS|C820_1	CDS	1201682	1202140	+	459	tadA_2	3.5.4.33	COG0590	tRNA-specific adenosine deaminase	K01493	comEB; dCMP deaminase [EC:3.5.4.12]	101
C820_01187	gnl|IGS|C820_1	CDS	1202200	1202982	+	783	yddE_1	5.1.-.-	COG0384	putative isomerase YddE			146
C820_01188	gnl|IGS|C820_1	CDS	1202972	1203625	+	654				hypothetical protein			60	K17725	1
C820_01189	gnl|IGS|C820_1	CDS	1203823	1204281	-	459				hypothetical protein			3	K08688	1
C820_01190	gnl|IGS|C820_1	CDS	1204278	1204874	-	597	bar	2.3.1.183		Phosphinothricin N-acetyltransferase			89
C820_01191	gnl|IGS|C820_1	CDS	1205029	1205421	+	393				hypothetical protein
C820_01192	gnl|IGS|C820_1	CDS	1205458	1205865	-	408				hypothetical protein
C820_01193	gnl|IGS|C820_1	CDS	1205905	1206147	-	243				hypothetical protein			6	K14986	1
C820_01194	gnl|IGS|C820_1	CDS	1206922	1210851	+	3930	rpoB	2.7.7.6	COG0085	DNA-directed RNA polymerase subunit beta	K03043	rpoB; DNA-directed RNA polymerase subunit beta [EC:2.7.7.6]	915
C820_01195	gnl|IGS|C820_1	CDS	1210871	1214446	+	3576	rpoC	2.7.7.6	COG0086	DNA-directed RNA polymerase subunit beta'	K03046	rpoC; DNA-directed RNA polymerase subunit beta' [EC:2.7.7.6]	896
C820_01196	gnl|IGS|C820_1	CDS	1214507	1214842	-	336				hypothetical protein			17	K22300	1
C820_01197	gnl|IGS|C820_1	CDS	1214924	1215175	-	252				hypothetical protein			10	K22300	1
C820_01198	gnl|IGS|C820_1	CDS	1215253	1215603	-	351				hypothetical protein			13	K22300	1
C820_01199	gnl|IGS|C820_1	CDS	1215748	1215969	+	222				hypothetical protein			12	K10763	1
C820_01200	gnl|IGS|C820_1	CDS	1216383	1216802	+	420	rpsL		COG0048	30S ribosomal protein S12	K02950	RP-S12, MRPS12, rpsL; small subunit ribosomal protein S12	168
C820_01201	gnl|IGS|C820_1	CDS	1216962	1217432	+	471	rpsG			30S ribosomal protein S7	K02992	RP-S7, MRPS7, rpsG; small subunit ribosomal protein S7	163
C820_01202	gnl|IGS|C820_1	CDS	1217501	1219591	+	2091	fusA_1		COG0480	Elongation factor G	K02355	fusA, GFM, EFG; elongation factor G	543
C820_01203	gnl|IGS|C820_1	CDS	1219717	1220910	+	1194	tuf		COG0050	Elongation factor Tu	K02358	tuf, TUFM; elongation factor Tu	339
C820_01204	gnl|IGS|C820_1	CDS	1221019	1221501	-	483				hypothetical protein			6	K23779	1
C820_01205	gnl|IGS|C820_1	CDS	1221746	1221940	+	195				hypothetical protein			17	K03719	1
C820_01206	gnl|IGS|C820_1	CDS	1221956	1223014	+	1059	xerC_1			Tyrosine recombinase XerC			164
C820_01207	gnl|IGS|C820_1	CDS	1223137	1224099	+	963	radA_1			DNA repair protein RadA			120	K04485	24
C820_01208	gnl|IGS|C820_1	CDS	1224675	1224908	+	234				hypothetical protein			29	K00675	1
C820_01209	gnl|IGS|C820_1	CDS	1225784	1228570	+	2787				hypothetical protein			426
C820_01210	gnl|IGS|C820_1	CDS	1228597	1229376	+	780				hypothetical protein			20	K07261	1
C820_01211	gnl|IGS|C820_1	CDS	1229454	1229711	+	258				hypothetical protein			33	K19123	1
C820_01212	gnl|IGS|C820_1	CDS	1229695	1230057	+	363				hypothetical protein	K18843	hicB; antitoxin HicB	69
C820_01213	gnl|IGS|C820_1	CDS	1230450	1231061	-	612				hypothetical protein			9	K01356	1
C820_01214	gnl|IGS|C820_1	CDS	1231238	1231378	+	141				hypothetical protein			3
C820_01215	gnl|IGS|C820_1	CDS	1231396	1232178	+	783			COG0582	Putative prophage phiRv2 integrase			81
C820_01216	gnl|IGS|C820_1	CDS	1232164	1233672	-	1509				hypothetical protein	K06400	spoIVCA; site-specific DNA recombinase	132
C820_01217	gnl|IGS|C820_1	CDS	1233665	1235296	-	1632				hypothetical protein	K06400	spoIVCA; site-specific DNA recombinase	126
C820_01218	gnl|IGS|C820_1	CDS	1235298	1236899	-	1602				hypothetical protein	K06400	spoIVCA; site-specific DNA recombinase	223
C820_01219	gnl|IGS|C820_1	CDS	1237035	1237250	-	216				hypothetical protein			15	K02424	1
C820_01220	gnl|IGS|C820_1	CDS	1237803	1238192	-	390				hypothetical protein			9	K03088	2
C820_01221	gnl|IGS|C820_1	CDS	1238607	1238822	-	216				hypothetical protein			9	K07699	1
C820_01222	gnl|IGS|C820_1	CDS	1238851	1239081	-	231				hypothetical protein			1	K23107	1
C820_01223	gnl|IGS|C820_1	CDS	1239066	1239665	-	600	agrB	3.4.-.-		Accessory gene regulator protein B	K07813	agrB; accessory gene regulator B	22	K00600	1
C820_01224	gnl|IGS|C820_1	CDS	1239646	1240893	-	1248				hypothetical protein
C820_01225	gnl|IGS|C820_1	CDS	1240872	1241594	-	723	agrA		COG3279	Accessory gene regulator protein A	K07707	agrA, blpR, fsrA; two-component system, LytTR family, response regulator AgrA	34
C820_01226	gnl|IGS|C820_1	CDS	1241594	1242100	-	507				hypothetical protein			9	K01356	1
C820_01227	gnl|IGS|C820_1	CDS	1242410	1242742	+	333				hypothetical protein			8	K07726	1
C820_01228	gnl|IGS|C820_1	CDS	1242745	1243086	+	342				hypothetical protein			10	K19449	1
C820_01229	gnl|IGS|C820_1	CDS	1243197	1243556	-	360				hypothetical protein			1	K04066	1
C820_01230	gnl|IGS|C820_1	CDS	1243792	1244133	+	342				hypothetical protein			9	K23779	2
C820_01231	gnl|IGS|C820_1	CDS	1244135	1244509	+	375				hypothetical protein			9	K07729	2
C820_01232	gnl|IGS|C820_1	CDS	1245274	1246656	-	1383				hypothetical protein			178
C820_01233	gnl|IGS|C820_1	CDS	1246672	1246995	-	324				hypothetical protein			41
C820_01234	gnl|IGS|C820_1	CDS	1246995	1254530	-	7536				hypothetical protein			539
C820_01235	gnl|IGS|C820_1	CDS	1254622	1254894	-	273				hypothetical protein			12	K02488	1
C820_01236	gnl|IGS|C820_1	CDS	1254997	1255719	-	723				hypothetical protein			132
C820_01237	gnl|IGS|C820_1	CDS	1255832	1256146	-	315				hypothetical protein			75
C820_01238	gnl|IGS|C820_1	CDS	1256195	1258291	-	2097	topB_2	5.6.2.1	COG0550	DNA topoisomerase 3	K03169	topB; DNA topoisomerase III [EC:5.6.2.1]	356
C820_01239	gnl|IGS|C820_1	CDS	1258309	1259103	-	795				hypothetical protein			20	K01448	1
C820_01240	gnl|IGS|C820_1	CDS	1259090	1259341	-	252				hypothetical protein			12	K07486	1
C820_01241	gnl|IGS|C820_1	CDS	1259388	1260281	-	894				hypothetical protein			115
C820_01242	gnl|IGS|C820_1	CDS	1260299	1263262	-	2964				hypothetical protein			132
C820_01243	gnl|IGS|C820_1	CDS	1263267	1265729	-	2463				hypothetical protein			529
C820_01244	gnl|IGS|C820_1	CDS	1266063	1266821	-	759				hypothetical protein			8	K06158	1
C820_01245	gnl|IGS|C820_1	CDS	1266845	1267717	-	873				hypothetical protein			141
C820_01246	gnl|IGS|C820_1	CDS	1267735	1267953	-	219				hypothetical protein			66
C820_01247	gnl|IGS|C820_1	CDS	1268053	1269879	-	1827				hypothetical protein	K03205	virD4, lvhD4; type IV secretion system protein VirD4 [EC:7.4.2.8]	365
C820_01248	gnl|IGS|C820_1	CDS	1269895	1270365	-	471				hypothetical protein			67
C820_01249	gnl|IGS|C820_1	CDS	1270350	1271174	-	825	dpnA	2.1.1.72		Modification methylase DpnIIB	K13581	ccrM; modification methylase [EC:2.1.1.72]	80	K00571	16
C820_01250	gnl|IGS|C820_1	CDS	1271299	1276263	-	4965				hypothetical protein			173	K14194	4
C820_01251	gnl|IGS|C820_1	CDS	1276390	1276749	-	360				hypothetical protein
C820_01252	gnl|IGS|C820_1	CDS	1276994	1277197	+	204				hypothetical protein			14	K01356	1
C820_01253	gnl|IGS|C820_1	CDS	1277284	1278549	-	1266				hypothetical protein			2	K01873	1
C820_01254	gnl|IGS|C820_1	CDS	1278614	1278778	-	165				hypothetical protein
C820_01255	gnl|IGS|C820_1	CDS	1278810	1279766	-	957				hypothetical protein	K07284	srtA; sortase A [EC:3.4.22.70]	11
C820_01256	gnl|IGS|C820_1	CDS	1279756	1280982	-	1227				hypothetical protein			13	K11069	1
C820_01257	gnl|IGS|C820_1	CDS	1281054	1282355	-	1302				hypothetical protein			12	K01872	1
C820_01258	gnl|IGS|C820_1	CDS	1282423	1283439	-	1017	noc_2			Nucleoid occlusion protein	K03497	parB, spo0J; ParB family transcriptional regulator, chromosome partitioning protein	118
C820_01259	gnl|IGS|C820_1	CDS	1283427	1284215	-	789	soj_2	3.6.-.-	COG1192	Sporulation initiation inhibitor protein Soj	K03496	parA, soj; chromosome partitioning protein	149
C820_01260	gnl|IGS|C820_1	CDS	1284720	1285358	+	639	dnaG_2	2.7.7.-		DNA primase			65
C820_01261	gnl|IGS|C820_1	CDS	1285351	1286664	+	1314				hypothetical protein	K06919	K06919; putative DNA primase/helicase	220
C820_01262	gnl|IGS|C820_1	CDS	1286940	1288430	+	1491				hypothetical protein			118
C820_01263	gnl|IGS|C820_1	CDS	1288623	1289270	+	648	regX3_1		COG0745	Sensory transduction protein regX3	K07658	phoB1, phoP; two-component system, OmpR family, alkaline phosphatase synthesis response regulator PhoP	37
C820_01264	gnl|IGS|C820_1	CDS	1289294	1290706	+	1413	sasA_1	2.7.-.-		Adaptive-response sensory-kinase SasA			69	K02484	22
C820_01265	gnl|IGS|C820_1	CDS	1290826	1291653	+	828				hypothetical protein			14	K03784	1
C820_01266	gnl|IGS|C820_1	CDS	1292795	1293232	+	438				hypothetical protein			28	K06075	2
C820_01267	gnl|IGS|C820_1	CDS	1293278	1293679	+	402				hypothetical protein			3	K01154	1
C820_01268	gnl|IGS|C820_1	CDS	1294272	1296059	+	1788				hypothetical protein	K03406	mcp; methyl-accepting chemotaxis protein	148
C820_01269	gnl|IGS|C820_1	CDS	1296757	1298679	-	1923				hypothetical protein	K02172	blaR1; bla regulator protein blaR1	13
C820_01270	gnl|IGS|C820_1	CDS	1298680	1299048	-	369	blaI_1		COG3682	Penicillinase repressor	K02171	blaI; BlaI family transcriptional regulator, penicillinase repressor	28
C820_01271	gnl|IGS|C820_1	CDS	1299268	1300164	-	897	cutD_1	1.97.1.-	COG1180	Choline trimethylamine-lyase activating enzyme	K04069	pflA, pflC, pflE; pyruvate formate lyase activating enzyme [EC:1.97.1.4]	94
C820_01272	gnl|IGS|C820_1	CDS	1300229	1302601	-	2373	cutC	4.3.99.4	COG1882	Choline trimethylamine-lyase	K20038	cutC; choline trimethylamine-lyase [EC:4.3.99.4]	452
C820_01273	gnl|IGS|C820_1	CDS	1302621	1303175	-	555	sutR		COG1396	HTH-type transcriptional regulator SutR	K23779	sutR; XRE family transcriptional regulator, regulator of sulfur utilization	75
C820_01274	gnl|IGS|C820_1	CDS	1303412	1304140	+	729				hypothetical protein			2	K19221	1
C820_01275	gnl|IGS|C820_1	CDS	1304177	1304773	+	597				hypothetical protein			2	K15256	1
C820_01276	gnl|IGS|C820_1	CDS	1304832	1305221	+	390				hypothetical protein
C820_01277	gnl|IGS|C820_1	CDS	1305304	1306143	+	840				hypothetical protein			86
C820_01278	gnl|IGS|C820_1	CDS	1306622	1306975	+	354	mecI_1			Methicillin resistance regulatory protein MecI	K02171	blaI; BlaI family transcriptional regulator, penicillinase repressor	19
C820_01279	gnl|IGS|C820_1	CDS	1307026	1307790	-	765	rsxB_3	7.-.-.-		Ion-translocating oxidoreductase complex subunit B			84
C820_01280	gnl|IGS|C820_1	CDS	1307928	1308341	+	414				hypothetical protein			73
C820_01281	gnl|IGS|C820_1	CDS	1308402	1308689	-	288	ycnE_2	1.-.-.-	COG1359	Putative monooxygenase YcnE			28	K01056	1
C820_01282	gnl|IGS|C820_1	CDS	1308686	1309213	-	528	fbiB	6.3.2.34		Bifunctional F420 biosynthesis protein FbiB			79
C820_01283	gnl|IGS|C820_1	CDS	1309346	1309702	+	357	hxlR_2		COG1733	HTH-type transcriptional activator HxlR			59
C820_01284	gnl|IGS|C820_1	CDS	1309875	1313435	+	3561	dnaE	2.7.7.7	COG0587	DNA polymerase III subunit alpha	K02337	dnaE; DNA polymerase III subunit alpha [EC:2.7.7.7]	636
C820_01285	gnl|IGS|C820_1	CDS	1313678	1314661	+	984	pfkA_1	2.7.1.11		ATP-dependent 6-phosphofructokinase	K00850	pfkA, PFK; 6-phosphofructokinase 1 [EC:2.7.1.11]	196
C820_01286	gnl|IGS|C820_1	CDS	1314778	1316538	+	1761	pyk	2.7.1.40		Pyruvate kinase	K00873	PK, pyk; pyruvate kinase [EC:2.7.1.40]	306
C820_01287	gnl|IGS|C820_1	CDS	1316580	1316942	-	363				hypothetical protein	K01607	pcaC; 4-carboxymuconolactone decarboxylase [EC:4.1.1.44]	90
C820_01288	gnl|IGS|C820_1	CDS	1317049	1317417	+	369			COG0789	putative HTH-type transcriptional regulator			45
C820_01289	gnl|IGS|C820_1	CDS	1317459	1317716	-	258				hypothetical protein			3	K01607	1
C820_01290	gnl|IGS|C820_1	CDS	1317740	1319671	-	1932	nadE	6.3.5.1	COG0171	Glutamine-dependent NAD(+) synthetase	K01950	E6.3.5.1, NADSYN1, QNS1, nadE; NAD+ synthase (glutamine-hydrolysing) [EC:6.3.5.1]	387
C820_01291	gnl|IGS|C820_1	CDS	1319698	1320321	-	624	lexA_1	3.4.21.88	COG1974	LexA repressor	K01356	lexA; repressor LexA [EC:3.4.21.88]	117
C820_01292	gnl|IGS|C820_1	CDS	1320479	1321039	+	561	cysG_1	4.99.1.4		Siroheme synthase	K24866	sirC; precorrin-2 dehydrogenase [EC:1.3.1.76]	33	K02302	1
C820_01293	gnl|IGS|C820_1	CDS	1321023	1321913	+	891	hemC	2.5.1.61		Porphobilinogen deaminase	K01749	hemC, HMBS; hydroxymethylbilane synthase [EC:2.5.1.61]	108
C820_01294	gnl|IGS|C820_1	CDS	1321910	1323397	+	1488	cysG_2	4.99.1.4		Siroheme synthase	K13542	cobA-hemD; uroporphyrinogen III methyltransferase / synthase [EC:2.1.1.107 4.2.1.75]	173
C820_01295	gnl|IGS|C820_1	CDS	1323501	1324478	+	978	hemB	4.2.1.24		Delta-aminolevulinic acid dehydratase	K01698	hemB, ALAD; porphobilinogen synthase [EC:4.2.1.24]	199
C820_01296	gnl|IGS|C820_1	CDS	1324567	1325058	+	492				hypothetical protein
C820_01297	gnl|IGS|C820_1	CDS	1325090	1326082	+	993				hypothetical protein			211
C820_01298	gnl|IGS|C820_1	CDS	1326161	1326952	+	792				hypothetical protein			51	K25159	2
C820_01299	gnl|IGS|C820_1	CDS	1327046	1327216	+	171				hypothetical protein			20
C820_01310	gnl|IGS|C820_1	CDS	1333334	1333816	+	483				hypothetical protein			11	K24217	1
C820_01311	gnl|IGS|C820_1	CDS	1334056	1334442	+	387				hypothetical protein			2	K11893	1
C820_01312	gnl|IGS|C820_1	CDS	1334446	1334934	+	489				hypothetical protein			9	K07668	1
C820_01313	gnl|IGS|C820_1	CDS	1334948	1335688	+	741	cobB	2.3.1.286	COG0846	NAD-dependent protein deacetylase	K12410	npdA; NAD-dependent deacetylase [EC:2.3.1.286]	152
C820_01314	gnl|IGS|C820_1	CDS	1335900	1336049	+	150				hypothetical protein			3
C820_01317	gnl|IGS|C820_1	CDS	1337832	1338059	+	228				hypothetical protein			1	K01627	1
C820_01318	gnl|IGS|C820_1	CDS	1338205	1338738	+	534				hypothetical protein			2	K02945	1
C820_01319	gnl|IGS|C820_1	CDS	1338786	1339559	-	774				hypothetical protein			5	K07349	1
C820_01320	gnl|IGS|C820_1	CDS	1339693	1339923	-	231				hypothetical protein			12	K23264	1
C820_01321	gnl|IGS|C820_1	CDS	1340163	1340747	-	585	ytaF			putative sporulation protein YtaF			37
C820_01322	gnl|IGS|C820_1	CDS	1340860	1343508	+	2649		7.2.2.10		Calcium-transporting ATPase 1	K01537	ATP2C; P-type Ca2+ transporter type 2C [EC:7.2.2.10]	438
C820_01323	gnl|IGS|C820_1	CDS	1343597	1344838	+	1242	pepP	3.4.11.9	COG0006	Xaa-Pro aminopeptidase	K01262	pepP; Xaa-Pro aminopeptidase [EC:3.4.11.9]	201
C820_01324	gnl|IGS|C820_1	CDS	1344842	1345555	+	714				hypothetical protein			73
C820_01325	gnl|IGS|C820_1	CDS	1345608	1346015	-	408	perR		COG0735	Transcriptional regulator PerR	K09825	perR; Fur family transcriptional regulator, peroxide stress response regulator	68
C820_01326	gnl|IGS|C820_1	CDS	1346152	1346640	+	489	trmL	2.1.1.207	COG0219	tRNA (cytidine(34)-2'-O)-methyltransferase	K03216	trmL, cspR; tRNA (cytidine/uridine-2'-O-)-methyltransferase [EC:2.1.1.207]	144
C820_01327	gnl|IGS|C820_1	CDS	1346713	1346952	+	240				hypothetical protein			2
C820_01328	gnl|IGS|C820_1	CDS	1346956	1347390	+	435	tsaE		COG0802	tRNA threonylcarbamoyladenosine biosynthesis protein TsaE	K06925	tsaE; tRNA threonylcarbamoyladenosine biosynthesis protein TsaE	77
C820_01329	gnl|IGS|C820_1	CDS	1347387	1348097	+	711				hypothetical protein	K14742	tsaB; tRNA threonylcarbamoyladenosine biosynthesis protein TsaB	114
C820_01330	gnl|IGS|C820_1	CDS	1348091	1348558	+	468	rimI	2.3.1.266	COG0456	[Ribosomal protein S18]-alanine N-acetyltransferase	K03789	rimI; [ribosomal protein S18]-alanine N-acetyltransferase [EC:2.3.1.266]	70
C820_01331	gnl|IGS|C820_1	CDS	1348591	1351005	+	2415	lon	3.4.21.53		Lon protease			412
C820_01332	gnl|IGS|C820_1	CDS	1351274	1353298	+	2025				hypothetical protein	K01448	amiABC; N-acetylmuramoyl-L-alanine amidase [EC:3.5.1.28]	11
C820_01333	gnl|IGS|C820_1	CDS	1353467	1355857	+	2391				hypothetical protein	K01448	amiABC; N-acetylmuramoyl-L-alanine amidase [EC:3.5.1.28]	14
C820_01334	gnl|IGS|C820_1	CDS	1355899	1356507	-	609	ydbD	1.11.1.6	COG3546	putative manganese catalase	K06334	cotJC; spore coat protein JC	114
C820_01335	gnl|IGS|C820_1	CDS	1356508	1356792	-	285				hypothetical protein	K06333	cotJB; spore coat protein JB	36
C820_01336	gnl|IGS|C820_1	CDS	1356805	1357107	-	303				hypothetical protein			5	K15894	1
C820_01337	gnl|IGS|C820_1	CDS	1357260	1358825	-	1566				hypothetical protein			2	K21449	1
C820_01338	gnl|IGS|C820_1	CDS	1359003	1359962	-	960				hypothetical protein	K23536	nupC; general nucleoside transport system permease protein	208
C820_01339	gnl|IGS|C820_1	CDS	1359959	1361131	-	1173				hypothetical protein	K23535	nupB; general nucleoside transport system permease protein	171
C820_01340	gnl|IGS|C820_1	CDS	1361128	1362657	-	1530	mglA_2	7.5.2.11	COG1129	Galactose/methyl galactoside import ATP-binding protein MglA	K23537	nupA; general nucleoside transport system ATP-binding protein	336
C820_01341	gnl|IGS|C820_1	CDS	1362782	1363942	-	1161	tmpC		COG1744	Membrane lipoprotein TmpC	K07335	bmpA, bmpB, tmpC; basic membrane protein A and related proteins	157
C820_01342	gnl|IGS|C820_1	CDS	1364164	1364508	-	345	ndoA	3.1.27.-	COG2337	Endoribonuclease EndoA	K07171	mazF, ndoA, chpA; mRNA interferase MazF [EC:3.1.-.-]	118
C820_01343	gnl|IGS|C820_1	CDS	1364683	1365318	-	636				hypothetical protein			18	K03598	1
C820_01344	gnl|IGS|C820_1	CDS	1365582	1367138	+	1557				hypothetical protein			36	K03701	1
C820_01345	gnl|IGS|C820_1	CDS	1367164	1368258	+	1095	cobD_1	4.1.1.81	COG0079	Threonine-phosphate decarboxylase	K04720	cobD; threonine-phosphate decarboxylase [EC:4.1.1.81]	174
C820_01346	gnl|IGS|C820_1	CDS	1368371	1368799	+	429				hypothetical protein			6	K01866	1
C820_01347	gnl|IGS|C820_1	CDS	1368796	1369719	+	924				hypothetical protein	K07139	K07139; uncharacterized protein	150
C820_01348	gnl|IGS|C820_1	CDS	1369829	1370371	+	543				hypothetical protein			58
C820_01349	gnl|IGS|C820_1	CDS	1370536	1372893	+	2358				hypothetical protein			132
C820_01350	gnl|IGS|C820_1	CDS	1373014	1374585	+	1572	murJ		COG0728	Lipid II flippase MurJ	K03980	murJ, mviN; putative peptidoglycan lipid II flippase	149
C820_01351	gnl|IGS|C820_1	CDS	1374621	1376033	+	1413				hypothetical protein	K18814	ictB; putative inorganic carbon (hco3(-)) transporter	23
C820_01352	gnl|IGS|C820_1	CDS	1376039	1377163	+	1125	bshA	2.4.1.-	COG0438	N-acetyl-alpha-D-glucosaminyl L-malate synthase			74	K00754	2
C820_01353	gnl|IGS|C820_1	CDS	1377165	1377647	+	483				hypothetical protein			11	K07349	1
C820_01354	gnl|IGS|C820_1	CDS	1377666	1378160	+	495				hypothetical protein			12	K09015	1
C820_01355	gnl|IGS|C820_1	CDS	1378177	1380423	+	2247				hypothetical protein			114	K00754	31
C820_01356	gnl|IGS|C820_1	CDS	1380431	1381156	+	726	tagA	2.4.1.187	COG1922	N-acetylglucosaminyldiphosphoundecaprenol N-acetyl-beta-D-mannosaminyltransferase	K05946	tagA, tarA; N-acetylglucosaminyldiphosphoundecaprenol N-acetyl-beta-D-mannosaminyltransferase [EC:2.4.1.187]	80
C820_01357	gnl|IGS|C820_1	CDS	1381230	1382084	+	855				hypothetical protein			93
C820_01358	gnl|IGS|C820_1	CDS	1382093	1382470	-	378	acpS	2.7.8.7	COG0736	Holo-[acyl-carrier-protein] synthase	K00997	acpS; holo-[acyl-carrier protein] synthase [EC:2.7.8.7]	45	K23997	1
C820_01359	gnl|IGS|C820_1	CDS	1382692	1383138	+	447				hypothetical protein	K06209	pheB; chorismate mutase [EC:5.4.99.5]	78
C820_01360	gnl|IGS|C820_1	CDS	1383255	1383695	+	441				hypothetical protein			9	K03590	1
C820_01361	gnl|IGS|C820_1	CDS	1383815	1385050	+	1236				hypothetical protein	K00003	hom; homoserine dehydrogenase [EC:1.1.1.3]	199
C820_01362	gnl|IGS|C820_1	CDS	1385053	1385955	+	903	thrB	2.7.1.39	COG0083	Homoserine kinase	K00872	thrB; homoserine kinase [EC:2.7.1.39]	140
C820_01363	gnl|IGS|C820_1	CDS	1385972	1387198	+	1227	lysC	2.7.2.4	COG0527	Aspartokinase	K00928	lysC; aspartate kinase [EC:2.7.2.4]	252
C820_01364	gnl|IGS|C820_1	CDS	1387269	1388063	+	795				hypothetical protein			101
C820_01365	gnl|IGS|C820_1	CDS	1388842	1389315	-	474	smpB		COG0691	SsrA-binding protein	K03664	smpB; SsrA-binding protein	108
C820_01366	gnl|IGS|C820_1	CDS	1389496	1389723	-	228				hypothetical protein			1	K02119	1
C820_01367	gnl|IGS|C820_1	CDS	1390115	1390459	+	345	rplS		COG0335	50S ribosomal protein L19	K02884	RP-L19, MRPL19, rplS; large subunit ribosomal protein L19	109
C820_01368	gnl|IGS|C820_1	CDS	1390539	1391105	+	567	sipS_2	3.4.21.89	COG0681	Signal peptidase I S	K03100	lepB; signal peptidase I [EC:3.4.21.89]	52
C820_01369	gnl|IGS|C820_1	CDS	1391113	1391979	+	867	rbgA		COG1161	Ribosome biogenesis GTPase A	K14540	rbgA; ribosome biogenesis GTPase A	162
C820_01370	gnl|IGS|C820_1	CDS	1392151	1393215	+	1065				hypothetical protein			4	K02401	1
C820_01371	gnl|IGS|C820_1	CDS	1393373	1395355	+	1983	fbp	3.1.3.11	COG3855	Fructose-1,6-bisphosphatase class 3	K04041	fbp3; fructose-1,6-bisphosphatase III [EC:3.1.3.11]	452
C820_01372	gnl|IGS|C820_1	CDS	1395520	1397895	+	2376	mutS2	3.1.-.-		Endonuclease MutS2	K07456	mutS2; DNA mismatch repair protein MutS2	421
C820_01373	gnl|IGS|C820_1	CDS	1397938	1398636	+	699	walR_2		COG0745	Transcriptional regulatory protein WalR			142	K02483	16
C820_01374	gnl|IGS|C820_1	CDS	1398677	1398937	-	261				hypothetical protein			4	K07090	1
C820_01375	gnl|IGS|C820_1	CDS	1399083	1400507	+	1425	sasA_2	2.7.-.-		Adaptive-response sensory-kinase SasA			169
C820_01376	gnl|IGS|C820_1	CDS	1400552	1400989	-	438	cymR			HTH-type transcriptional regulator CymR	K17472	cymR; Rrf2 family transcriptional regulator, cysteine metabolism repressor	44
C820_01377	gnl|IGS|C820_1	CDS	1401155	1401634	-	480				hypothetical protein			98
C820_01378	gnl|IGS|C820_1	CDS	1401672	1402517	-	846		3.1.3.97	COG0613	3',5'-nucleoside bisphosphate phosphatase	K07053	E3.1.3.97; 3',5'-nucleoside bisphosphate phosphatase [EC:3.1.3.97]	116
C820_01379	gnl|IGS|C820_1	CDS	1402644	1403081	+	438				hypothetical protein			15	K15011	1
C820_01380	gnl|IGS|C820_1	CDS	1403162	1403302	+	141				hypothetical protein			34
C820_01381	gnl|IGS|C820_1	CDS	1403395	1404750	+	1356	moaA			GTP 3',8-cyclase	K06871	K06871; uncharacterized protein	282
C820_01382	gnl|IGS|C820_1	CDS	1404839	1406077	+	1239	secDF		COG0341	Protein translocase subunit SecDF	K03072	secD; preprotein translocase subunit SecD	109	K12257	18
C820_01383	gnl|IGS|C820_1	CDS	1406093	1406968	+	876	secF		COG0341	Protein translocase subunit SecF
C820_01384	gnl|IGS|C820_1	CDS	1407201	1408982	+	1782	recJ	3.1.-.-	COG0608	Single-stranded-DNA-specific exonuclease RecJ	K07462	recJ; single-stranded-DNA-specific exonuclease [EC:3.1.-.-]	245
C820_01385	gnl|IGS|C820_1	CDS	1409001	1409516	+	516	apt	2.4.2.7	COG0503	Adenine phosphoribosyltransferase	K00759	APRT, apt; adenine phosphoribosyltransferase [EC:2.4.2.7]	109
C820_01386	gnl|IGS|C820_1	CDS	1409664	1410293	-	630				hypothetical protein			26	K16254	1
C820_01387	gnl|IGS|C820_1	CDS	1410399	1411322	+	924				hypothetical protein
C820_01391	gnl|IGS|C820_1	CDS	1412022	1413566	+	1545				hypothetical protein	K04771	degP, htrA; serine protease Do [EC:3.4.21.107]	10
C820_01392	gnl|IGS|C820_1	CDS	1413765	1415063	+	1299	tig	5.2.1.8	COG0544	Trigger factor	K03545	tig; trigger factor	185
C820_01393	gnl|IGS|C820_1	CDS	1415253	1415840	+	588	clpP	3.4.21.92	COG0740	ATP-dependent Clp protease proteolytic subunit	K01358	clpP, CLPP; ATP-dependent Clp protease, protease subunit [EC:3.4.21.92]	160
C820_01394	gnl|IGS|C820_1	CDS	1415904	1417178	+	1275	clpX		COG1219	ATP-dependent Clp protease ATP-binding subunit ClpX	K03544	clpX, CLPX; ATP-dependent Clp protease ATP-binding subunit ClpX	301
C820_01395	gnl|IGS|C820_1	CDS	1417930	1419069	+	1140	bcd_1	1.3.8.1	COG1960	Acyl-CoA dehydrogenase, short-chain specific	K00248	ACADS, bcd; butyryl-CoA dehydrogenase [EC:1.3.8.1]	182
C820_01396	gnl|IGS|C820_1	CDS	1419124	1419918	+	795	carD_1	1.3.1.108	COG2086	Caffeyl-CoA reductase-Etf complex subunit CarD	K03521	fixA, etfB; electron transfer flavoprotein beta subunit	197
C820_01397	gnl|IGS|C820_1	CDS	1419965	1421017	+	1053	carE	1.3.1.108	COG2025	Caffeyl-CoA reductase-Etf complex subunit CarE	K03522	fixB, etfA; electron transfer flavoprotein alpha subunit	221
C820_01398	gnl|IGS|C820_1	CDS	1421127	1421747	-	621	cmk_1	2.7.4.25		Cytidylate kinase			62	K00945	18
C820_01399	gnl|IGS|C820_1	CDS	1421919	1422788	+	870	map_1	3.4.11.18	COG0024	Methionine aminopeptidase	K01265	map; methionyl aminopeptidase [EC:3.4.11.18]	234
C820_01400	gnl|IGS|C820_1	CDS	1423365	1424150	+	786	hadI	3.-.-.-	COG1924	2-hydroxyisocaproyl-CoA dehydratase activator	K23876	hgdC, fldI, hadI, lcdC; (R)-2-hydroxyacyl-CoA dehydratese activating ATPase [EC:5.6.1.9]	158
C820_01401	gnl|IGS|C820_1	CDS	1424167	1425438	+	1272	hadB	4.2.1.157	COG1775	(R)-2-hydroxyisocaproyl-CoA dehydratase alpha subunit			30	K20626	21
C820_01402	gnl|IGS|C820_1	CDS	1425453	1426574	+	1122	hadC	4.2.1.157	COG1775	(R)-2-hydroxyisocaproyl-CoA dehydratase beta subunit			25	K20904	17
C820_01403	gnl|IGS|C820_1	CDS	1426645	1428207	+	1563	carA_1	2.8.3.23	COG4670	Caffeate CoA-transferase	K01026	pct; propionate CoA-transferase [EC:2.8.3.1]	310
C820_01404	gnl|IGS|C820_1	CDS	1428283	1428447	+	165				hypothetical protein			1	K07718	1
C820_01405	gnl|IGS|C820_1	CDS	1428448	1429335	-	888	gltC			HTH-type transcriptional regulator GltC			143
C820_01406	gnl|IGS|C820_1	CDS	1429467	1429973	+	507				hypothetical protein			62
C820_01407	gnl|IGS|C820_1	CDS	1430107	1431300	+	1194	alr1	5.1.1.1	COG0787	Alanine racemase 1	K01775	alr; alanine racemase [EC:5.1.1.1]	187
C820_01408	gnl|IGS|C820_1	CDS	1431404	1432012	-	609				hypothetical protein			8	K06867	1
C820_01409	gnl|IGS|C820_1	CDS	1432052	1433095	-	1044				hypothetical protein			11	K21147	1
C820_01410	gnl|IGS|C820_1	CDS	1433319	1434905	+	1587	macA		COG0845	Macrolide export protein MacA	K02005	ABC.CD.TX; HlyD family secretion protein	33
C820_01411	gnl|IGS|C820_1	CDS	1434919	1435632	+	714	yknY_1	3.6.3.-	COG1136	putative ABC transporter ATP-binding protein YknY	K02003	ABC.CD.A; putative ABC transport system ATP-binding protein	142
C820_01412	gnl|IGS|C820_1	CDS	1435629	1436846	+	1218	macB_2	3.6.3.-	COG0577	Macrolide export ATP-binding/permease protein MacB	K02004	ABC.CD.P; putative ABC transport system permease protein	128
C820_01413	gnl|IGS|C820_1	CDS	1436869	1437558	+	690	arlR		COG0745	Response regulator ArlR			83	K18941	60
C820_01414	gnl|IGS|C820_1	CDS	1437542	1439047	+	1506	sasA_3	2.7.-.-		Adaptive-response sensory-kinase SasA			34	K18940	31
C820_01415	gnl|IGS|C820_1	CDS	1439054	1440163	+	1110				hypothetical protein			11	K12340	3
C820_01416	gnl|IGS|C820_1	CDS	1440305	1440763	+	459				hypothetical protein			2	K03442	1
C820_01417	gnl|IGS|C820_1	CDS	1440747	1441247	+	501				hypothetical protein			21	K19304	1
C820_01418	gnl|IGS|C820_1	CDS	1441244	1442047	+	804				hypothetical protein			12	K06402	10
C820_01419	gnl|IGS|C820_1	CDS	1442093	1442503	-	411				hypothetical protein	K02171	blaI; BlaI family transcriptional regulator, penicillinase repressor	16
C820_01420	gnl|IGS|C820_1	CDS	1442739	1443242	+	504				hypothetical protein			1	K07152	1
C820_01421	gnl|IGS|C820_1	CDS	1443276	1444031	-	756	dapB	1.17.1.8	COG0289	4-hydroxy-tetrahydrodipicolinate reductase	K00215	dapB; 4-hydroxy-tetrahydrodipicolinate reductase [EC:1.17.1.8]	150
C820_01422	gnl|IGS|C820_1	CDS	1444105	1444989	-	885	dapA_1	4.3.3.7	COG0329	4-hydroxy-tetrahydrodipicolinate synthase	K01714	dapA; 4-hydroxy-tetrahydrodipicolinate synthase [EC:4.3.3.7]	189
C820_01423	gnl|IGS|C820_1	CDS	1445020	1446015	-	996	asd2	1.2.1.11	COG0136	Aspartate-semialdehyde dehydrogenase 2	K00133	asd; aspartate-semialdehyde dehydrogenase [EC:1.2.1.11]	249
C820_01424	gnl|IGS|C820_1	CDS	1446417	1446620	+	204				hypothetical protein			11	K06423	4
C820_01425	gnl|IGS|C820_1	CDS	1446798	1447571	+	774	tam	2.1.1.144		Trans-aconitate 2-methyltransferase			122
C820_01426	gnl|IGS|C820_1	CDS	1447585	1448463	+	879	hslO		COG1281	33 kDa chaperonin	K04083	hslO; molecular chaperone Hsp33	204
C820_01427	gnl|IGS|C820_1	CDS	1448490	1448915	+	426				hypothetical protein	K03574	mutT, NUDT15, MTH2; 8-oxo-dGTP diphosphatase [EC:3.6.1.55]	32
C820_01428	gnl|IGS|C820_1	CDS	1449484	1449795	+	312				hypothetical protein	K02107	ATPVG, ahaH, atpH; V/A-type H+/Na+-transporting ATPase subunit G/H	12	K02109	1
C820_01429	gnl|IGS|C820_1	CDS	1449799	1451724	+	1926				hypothetical protein	K02123	ATPVI, ntpI, atpI; V/A-type H+/Na+-transporting ATPase subunit I	222
C820_01430	gnl|IGS|C820_1	CDS	1451769	1452260	+	492	ntpK			V-type sodium ATPase subunit K	K02124	ATPVK, ntpK, atpK; V/A-type H+/Na+-transporting ATPase subunit K	113
C820_01431	gnl|IGS|C820_1	CDS	1452300	1452863	+	564	atpE			V-type proton ATPase subunit E	K02121	ATPVE, ntpE, atpE; V/A-type H+/Na+-transporting ATPase subunit E	33
C820_01432	gnl|IGS|C820_1	CDS	1452876	1453853	+	978	ntpC			V-type sodium ATPase subunit C	K02119	ATPVC, ntpC, atpC; V/A-type H+/Na+-transporting ATPase subunit C	115
C820_01433	gnl|IGS|C820_1	CDS	1453846	1454163	+	318	ntpG			V-type sodium ATPase subunit G	K02122	ATPVF, ntpF, atpF; V/A-type H+/Na+-transporting ATPase subunit F	53
C820_01434	gnl|IGS|C820_1	CDS	1454207	1455982	+	1776	ntpA	7.2.2.1		V-type sodium ATPase catalytic subunit A	K02117	ATPVA, ntpA, atpA; V/A-type H+/Na+-transporting ATPase subunit A [EC:7.1.2.2 7.2.2.1]	441
C820_01435	gnl|IGS|C820_1	CDS	1455979	1457355	+	1377	ntpB			V-type sodium ATPase subunit B	K02118	ATPVB, ntpB, atpB; V/A-type H+/Na+-transporting ATPase subunit B	400
C820_01436	gnl|IGS|C820_1	CDS	1457362	1458039	+	678	ntpD			V-type sodium ATPase subunit D	K02120	ATPVD, ntpD, atpD; V/A-type H+/Na+-transporting ATPase subunit D	134
C820_01437	gnl|IGS|C820_1	CDS	1458318	1459697	-	1380				hypothetical protein			12	K21023	2
C820_01438	gnl|IGS|C820_1	CDS	1460027	1461256	-	1230	macB_3	3.6.3.-		Macrolide export ATP-binding/permease protein MacB	K02004	ABC.CD.P; putative ABC transport system permease protein	137
C820_01439	gnl|IGS|C820_1	CDS	1461256	1461951	-	696	yknY_2	3.6.3.-	COG1136	putative ABC transporter ATP-binding protein YknY	K02003	ABC.CD.A; putative ABC transport system ATP-binding protein	144
C820_01440	gnl|IGS|C820_1	CDS	1461965	1463479	-	1515				hypothetical protein	K02005	ABC.CD.TX; HlyD family secretion protein	58
C820_01441	gnl|IGS|C820_1	CDS	1463651	1465102	-	1452	trkH		COG0168	Trk system potassium uptake protein TrkH	K03498	trkH, trkG, ktrB, ktrD; trk/ktr system potassium uptake protein	335
C820_01442	gnl|IGS|C820_1	CDS	1465108	1466475	-	1368	trkA		COG0569	Trk system potassium uptake protein TrkA	K03499	trkA, ktrA, ktrC; trk/ktr system potassium uptake protein	231
C820_01443	gnl|IGS|C820_1	CDS	1466601	1467221	-	621	cmk_2	2.7.4.25		Cytidylate kinase			72	K00945	14
C820_01444	gnl|IGS|C820_1	CDS	1467514	1469289	+	1776	aspS	6.1.1.12		Aspartate--tRNA ligase	K01876	DARS2, aspS; aspartyl-tRNA synthetase [EC:6.1.1.12]	400
C820_01445	gnl|IGS|C820_1	CDS	1469599	1470657	+	1059				hypothetical protein			5	K01448	1
C820_01446	gnl|IGS|C820_1	CDS	1471076	1474612	+	3537		1.2.7.1	COG0674	Pyruvate:ferredoxin oxidoreductase	K03737	por, nifJ; pyruvate-ferredoxin/flavodoxin oxidoreductase [EC:1.2.7.1 1.2.7.-]	862
C820_01447	gnl|IGS|C820_1	CDS	1475159	1476484	+	1326	brnQ_2		COG1114	Branched-chain amino acid transport system 2 carrier protein	K03311	TC.LIVCS; branched-chain amino acid:cation transporter, LIVCS family	258
C820_01448	gnl|IGS|C820_1	CDS	1476599	1477846	-	1248	aroE	1.1.1.25		Shikimate dehydrogenase (NADP(+))	K00014	aroE; shikimate dehydrogenase [EC:1.1.1.25]	176
C820_01449	gnl|IGS|C820_1	CDS	1478002	1479795	+	1794				hypothetical protein			120
C820_01450	gnl|IGS|C820_1	CDS	1479810	1481057	+	1248				hypothetical protein			14	K06413	14
C820_01451	gnl|IGS|C820_1	CDS	1481122	1481622	+	501				hypothetical protein			39
C820_01452	gnl|IGS|C820_1	CDS	1481714	1482742	-	1029	aroG	2.5.1.54	COG0722	Phospho-2-dehydro-3-deoxyheptonate aldolase, Phe-sensitive	K01626	E2.5.1.54, aroF, aroG, aroH; 3-deoxy-7-phosphoheptulonate synthase [EC:2.5.1.54]	287
C820_01453	gnl|IGS|C820_1	CDS	1483214	1484224	+	1011	trpS	6.1.1.2	COG0180	Tryptophan--tRNA ligase	K01867	WARS, trpS; tryptophanyl-tRNA synthetase [EC:6.1.1.2]	230
C820_01454	gnl|IGS|C820_1	CDS	1484368	1485447	+	1080				hypothetical protein	K06223	dam; DNA adenine methylase [EC:2.1.1.72]	67
C820_01455	gnl|IGS|C820_1	CDS	1485476	1486348	-	873				hypothetical protein			5	K07496	1
C820_01456	gnl|IGS|C820_1	CDS	1486593	1487789	+	1197	rtcB_1	6.5.1.-	COG1690	RNA-splicing ligase RtcB	K14415	RTCB, rtcB; tRNA-splicing ligase RtcB (3'-phosphate/5'-hydroxy nucleic acid ligase) [EC:6.5.1.8]	281
C820_01457	gnl|IGS|C820_1	CDS	1487824	1488627	+	804				hypothetical protein
C820_01458	gnl|IGS|C820_1	CDS	1488648	1489190	+	543	yyaP		COG0262	putative protein YyaP			77
C820_01459	gnl|IGS|C820_1	CDS	1489312	1489827	+	516				hypothetical protein			42
C820_01460	gnl|IGS|C820_1	CDS	1489890	1490432	+	543	kptA	2.7.1.-	COG1859	putative RNA 2'-phosphotransferase	K07559	kptA; putative RNA 2'-phosphotransferase [EC:2.7.1.-]	97
C820_01461	gnl|IGS|C820_1	CDS	1490473	1491378	+	906				hypothetical protein			17	K24087	1
C820_01462	gnl|IGS|C820_1	CDS	1491420	1493033	-	1614	cshA	3.6.4.13		DEAD-box ATP-dependent RNA helicase CshA	K05592	deaD, cshA; ATP-dependent RNA helicase DeaD [EC:3.6.4.13]	330
C820_01463	gnl|IGS|C820_1	CDS	1493258	1494550	+	1293				hypothetical protein			61
C820_01464	gnl|IGS|C820_1	CDS	1494831	1495160	-	330				hypothetical protein			3	K07496	1
C820_01465	gnl|IGS|C820_1	CDS	1495299	1495646	-	348				hypothetical protein			3	K10716	1
C820_01466	gnl|IGS|C820_1	CDS	1496095	1497114	+	1020	pheS	6.1.1.20	COG0016	Phenylalanine--tRNA ligase alpha subunit	K01889	FARSA, pheS; phenylalanyl-tRNA synthetase alpha chain [EC:6.1.1.20]	246
C820_01467	gnl|IGS|C820_1	CDS	1497192	1499591	+	2400	pheT	6.1.1.20	COG0072	Phenylalanine--tRNA ligase beta subunit	K01890	FARSB, pheT; phenylalanyl-tRNA synthetase beta chain [EC:6.1.1.20]	440
C820_01468	gnl|IGS|C820_1	CDS	1499881	1500906	-	1026	queA	2.4.99.17		S-adenosylmethionine:tRNA ribosyltransferase-isomerase	K07568	queA; S-adenosylmethionine:tRNA ribosyltransferase-isomerase [EC:2.4.99.17]	248
C820_01469	gnl|IGS|C820_1	CDS	1500977	1502632	-	1656				hypothetical protein	K06381	spoIID; stage II sporulation protein D	90
C820_01470	gnl|IGS|C820_1	CDS	1502895	1504091	-	1197	tdcB	4.3.1.19	COG1171	L-threonine ammonia-lyase	K01754	E4.3.1.19, ilvA, tdcB; threonine dehydratase [EC:4.3.1.19]	234
C820_01471	gnl|IGS|C820_1	CDS	1504135	1504509	-	375	yabJ	3.5.99.10	COG0251	2-iminobutanoate/2-iminopropanoate deaminase	K09022	ridA, tdcF, RIDA; 2-iminobutanoate/2-iminopropanoate deaminase [EC:3.5.99.10]	64
C820_01472	gnl|IGS|C820_1	CDS	1504834	1505808	-	975	iolU	1.1.1.371	COG0673	scyllo-inositol 2-dehydrogenase (NADP(+)) IolU			220
C820_01473	gnl|IGS|C820_1	CDS	1505989	1507317	-	1329	mepA_4		COG0534	Multidrug export protein MepA			356
C820_01474	gnl|IGS|C820_1	CDS	1507314	1507772	-	459				hypothetical protein			14	K18909	2
C820_01475	gnl|IGS|C820_1	CDS	1508188	1508838	-	651				hypothetical protein
C820_01476	gnl|IGS|C820_1	CDS	1508909	1510198	-	1290				hypothetical protein			26
C820_01477	gnl|IGS|C820_1	CDS	1510198	1510905	-	708	btsR		COG3279	Transcriptional regulatory protein BtsR			59	K07705	11
C820_01478	gnl|IGS|C820_1	CDS	1510911	1511723	-	813				hypothetical protein	K03660	OGG1; N-glycosylase/DNA lyase [EC:3.2.2.- 4.2.99.18]	116
C820_01479	gnl|IGS|C820_1	CDS	1511793	1512167	-	375	hxlR_3		COG1733	HTH-type transcriptional activator HxlR			42
C820_01480	gnl|IGS|C820_1	CDS	1512341	1513240	+	900				hypothetical protein			134
C820_01481	gnl|IGS|C820_1	CDS	1513284	1513595	-	312	cbiN		COG1930	Cobalt transport protein CbiN	K02009	cbiN; cobalt/nickel transport protein	37
C820_01482	gnl|IGS|C820_1	CDS	1513601	1514335	-	735	cbiM		COG0310	Cobalt transport protein CbiM	K02007	cbiM; cobalt/nickel transport system permease protein	145
C820_01483	gnl|IGS|C820_1	CDS	1514361	1515182	-	822	cbiO	3.6.3.-	COG1122	Cobalt import ATP-binding protein CbiO	K02006	cbiO; cobalt/nickel transport system ATP-binding protein	121
C820_01484	gnl|IGS|C820_1	CDS	1515179	1515943	-	765	cbiQ		COG0619	Cobalt transport protein CbiQ	K02008	cbiQ; cobalt/nickel transport system permease protein	75
C820_01485	gnl|IGS|C820_1	CDS	1516352	1516951	-	600				hypothetical protein			2	K01989	1
C820_01486	gnl|IGS|C820_1	CDS	1517428	1517979	-	552				hypothetical protein			4	K07448	1
C820_01488	gnl|IGS|C820_1	CDS	1518383	1518637	-	255				hypothetical protein			3	K07453	1
C820_01489	gnl|IGS|C820_1	CDS	1518666	1519178	-	513	cutD_2	1.97.1.-		Choline trimethylamine-lyase activating enzyme	K04068	nrdG; anaerobic ribonucleoside-triphosphate reductase activating protein [EC:1.97.1.4]	119
C820_01490	gnl|IGS|C820_1	CDS	1519179	1521500	-	2322	nrdD_2	1.1.98.6	COG1328	Anaerobic ribonucleoside-triphosphate reductase	K21636	nrdD; ribonucleoside-triphosphate reductase (formate) [EC:1.1.98.6]	542
C820_01491	gnl|IGS|C820_1	CDS	1521796	1522059	+	264	ylmC		COG1873	putative sporulation protein YlmC			40
C820_01492	gnl|IGS|C820_1	CDS	1522174	1522638	+	465	nrdR		COG1327	Transcriptional repressor NrdR	K07738	nrdR; transcriptional repressor NrdR	90
C820_01493	gnl|IGS|C820_1	CDS	1522774	1524066	+	1293	hisZ		COG3705	ATP phosphoribosyltransferase regulatory subunit	K02502	hisZ; ATP phosphoribosyltransferase regulatory subunit	143
C820_01494	gnl|IGS|C820_1	CDS	1524063	1524692	+	630	hisG	2.4.2.17	COG0040	ATP phosphoribosyltransferase	K00765	hisG; ATP phosphoribosyltransferase [EC:2.4.2.17]	138
C820_01495	gnl|IGS|C820_1	CDS	1524707	1526002	+	1296	hisD	1.1.1.23	COG0141	Histidinol dehydrogenase	K00013	hisD; histidinol dehydrogenase [EC:1.1.1.23]	287
C820_01496	gnl|IGS|C820_1	CDS	1525999	1526589	+	591	hisB		COG0131	Histidine biosynthesis bifunctional protein HisB	K01693	hisB; imidazoleglycerol-phosphate dehydratase [EC:4.2.1.19]	126
C820_01497	gnl|IGS|C820_1	CDS	1526593	1527189	+	597	hisH	4.3.2.10		Imidazole glycerol phosphate synthase subunit HisH	K02501	hisH; imidazole glycerol-phosphate synthase subunit HisH [EC:4.3.2.10]	114
C820_01498	gnl|IGS|C820_1	CDS	1527193	1527909	+	717	hisA	5.3.1.16	COG0106	1-(5-phosphoribosyl)-5-[(5-phosphoribosylamino)methylideneamino] imidazole-4-carboxamide isomerase	K01814	hisA; phosphoribosylformimino-5-aminoimidazole carboxamide ribotide isomerase [EC:5.3.1.16]	129
C820_01499	gnl|IGS|C820_1	CDS	1528201	1528959	+	759	hisF	4.3.2.10	COG0107	Imidazole glycerol phosphate synthase subunit HisF	K02500	hisF; imidazole glycerol-phosphate synthase subunit HisF [EC:4.3.2.10]	185
C820_01500	gnl|IGS|C820_1	CDS	1528970	1529305	+	336	hisI	3.5.4.19	COG0139	Phosphoribosyl-AMP cyclohydrolase
C820_01501	gnl|IGS|C820_1	CDS	1529305	1529634	+	330	hisE	3.6.1.31	COG0140	Phosphoribosyl-ATP pyrophosphatase
C820_01502	gnl|IGS|C820_1	CDS	1529748	1529858	+	111				hypothetical protein
C820_01503	gnl|IGS|C820_1	CDS	1530016	1530678	-	663				hypothetical protein			11	K01867	1
C820_01504	gnl|IGS|C820_1	CDS	1530722	1531957	-	1236	tyrS	6.1.1.1		Tyrosine--tRNA ligase	K01866	YARS, tyrS; tyrosyl-tRNA synthetase [EC:6.1.1.1]	292
C820_01505	gnl|IGS|C820_1	CDS	1532616	1533173	+	558				hypothetical protein			7	K02051	1
C820_01506	gnl|IGS|C820_1	CDS	1533294	1534514	-	1221	pepT	3.4.11.4	COG2195	Peptidase T	K01258	pepT; tripeptide aminopeptidase [EC:3.4.11.4]	234
C820_01507	gnl|IGS|C820_1	CDS	1534903	1535358	+	456				hypothetical protein			5	K03433	1
C820_01524	gnl|IGS|C820_1	CDS	1542303	1542446	+	144				hypothetical protein			8
C820_01525	gnl|IGS|C820_1	CDS	1542455	1542730	+	276				hypothetical protein
C820_01526	gnl|IGS|C820_1	CDS	1542727	1543206	+	480	ispF	4.6.1.12	COG0245	2-C-methyl-D-erythritol 2,4-cyclodiphosphate synthase	K01770	ispF; 2-C-methyl-D-erythritol 2,4-cyclodiphosphate synthase [EC:4.6.1.12]	141
C820_01527	gnl|IGS|C820_1	CDS	1543609	1544256	+	648	cysE	2.3.1.30	COG1045	Serine acetyltransferase	K00640	cysE; serine O-acetyltransferase [EC:2.3.1.30]	110
C820_01528	gnl|IGS|C820_1	CDS	1544347	1545747	+	1401	cysS	6.1.1.16	COG0215	Cysteine--tRNA ligase	K01883	CARS, cysS; cysteinyl-tRNA synthetase [EC:6.1.1.16]	301
C820_01529	gnl|IGS|C820_1	CDS	1545753	1546175	+	423	mrnC	3.1.26.-	COG1939	Mini-ribonuclease 3	K11145	mrnC; mini-ribonuclease III [EC:3.1.26.-]	54
C820_01530	gnl|IGS|C820_1	CDS	1546208	1546948	+	741		2.1.1.-		Putative TrmH family tRNA/rRNA methyltransferase	K03218	rlmB; 23S rRNA (guanosine2251-2'-O)-methyltransferase [EC:2.1.1.185]	152
C820_01531	gnl|IGS|C820_1	CDS	1547038	1547553	+	516				hypothetical protein	K06962	K06962; uncharacterized protein	32	K18220	5
C820_01532	gnl|IGS|C820_1	CDS	1547586	1548212	+	627	sigH		COG1595	RNA polymerase sigma-H factor	K03091	sigH; RNA polymerase sporulation-specific sigma factor	114
C820_01534	gnl|IGS|C820_1	CDS	1548550	1549329	-	780				hypothetical protein			5	K01448	1
C820_01535	gnl|IGS|C820_1	CDS	1549627	1550325	-	699				hypothetical protein			2	K03424	1
C820_01536	gnl|IGS|C820_1	CDS	1550399	1551901	-	1503	galT	2.7.7.12		Galactose-1-phosphate uridylyltransferase	K00965	galT, GALT; UDPglucose--hexose-1-phosphate uridylyltransferase [EC:2.7.7.12]	313
C820_01537	gnl|IGS|C820_1	CDS	1552254	1553813	+	1560				hypothetical protein	K18218	tet35; tetracycline resistance efflux pump	234
C820_01538	gnl|IGS|C820_1	CDS	1553853	1554128	-	276				hypothetical protein			7	K02109	1
C820_01539	gnl|IGS|C820_1	CDS	1554145	1554351	-	207				hypothetical protein			6	K18918	1
C820_01540	gnl|IGS|C820_1	CDS	1554583	1556100	-	1518	spoVB_1		COG2244	Stage V sporulation protein B	K06409	spoVB; stage V sporulation protein B	157
C820_01541	gnl|IGS|C820_1	CDS	1556238	1557221	-	984				hypothetical protein	K00965	galT, GALT; UDPglucose--hexose-1-phosphate uridylyltransferase [EC:2.7.7.12]	113
C820_01542	gnl|IGS|C820_1	CDS	1557238	1558962	-	1725	appA			Oligopeptide-binding protein AppA	K02035	ABC.PE.S; peptide/nickel transport system substrate-binding protein	118
C820_01543	gnl|IGS|C820_1	CDS	1558986	1559537	-	552	slt	4.2.2.-	COG0741	Soluble lytic murein transglycosylase	K08309	slt; soluble lytic murein transglycosylase [EC:4.2.2.-]	63
C820_01544	gnl|IGS|C820_1	CDS	1559521	1560144	-	624	coaE	2.7.1.24		Dephospho-CoA kinase	K00859	coaE; dephospho-CoA kinase [EC:2.7.1.24]	68
C820_01545	gnl|IGS|C820_1	CDS	1560174	1562840	-	2667	polA	2.7.7.7		DNA polymerase I	K02335	polA; DNA polymerase I [EC:2.7.7.7]	443
C820_01546	gnl|IGS|C820_1	CDS	1563133	1565658	+	2526	norV			Anaerobic nitric oxide reductase flavorubredoxin	K22405	fprA1_2; NADH oxidase (H2O-forming) [EC:1.6.3.4]	488
C820_01547	gnl|IGS|C820_1	CDS	1567478	1567687	-	210				hypothetical protein			6	K18918	1
C820_01548	gnl|IGS|C820_1	CDS	1568261	1569592	-	1332	dsdA	4.3.1.18	COG3048	D-serine dehydratase	K01753	dsdA; D-serine dehydratase [EC:4.3.1.18]	350
C820_01549	gnl|IGS|C820_1	CDS	1569936	1571030	+	1095	cggR		COG2390	Central glycolytic genes regulator	K05311	cggR; central glycolytic genes regulator	106
C820_01550	gnl|IGS|C820_1	CDS	1571179	1572372	+	1194	pgk	2.7.2.3	COG0126	Phosphoglycerate kinase	K00927	PGK, pgk; phosphoglycerate kinase [EC:2.7.2.3]	306
C820_01551	gnl|IGS|C820_1	CDS	1572389	1573318	+	930	pgaB	3.5.1.-	COG0726	Poly-beta-1,6-N-acetyl-D-glucosamine N-deacetylase			29	K21478	3
C820_01552	gnl|IGS|C820_1	CDS	1573342	1573461	+	120				hypothetical protein
C820_01553	gnl|IGS|C820_1	CDS	1573583	1574632	+	1050				hypothetical protein			21	K11931	2
C820_01554	gnl|IGS|C820_1	CDS	1574662	1575405	+	744	tpiA	5.3.1.1		Triosephosphate isomerase	K01803	TPI, tpiA; triosephosphate isomerase (TIM) [EC:5.3.1.1]	174
C820_01555	gnl|IGS|C820_1	CDS	1575514	1577061	+	1548	gpmI	5.4.2.12		2,3-bisphosphoglycerate-independent phosphoglycerate mutase	K15633	gpmI; 2,3-bisphosphoglycerate-independent phosphoglycerate mutase [EC:5.4.2.12]	368
C820_01556	gnl|IGS|C820_1	CDS	1577171	1577629	+	459				hypothetical protein			52
C820_01557	gnl|IGS|C820_1	CDS	1577929	1579242	+	1314	eno	4.2.1.11	COG0148	Enolase	K01689	ENO, eno; enolase [EC:4.2.1.11]	423
C820_01558	gnl|IGS|C820_1	CDS	1579378	1580253	+	876				hypothetical protein	K01567	pdaA; peptidoglycan-N-acetylmuramic acid deacetylase [EC:3.5.1.-]	85
C820_01559	gnl|IGS|C820_1	CDS	1580281	1580859	+	579				hypothetical protein
C820_01560	gnl|IGS|C820_1	CDS	1580900	1581439	+	540				hypothetical protein
C820_01561	gnl|IGS|C820_1	CDS	1581704	1582942	+	1239				hypothetical protein			51
C820_01562	gnl|IGS|C820_1	CDS	1583278	1583922	-	645	lexA_2	3.4.21.88		LexA repressor	K01356	lexA; repressor LexA [EC:3.4.21.88]	36
C820_01563	gnl|IGS|C820_1	CDS	1584195	1584611	+	417				hypothetical protein			1	K03790	1
C820_01564	gnl|IGS|C820_1	CDS	1584715	1585098	+	384				hypothetical protein	K07474	xtmA; phage terminase small subunit	10	K03628	1
C820_01565	gnl|IGS|C820_1	CDS	1585103	1586350	+	1248				hypothetical protein	K06909	xtmB; phage terminase large subunit	239
C820_01566	gnl|IGS|C820_1	CDS	1586368	1587945	+	1578				hypothetical protein			114
C820_01567	gnl|IGS|C820_1	CDS	1587926	1588222	+	297				hypothetical protein			6	K02759	1
C820_01568	gnl|IGS|C820_1	CDS	1588239	1589162	+	924				hypothetical protein			132
C820_01569	gnl|IGS|C820_1	CDS	1589179	1589610	+	432				hypothetical protein			5	K03752	1
C820_01570	gnl|IGS|C820_1	CDS	1589744	1590007	+	264				hypothetical protein			4	K01599	1
C820_01571	gnl|IGS|C820_1	CDS	1590025	1590465	+	441				hypothetical protein			12	K19138	1
C820_01572	gnl|IGS|C820_1	CDS	1590485	1590658	+	174				hypothetical protein			14
C820_01573	gnl|IGS|C820_1	CDS	1590665	1591972	+	1308				hypothetical protein			181
C820_01574	gnl|IGS|C820_1	CDS	1591993	1592448	+	456	xkdM_1			Phage-like element PBSX protein XkdM			77
C820_01575	gnl|IGS|C820_1	CDS	1592526	1592870	+	345				hypothetical protein			20	K11145	1
C820_01576	gnl|IGS|C820_1	CDS	1592887	1593549	+	663				hypothetical protein			35	K11751	1
C820_01577	gnl|IGS|C820_1	CDS	1593546	1594529	+	984				hypothetical protein			18	K00392	1
C820_01578	gnl|IGS|C820_1	CDS	1594532	1594900	+	369				hypothetical protein			13	K00989	1
C820_01579	gnl|IGS|C820_1	CDS	1595040	1596329	+	1290				hypothetical protein
C820_01580	gnl|IGS|C820_1	CDS	1596345	1596701	+	357				hypothetical protein			13	K03568	1
C820_01581	gnl|IGS|C820_1	CDS	1596679	1597086	+	408				hypothetical protein			32
C820_01582	gnl|IGS|C820_1	CDS	1597086	1598156	+	1071				hypothetical protein			136
C820_01583	gnl|IGS|C820_1	CDS	1598153	1598722	+	570				hypothetical protein			13	K03841	1
C820_01584	gnl|IGS|C820_1	CDS	1598939	1599574	+	636	bin3			Putative transposon Tn552 DNA-invertase bin3			103
C820_01585	gnl|IGS|C820_1	CDS	1599713	1600342	-	630	nudL	3.6.1.-		putative Nudix hydrolase NudL	K17879	NUDT7; peroxisomal coenzyme A diphosphatase NUDT7 [EC:3.6.1.-]	43
C820_01586	gnl|IGS|C820_1	CDS	1600369	1601439	-	1071	xerC_2			Tyrosine recombinase XerC	K03733	xerC; integrase/recombinase XerC	139
C820_01587	gnl|IGS|C820_1	CDS	1601511	1602230	-	720	ttcA	2.8.1.-	COG0037	tRNA-cytidine(32) 2-sulfurtransferase	K14058	ttcA; tRNA 2-thiocytidine biosynthesis protein TtcA	146
C820_01588	gnl|IGS|C820_1	CDS	1602691	1603878	+	1188	nagZ	3.2.1.52	COG1472	Beta-hexosaminidase	K01207	nagZ; beta-N-acetylhexosaminidase [EC:3.2.1.52]	129
C820_01589	gnl|IGS|C820_1	CDS	1604005	1606227	+	2223	relA	2.7.6.5	COG0317	GTP pyrophosphokinase	K01139	spoT; GTP diphosphokinase / guanosine-3',5'-bis(diphosphate) 3'-diphosphatase [EC:2.7.6.5 3.1.7.2]	461
C820_01590	gnl|IGS|C820_1	CDS	1606240	1606692	+	453	dtd	3.1.1.96	COG1490	D-aminoacyl-tRNA deacylase	K07560	dtd, DTD; D-aminoacyl-tRNA deacylase [EC:3.1.1.96]	102
C820_01591	gnl|IGS|C820_1	CDS	1606710	1608155	+	1446	hemZ	1.3.99.-	COG0635	Oxygen-independent coproporphyrinogen-III oxidase-like protein HemZ			200
C820_01592	gnl|IGS|C820_1	CDS	1608168	1609415	+	1248	hisS	6.1.1.21	COG0124	Histidine--tRNA ligase	K01892	HARS, hisS; histidyl-tRNA synthetase [EC:6.1.1.21]	230
C820_01593	gnl|IGS|C820_1	CDS	1609631	1611583	+	1953				hypothetical protein			5	K20276	1
C820_01594	gnl|IGS|C820_1	CDS	1611599	1613011	+	1413	patA_2	2.3.1.-	COG1696	Peptidoglycan O-acetyltransferase	K19294	algI; alginate O-acetyltransferase complex protein AlgI	211
C820_01595	gnl|IGS|C820_1	CDS	1613023	1614348	+	1326				hypothetical protein	K19295	algJ; alginate O-acetyltransferase complex protein AlgJ	14
C820_01596	gnl|IGS|C820_1	CDS	1614375	1615019	+	645				hypothetical protein			3	K03699	1
C820_01597	gnl|IGS|C820_1	CDS	1615065	1616723	-	1659		3.6.1.1		Cobalt-dependent inorganic pyrophosphatase	K15986	ppaC; manganese-dependent inorganic pyrophosphatase [EC:3.6.1.1]	321
C820_01598	gnl|IGS|C820_1	CDS	1616990	1617289	+	300				hypothetical protein
C820_01599	gnl|IGS|C820_1	CDS	1617316	1618890	+	1575				hypothetical protein	K07137	K07137; uncharacterized protein	273
C820_01600	gnl|IGS|C820_1	CDS	1619044	1620783	+	1740				hypothetical protein	K03406	mcp; methyl-accepting chemotaxis protein	149
C820_01601	gnl|IGS|C820_1	CDS	1620886	1621050	-	165				hypothetical protein			3
C820_01602	gnl|IGS|C820_1	CDS	1621283	1622794	+	1512				hypothetical protein			3	K07082	1
C820_01603	gnl|IGS|C820_1	CDS	1622944	1623600	+	657	pspA	3.1.3.3	COG0406	Phosphoserine phosphatase 1			34	K22305	17
C820_01604	gnl|IGS|C820_1	CDS	1623588	1624826	+	1239	baiN	1.3.1.114	COG2081	3-dehydro-bile acid delta(4,6)-reductase			225
C820_01605	gnl|IGS|C820_1	CDS	1624830	1625186	+	357	aroH	5.4.99.5	COG4401	Chorismate mutase AroH	K06208	aroH; chorismate mutase [EC:5.4.99.5]	52
C820_01606	gnl|IGS|C820_1	CDS	1625197	1625880	+	684	cmk_3	2.7.4.25	COG0283	Cytidylate kinase	K00945	cmk; CMP/dCMP kinase [EC:2.7.4.25]	105
C820_01607	gnl|IGS|C820_1	CDS	1625882	1626466	+	585	plsC	2.3.1.-	COG0204	1-acyl-sn-glycerol-3-phosphate acyltransferase	K00655	plsC; 1-acyl-sn-glycerol-3-phosphate acyltransferase [EC:2.3.1.51]	85
C820_01608	gnl|IGS|C820_1	CDS	1626469	1628436	+	1968	ispH	1.17.7.4		4-hydroxy-3-methylbut-2-enyl diphosphate reductase			133	K02945/K03527	95
C820_01609	gnl|IGS|C820_1	CDS	1628999	1629484	+	486				hypothetical protein
C820_01610	gnl|IGS|C820_1	CDS	1629697	1629900	+	204				hypothetical protein			3
C820_01611	gnl|IGS|C820_1	CDS	1630003	1630644	+	642	deoC	4.1.2.4		Deoxyribose-phosphate aldolase	K01619	deoC, DERA; deoxyribose-phosphate aldolase [EC:4.1.2.4]	123
C820_01612	gnl|IGS|C820_1	CDS	1630914	1631729	+	816	glnH_2		COG0834	Glutamine-binding periplasmic protein	K10036	glnH; glutamine transport system substrate-binding protein	49	K10036	27
C820_01613	gnl|IGS|C820_1	CDS	1631751	1632416	+	666	artQ_2		COG0765	Arginine transport system permease protein ArtQ
C820_01614	gnl|IGS|C820_1	CDS	1632397	1633125	+	729	artM_2		COG1126	Arginine transport ATP-binding protein ArtM	K10038	glnQ; glutamine transport system ATP-binding protein [EC:7.4.2.1]	182
C820_01615	gnl|IGS|C820_1	CDS	1633181	1633510	+	330				hypothetical protein
C820_01616	gnl|IGS|C820_1	CDS	1633773	1635038	+	1266				hypothetical protein	K04771	degP, htrA; serine protease Do [EC:3.4.21.107]	70
C820_01617	gnl|IGS|C820_1	CDS	1635150	1636040	+	891	rsmA	2.1.1.182	COG0030	Ribosomal RNA small subunit methyltransferase A	K02528	ksgA; 16S rRNA (adenine1518-N6/adenine1519-N6)-dimethyltransferase [EC:2.1.1.182]	152
C820_01618	gnl|IGS|C820_1	CDS	1636110	1637390	+	1281				hypothetical protein			7	K06168
C820_01619	gnl|IGS|C820_1	CDS	1637503	1638144	+	642	trmB	2.1.1.33	COG0220	tRNA (guanine-N(7)-)-methyltransferase	K03439	trmB, METTL1, TRM8; tRNA (guanine-N7-)-methyltransferase [EC:2.1.1.33]	109		1
C820_01620	gnl|IGS|C820_1	CDS	1638225	1639433	+	1209	dpaL	4.3.1.15	COG1171	Diaminopropionate ammonia-lyase	K01751	E4.3.1.15; diaminopropionate ammonia-lyase [EC:4.3.1.15]	244
C820_01621	gnl|IGS|C820_1	CDS	1639471	1640121	+	651		3.1.3.-	COG0637	Phosphorylated carbohydrates phosphatase			64
C820_01622	gnl|IGS|C820_1	CDS	1640139	1640471	+	333				hypothetical protein			63
C820_01623	gnl|IGS|C820_1	CDS	1640498	1641487	+	990	ccpA		COG1609	Catabolite control protein A	K03484	scrR; LacI family transcriptional regulator, sucrose operon repressor	146
C820_01624	gnl|IGS|C820_1	CDS	1641703	1643634	+	1932				hypothetical protein	K02810	scrA, sacP, sacX, ptsS; sucrose PTS system EIIBCA or EIIBC component [EC:2.7.1.211]	311
C820_01625	gnl|IGS|C820_1	CDS	1643656	1645089	+	1434	scrB_1	3.2.1.26	COG1621	Sucrose-6-phosphate hydrolase	K01193	INV, sacA; beta-fructofuranosidase [EC:3.2.1.26]	196
C820_01626	gnl|IGS|C820_1	CDS	1645086	1646042	+	957	scrK	2.7.1.4	COG0524	Fructokinase	K00847	E2.7.1.4, scrK; fructokinase [EC:2.7.1.4]	162
C820_01627	gnl|IGS|C820_1	CDS	1646095	1646940	-	846	panC	6.3.2.1	COG0414	Pantothenate synthetase	K01918	panC; pantoate--beta-alanine ligase [EC:6.3.2.1]	189
C820_01628	gnl|IGS|C820_1	CDS	1646967	1647794	-	828	panB	2.1.2.11	COG0413	3-methyl-2-oxobutanoate hydroxymethyltransferase	K00606	panB; 3-methyl-2-oxobutanoate hydroxymethyltransferase [EC:2.1.2.11]	197
C820_01629	gnl|IGS|C820_1	CDS	1647791	1648639	-	849				hypothetical protein			124
C820_01630	gnl|IGS|C820_1	CDS	1649003	1650706	+	1704				hypothetical protein	K06907	K06907; uncharacterized protein	273
C820_01631	gnl|IGS|C820_1	CDS	1650723	1651193	+	471				hypothetical protein			68
C820_01632	gnl|IGS|C820_1	CDS	1651222	1651584	+	363				hypothetical protein			52
C820_01633	gnl|IGS|C820_1	CDS	1651783	1652517	+	735				hypothetical protein			6	K02742
C820_01634	gnl|IGS|C820_1	CDS	1652530	1655385	+	2856				hypothetical protein			1		1
C820_01635	gnl|IGS|C820_1	CDS	1655404	1656021	+	618				hypothetical protein			8
C820_01636	gnl|IGS|C820_1	CDS	1656026	1657147	+	1122				hypothetical protein	K06905	K06905; uncharacterized protein	26
C820_01637	gnl|IGS|C820_1	CDS	1657144	1657899	+	756	vgrG1	6.3.2.-		Actin cross-linking toxin VgrG1			53
C820_01638	gnl|IGS|C820_1	CDS	1657915	1658304	+	390				hypothetical protein	K06903	K06903; uncharacterized protein	31
C820_01639	gnl|IGS|C820_1	CDS	1658340	1661198	+	2859				hypothetical protein			113
C820_01640	gnl|IGS|C820_1	CDS	1661222	1663330	+	2109				hypothetical protein			9	K09946
C820_01641	gnl|IGS|C820_1	CDS	1663344	1664462	+	1119				hypothetical protein			12	K01924	1
C820_01642	gnl|IGS|C820_1	CDS	1664478	1666223	+	1746				hypothetical protein			6	K01183	1
C820_01643	gnl|IGS|C820_1	CDS	1666248	1667537	+	1290				hypothetical protein			2	K06306	1
C820_01644	gnl|IGS|C820_1	CDS	1667564	1670275	+	2712				hypothetical protein					1
C820_01645	gnl|IGS|C820_1	CDS	1670276	1671781	+	1506				hypothetical protein			19	K06413
C820_01646	gnl|IGS|C820_1	CDS	1671778	1673760	+	1983				hypothetical protein					1
C820_01647	gnl|IGS|C820_1	CDS	1673773	1675887	+	2115				hypothetical protein			2	K01421
C820_01648	gnl|IGS|C820_1	CDS	1675898	1676518	+	621				hypothetical protein			10	K07491	1
C820_01649	gnl|IGS|C820_1	CDS	1676484	1676873	+	390				hypothetical protein			60		1
C820_01650	gnl|IGS|C820_1	CDS	1676886	1678856	+	1971	ftsH_2	3.4.24.-		ATP-dependent zinc metalloprotease FtsH			75
C820_01651	gnl|IGS|C820_1	CDS	1678939	1679529	+	591	maa	2.3.1.79	COG0110	Maltose O-acetyltransferase	K00661	maa; maltose O-acetyltransferase [EC:2.3.1.79]	129
C820_01652	gnl|IGS|C820_1	CDS	1679543	1679776	+	234				hypothetical protein	K04758	feoA; ferrous iron transport protein A	17
C820_01653	gnl|IGS|C820_1	CDS	1679766	1681793	+	2028	feoB_2		COG0370	Fe(2+) transporter FeoB	K04759	feoB; ferrous iron transport protein B	429
C820_01654	gnl|IGS|C820_1	CDS	1681949	1683916	+	1968	RBKS	2.7.1.15		Ribokinase	K00852	rbsK, RBKS; ribokinase [EC:2.7.1.15]	121
C820_01655	gnl|IGS|C820_1	CDS	1683946	1684854	+	909	rbsK	2.7.1.15	COG0524	Ribokinase	K00852	rbsK, RBKS; ribokinase [EC:2.7.1.15]	135
C820_01656	gnl|IGS|C820_1	CDS	1684925	1686067	+	1143				hypothetical protein	K07335	bmpA, bmpB, tmpC; basic membrane protein A and related proteins	138
C820_01657	gnl|IGS|C820_1	CDS	1686149	1687693	+	1545	mglA_3	7.5.2.11	COG1129	Galactose/methyl galactoside import ATP-binding protein MglA	K23537	nupA; general nucleoside transport system ATP-binding protein	273
C820_01658	gnl|IGS|C820_1	CDS	1687694	1688767	+	1074	rfuC		COG4603	putative riboflavin import permease protein RfuC	K23535	nupB; general nucleoside transport system permease protein	155
C820_01659	gnl|IGS|C820_1	CDS	1688773	1689678	+	906				hypothetical protein	K23536	nupC; general nucleoside transport system permease protein	127
C820_01660	gnl|IGS|C820_1	CDS	1689697	1691118	+	1422				hypothetical protein			240
C820_01661	gnl|IGS|C820_1	CDS	1691115	1691696	+	582	azoR2	1.7.1.17	COG1182	FMN-dependent NADH-azoreductase 2	K01118	acpD, azoR; FMN-dependent NADH-azoreductase [EC:1.7.1.17]	53
C820_01662	gnl|IGS|C820_1	CDS	1691909	1692751	+	843				hypothetical protein	K08974	K08974; putative membrane protein	140
C820_01663	gnl|IGS|C820_1	CDS	1692781	1693296	-	516	purE	5.4.99.18	COG0041	N5-carboxyaminoimidazole ribonucleotide mutase	K01588	purE; 5-(carboxyamino)imidazole ribonucleotide mutase [EC:5.4.99.18]	131
C820_01664	gnl|IGS|C820_1	CDS	1693454	1693765	+	312				hypothetical protein	K03075	secG; preprotein translocase subunit SecG	12
C820_01665	gnl|IGS|C820_1	CDS	1693885	1696032	+	2148	rnr	3.1.13.1	COG0557	Ribonuclease R	K12573	rnr, vacB; ribonuclease R [EC:3.1.13.1]	383
C820_01666	gnl|IGS|C820_1	CDS	1696065	1697393	+	1329				hypothetical protein	K03308	TC.NSS; neurotransmitter:Na+ symporter, NSS family	234
C820_01667	gnl|IGS|C820_1	CDS	1697553	1697939	+	387				putative protein			38
C820_01668	gnl|IGS|C820_1	CDS	1698027	1698437	+	411	nusB		COG0781	Transcription antitermination protein NusB	K03625	nusB; transcription antitermination protein NusB	53
C820_01669	gnl|IGS|C820_1	CDS	1698437	1699678	+	1242	xseA	3.1.11.6	COG1570	Exodeoxyribonuclease 7 large subunit	K03601	xseA; exodeoxyribonuclease VII large subunit [EC:3.1.11.6]	166
C820_01670	gnl|IGS|C820_1	CDS	1699653	1699892	+	240	xseB	3.1.11.6		Exodeoxyribonuclease 7 small subunit	K03602	xseB; exodeoxyribonuclease VII small subunit [EC:3.1.11.6]	23
C820_01671	gnl|IGS|C820_1	CDS	1699897	1700781	+	885		2.5.1.10		Farnesyl diphosphate synthase	K13789	GGPS; geranylgeranyl diphosphate synthase, type II [EC:2.5.1.1 2.5.1.10 2.5.1.29]	178
C820_01672	gnl|IGS|C820_1	CDS	1700822	1701250	+	429				hypothetical protein	K09775	K09775; uncharacterized protein	74
C820_01673	gnl|IGS|C820_1	CDS	1701292	1703172	+	1881	dxs	2.2.1.7	COG1154	1-deoxy-D-xylulose-5-phosphate synthase	K01662	dxs; 1-deoxy-D-xylulose-5-phosphate synthase [EC:2.2.1.7]	342
C820_01674	gnl|IGS|C820_1	CDS	1703165	1703992	+	828	tlyA	2.1.1.226	COG1189	16S/23S rRNA (cytidine-2'-O)-methyltransferase TlyA	K06442	tlyA; 23S rRNA (cytidine1920-2'-O)/16S rRNA (cytidine1409-2'-O)-methyltransferase [EC:2.1.1.226 2.1.1.227]	157
C820_01675	gnl|IGS|C820_1	CDS	1703989	1704840	+	852	nadK	2.7.1.23	COG0061	NAD kinase	K00858	ppnK, NADK; NAD+ kinase [EC:2.7.1.23]	125
C820_01676	gnl|IGS|C820_1	CDS	1704857	1705312	+	456	argR			Arginine repressor	K03402	argR, ahrC; transcriptional regulator of arginine metabolism	75
C820_01677	gnl|IGS|C820_1	CDS	1705370	1707064	+	1695	recN		COG0497	DNA repair protein RecN	K03631	recN; DNA repair protein RecN (Recombination protein N)	223
C820_01678	gnl|IGS|C820_1	CDS	1707108	1707614	-	507				hypothetical protein			9	K01356
C820_01679	gnl|IGS|C820_1	CDS	1708019	1709200	+	1182	iscS_2	2.8.1.7		Cysteine desulfurase IscS	K04487	iscS, NFS1; cysteine desulfurase [EC:2.8.1.7]	264		1
C820_01680	gnl|IGS|C820_1	CDS	1709226	1709660	+	435	iscU		COG0822	Iron-sulfur cluster assembly scaffold protein IscU	K04488	iscU, nifU; nitrogen fixation protein NifU and related proteins	116
C820_01681	gnl|IGS|C820_1	CDS	1709860	1710507	+	648	tal_2	2.2.1.2	COG0176	Transaldolase	K00616	E2.2.1.2, talA, talB; transaldolase [EC:2.2.1.2]	168
C820_01682	gnl|IGS|C820_1	CDS	1710544	1712529	+	1986	tkt	2.2.1.1		Transketolase	K00615	E2.2.1.1, tktA, tktB; transketolase [EC:2.2.1.1]	426
C820_01683	gnl|IGS|C820_1	CDS	1712599	1713162	+	564	thpR	3.1.4.58		RNA 2',3'-cyclic phosphodiesterase	K01975	thpR; RNA 2',3'-cyclic 3'-phosphodiesterase [EC:3.1.4.58]	55
C820_01684	gnl|IGS|C820_1	CDS	1713412	1714554	+	1143	bcd_2	1.3.8.1	COG1960	Acyl-CoA dehydrogenase, short-chain specific	K00248	ACADS, bcd; butyryl-CoA dehydrogenase [EC:1.3.8.1]	275
C820_01685	gnl|IGS|C820_1	CDS	1714601	1714888	-	288				hypothetical protein			2	K07456
C820_01686	gnl|IGS|C820_1	CDS	1714984	1715574	-	591	flr			Flavoredoxin			165		1
C820_01687	gnl|IGS|C820_1	CDS	1715715	1717061	+	1347	rsmF	2.1.1.-	COG0144	Ribosomal RNA small subunit methyltransferase F			212
C820_01688	gnl|IGS|C820_1	CDS	1717166	1717576	-	411				hypothetical protein			6	K13924
C820_01689	gnl|IGS|C820_1	CDS	1717680	1718489	-	810	hisK	3.1.3.15	COG1387	Histidinol-phosphatase	K04486	E3.1.3.15B; histidinol-phosphatase (PHP family) [EC:3.1.3.15]	142		1
C820_01690	gnl|IGS|C820_1	CDS	1718521	1719591	-	1071	mnmA	2.8.1.13		tRNA-specific 2-thiouridylase MnmA	K00566	mnmA, trmU; tRNA-uridine 2-sulfurtransferase [EC:2.8.1.13]	205
C820_01691	gnl|IGS|C820_1	CDS	1719764	1720204	+	441				hypothetical protein			14
C820_01692	gnl|IGS|C820_1	CDS	1720215	1720424	+	210				hypothetical protein	K07727	K07727; putative transcriptional regulator	49
C820_01693	gnl|IGS|C820_1	CDS	1720428	1722020	+	1593				hypothetical protein			19	K07642
C820_01694	gnl|IGS|C820_1	CDS	1722078	1722221	+	144				hypothetical protein					1
C820_01695	gnl|IGS|C820_1	CDS	1722599	1722832	+	234				hypothetical protein			2	K07257
C820_01696	gnl|IGS|C820_1	CDS	1723256	1723570	+	315	rpsJ		COG0051	30S ribosomal protein S10	K02946	RP-S10, MRPS10, rpsJ; small subunit ribosomal protein S10	80		2
C820_01697	gnl|IGS|C820_1	CDS	1723763	1724392	+	630	rplC		COG0087	50S ribosomal protein L3	K02906	RP-L3, MRPL3, rplC; large subunit ribosomal protein L3	149
C820_01698	gnl|IGS|C820_1	CDS	1724420	1725040	+	621	rplD			50S ribosomal protein L4	K02926	RP-L4, MRPL4, rplD; large subunit ribosomal protein L4	154
C820_01699	gnl|IGS|C820_1	CDS	1725040	1725339	+	300	rplW		COG0089	50S ribosomal protein L23	K02892	RP-L23, MRPL23, rplW; large subunit ribosomal protein L23	75
C820_01700	gnl|IGS|C820_1	CDS	1725398	1726228	+	831	rplB		COG0090	50S ribosomal protein L2	K02886	RP-L2, MRPL2, rplB; large subunit ribosomal protein L2	223
C820_01701	gnl|IGS|C820_1	CDS	1726278	1726562	+	285	rpsS			30S ribosomal protein S19	K02965	RP-S19, rpsS; small subunit ribosomal protein S19	99
C820_01702	gnl|IGS|C820_1	CDS	1726592	1726981	+	390	rplV		COG0091	50S ribosomal protein L22	K02890	RP-L22, MRPL22, rplV; large subunit ribosomal protein L22	106
C820_01703	gnl|IGS|C820_1	CDS	1726993	1727652	+	660	rpsC		COG0092	30S ribosomal protein S3	K02982	RP-S3, rpsC; small subunit ribosomal protein S3	166
C820_01704	gnl|IGS|C820_1	CDS	1727655	1728095	+	441	rplP		COG0197	50S ribosomal protein L16	K02878	RP-L16, MRPL16, rplP; large subunit ribosomal protein L16	156
C820_01705	gnl|IGS|C820_1	CDS	1728092	1728301	+	210	rpmC		COG0255	50S ribosomal protein L29	K02904	RP-L29, rpmC; large subunit ribosomal protein L29	39
C820_01706	gnl|IGS|C820_1	CDS	1728332	1728589	+	258	rpsQ		COG0186	30S ribosomal protein S17	K02961	RP-S17, MRPS17, rpsQ; small subunit ribosomal protein S17	71
C820_01707	gnl|IGS|C820_1	CDS	1728615	1728983	+	369	rplN			50S ribosomal protein L14	K02874	RP-L14, MRPL14, rplN; large subunit ribosomal protein L14	144
C820_01708	gnl|IGS|C820_1	CDS	1728999	1729310	+	312	rplX			50S ribosomal protein L24	K02895	RP-L24, MRPL24, rplX; large subunit ribosomal protein L24	59
C820_01709	gnl|IGS|C820_1	CDS	1729333	1729872	+	540	rplE		COG0094	50S ribosomal protein L5	K02931	RP-L5, MRPL5, rplE; large subunit ribosomal protein L5	146
C820_01710	gnl|IGS|C820_1	CDS	1729888	1730073	+	186	rpsZ			30S ribosomal protein S14 type Z	K02954	RP-S14, MRPS14, rpsN; small subunit ribosomal protein S14	55
C820_01711	gnl|IGS|C820_1	CDS	1730093	1730494	+	402	rpsH		COG0096	30S ribosomal protein S8	K02994	RP-S8, rpsH; small subunit ribosomal protein S8	148
C820_01712	gnl|IGS|C820_1	CDS	1730518	1731060	+	543	rplF			50S ribosomal protein L6	K02933	RP-L6, MRPL6, rplF; large subunit ribosomal protein L6	138
C820_01713	gnl|IGS|C820_1	CDS	1731011	1731172	+	162				hypothetical protein			2	K02502
C820_01714	gnl|IGS|C820_1	CDS	1731179	1731547	+	369	rplR		COG0256	50S ribosomal protein L18	K02881	RP-L18, MRPL18, rplR; large subunit ribosomal protein L18	86		1
C820_01715	gnl|IGS|C820_1	CDS	1731566	1732069	+	504	rpsE		COG0098	30S ribosomal protein S5	K02988	RP-S5, MRPS5, rpsE; small subunit ribosomal protein S5	121
C820_01716	gnl|IGS|C820_1	CDS	1732083	1732262	+	180	rpmD		COG1841	50S ribosomal protein L30	K02907	RP-L30, MRPL30, rpmD; large subunit ribosomal protein L30	53
C820_01717	gnl|IGS|C820_1	CDS	1732290	1732733	+	444	rplO			50S ribosomal protein L15	K02876	RP-L15, MRPL15, rplO; large subunit ribosomal protein L15	138
C820_01718	gnl|IGS|C820_1	CDS	1732735	1734000	+	1266	secY		COG0201	Protein translocase subunit SecY	K03076	secY; preprotein translocase subunit SecY	205
C820_01719	gnl|IGS|C820_1	CDS	1734079	1734708	+	630	adk	2.7.4.3		Adenylate kinase	K00939	adk, AK; adenylate kinase [EC:2.7.4.3]	112
C820_01720	gnl|IGS|C820_1	CDS	1734711	1735463	+	753	map_2	3.4.11.18	COG0024	Methionine aminopeptidase 1	K01265	map; methionyl aminopeptidase [EC:3.4.11.18]	153
C820_01721	gnl|IGS|C820_1	CDS	1735476	1735751	+	276				hypothetical protein			30	K02875
C820_01722	gnl|IGS|C820_1	CDS	1735755	1735973	+	219	infA			Translation initiation factor IF-1	K02518	infA; translation initiation factor IF-1	66		2
C820_01723	gnl|IGS|C820_1	CDS	1735992	1736105	+	114	rpmJ		COG0257	50S ribosomal protein L36	K02919	RP-L36, MRPL36, rpmJ; large subunit ribosomal protein L36	49
C820_01724	gnl|IGS|C820_1	CDS	1736353	1736721	+	369	rpsM		COG0099	30S ribosomal protein S13	K02952	RP-S13, rpsM; small subunit ribosomal protein S13	105
C820_01725	gnl|IGS|C820_1	CDS	1736752	1737153	+	402	rpsK			30S ribosomal protein S11	K02948	RP-S11, MRPS11, rpsK; small subunit ribosomal protein S11	109
C820_01726	gnl|IGS|C820_1	CDS	1737184	1737786	+	603	rpsD		COG0522	30S ribosomal protein S4	K02986	RP-S4, rpsD; small subunit ribosomal protein S4	136
C820_01727	gnl|IGS|C820_1	CDS	1737861	1738820	+	960	rpoA_1	2.7.7.6	COG0202	DNA-directed RNA polymerase subunit alpha	K03040	rpoA; DNA-directed RNA polymerase subunit alpha [EC:2.7.7.6]	245
C820_01728	gnl|IGS|C820_1	CDS	1738881	1739186	+	306	rpoA_2	2.7.7.6		DNA-directed RNA polymerase subunit alpha	K03040	rpoA; DNA-directed RNA polymerase subunit alpha [EC:2.7.7.6]	11
C820_01729	gnl|IGS|C820_1	CDS	1739277	1739819	+	543	rplQ		COG0203	50S ribosomal protein L17	K02879	RP-L17, MRPL17, rplQ; large subunit ribosomal protein L17	143
C820_01730	gnl|IGS|C820_1	CDS	1739956	1741623	+	1668				hypothetical protein			2	K01961
C820_01731	gnl|IGS|C820_1	CDS	1741672	1742832	-	1161				hypothetical protein			4	K02027	1
C820_01732	gnl|IGS|C820_1	CDS	1742847	1743974	-	1128				hypothetical protein			2	K04771	1
C820_01733	gnl|IGS|C820_1	CDS	1744189	1745055	+	867	ecfA1	7.-.-.-		Energy-coupling factor transporter ATP-binding protein EcfA1	K16786	ecfA1; energy-coupling factor transport system ATP-binding protein [EC:7.-.-.-]	182		1
C820_01734	gnl|IGS|C820_1	CDS	1745031	1745891	+	861	ecfA2	3.6.3.-	COG1122	Energy-coupling factor transporter ATP-binding protein EcfA2	K16787	ecfA2; energy-coupling factor transport system ATP-binding protein [EC:7.-.-.-]	178
C820_01735	gnl|IGS|C820_1	CDS	1745888	1746712	+	825	ecfT		COG0619	Energy-coupling factor transporter transmembrane protein EcfT	K16785	ecfT; energy-coupling factor transport system permease protein	206
C820_01736	gnl|IGS|C820_1	CDS	1746709	1747464	+	756	truA	5.4.99.12	COG0101	tRNA pseudouridine synthase A	K06173	truA, PUS1; tRNA pseudouridine38-40 synthase [EC:5.4.99.12]	117
C820_01737	gnl|IGS|C820_1	CDS	1747659	1748096	+	438	rplM		COG0102	50S ribosomal protein L13	K02871	RP-L13, MRPL13, rplM; large subunit ribosomal protein L13	102
C820_01738	gnl|IGS|C820_1	CDS	1748115	1748507	+	393	rpsI			30S ribosomal protein S9	K02996	RP-S9, MRPS9, rpsI; small subunit ribosomal protein S9	134
C820_01739	gnl|IGS|C820_1	CDS	1748777	1750201	+	1425	miaB	2.8.4.3	COG0621	tRNA-2-methylthio-N(6)-dimethylallyladenosine synthase	K06168	miaB; tRNA-2-methylthio-N6-dimethylallyladenosine synthase [EC:2.8.4.3]	280
C820_01740	gnl|IGS|C820_1	CDS	1750209	1750613	+	405				hypothetical protein			18	K13328
C820_01741	gnl|IGS|C820_1	CDS	1750741	1753362	+	2622	mutS		COG0249	DNA mismatch repair protein MutS	K03555	mutS; DNA mismatch repair protein MutS	508		1
C820_01742	gnl|IGS|C820_1	CDS	1753367	1755262	+	1896	mutL			DNA mismatch repair protein MutL	K03572	mutL; DNA mismatch repair protein MutL	266
C820_01743	gnl|IGS|C820_1	CDS	1755280	1756224	+	945	miaA	2.5.1.75	COG0324	tRNA dimethylallyltransferase	K00791	miaA, TRIT1; tRNA dimethylallyltransferase [EC:2.5.1.75]	160
C820_01744	gnl|IGS|C820_1	CDS	1756232	1757518	+	1287	metZ	2.5.1.-		O-succinylhomoserine sulfhydrylase			287
C820_01745	gnl|IGS|C820_1	CDS	1757610	1759082	+	1473				hypothetical protein	K07258	dacC, dacA, dacD; serine-type D-Ala-D-Ala carboxypeptidase (penicillin-binding protein 5/6) [EC:3.4.16.4]	69
C820_01746	gnl|IGS|C820_1	CDS	1759125	1760261	-	1137	rlmL		COG0116	Ribosomal RNA large subunit methyltransferase K/L	K07444	ypsC; putative N6-adenine-specific DNA methylase [EC:2.1.1.-]	242
C820_01747	gnl|IGS|C820_1	CDS	1760415	1761545	+	1131	tgt	2.4.2.29		Queuine tRNA-ribosyltransferase	K00773	tgt; queuine tRNA-ribosyltransferase [EC:2.4.2.29]	404
C820_01748	gnl|IGS|C820_1	CDS	1761628	1762107	+	480				hypothetical protein	K03210	yajC; preprotein translocase subunit YajC	15
C820_01749	gnl|IGS|C820_1	CDS	1762190	1763266	-	1077				hypothetical protein	K02040	pstS; phosphate transport system substrate-binding protein	31
C820_01750	gnl|IGS|C820_1	CDS	1763282	1764718	-	1437				hypothetical protein			1	K03406
C820_01751	gnl|IGS|C820_1	CDS	1764879	1765727	+	849	uppP	3.6.1.27		Undecaprenyl-diphosphatase	K06153	bacA; undecaprenyl-diphosphatase [EC:3.6.1.27]	226		1
C820_01752	gnl|IGS|C820_1	CDS	1765797	1767296	-	1500				hypothetical protein	K07126	K07126; uncharacterized protein	87
C820_01753	gnl|IGS|C820_1	CDS	1767427	1768719	-	1293	esiB			Secretory immunoglobulin A-binding protein EsiB	K07126	K07126; uncharacterized protein	135
C820_01754	gnl|IGS|C820_1	CDS	1768745	1769353	-	609				hypothetical protein			58
C820_01755	gnl|IGS|C820_1	CDS	1769533	1770195	+	663				hypothetical protein	K11068	hlyIII; hemolysin III	108
C820_01756	gnl|IGS|C820_1	CDS	1770473	1772884	+	2412	leuS	6.1.1.4		Leucine--tRNA ligase	K01869	LARS, leuS; leucyl-tRNA synthetase [EC:6.1.1.4]	600
C820_01757	gnl|IGS|C820_1	CDS	1773036	1774079	-	1044				hypothetical protein			22	K07456
C820_01758	gnl|IGS|C820_1	CDS	1774394	1775389	+	996				hypothetical protein			3	K07258	1
C820_01759	gnl|IGS|C820_1	CDS	1775445	1777298	-	1854	asnO	6.3.5.4	COG0367	Asparagine synthetase [glutamine-hydrolyzing] 3	K01953	asnB, ASNS; asparagine synthase (glutamine-hydrolysing) [EC:6.3.5.4]	397		1
C820_01760	gnl|IGS|C820_1	CDS	1777319	1778698	-	1380				hypothetical protein			318
C820_01761	gnl|IGS|C820_1	CDS	1778843	1779106	+	264				hypothetical protein			1	K02040
C820_01762	gnl|IGS|C820_1	CDS	1779172	1780350	-	1179	xerC_3			Tyrosine recombinase XerC			37	K14059	1
C820_01763	gnl|IGS|C820_1	CDS	1780497	1781336	-	840				hypothetical protein			56		27
C820_01764	gnl|IGS|C820_1	CDS	1781416	1782405	-	990				hypothetical protein			5	K07568
C820_01765	gnl|IGS|C820_1	CDS	1782740	1783216	-	477				hypothetical protein			6	K22299	1
C820_01766	gnl|IGS|C820_1	CDS	1783389	1783595	+	207				hypothetical protein			8	K07729	1
C820_01767	gnl|IGS|C820_1	CDS	1783664	1783873	-	210				hypothetical protein			49		6
C820_01768	gnl|IGS|C820_1	CDS	1783866	1784126	-	261				hypothetical protein			30
C820_01769	gnl|IGS|C820_1	CDS	1784155	1784382	-	228				hypothetical protein			8	K19449
C820_01770	gnl|IGS|C820_1	CDS	1784627	1784845	-	219				hypothetical protein			11	K22300	1
C820_01771	gnl|IGS|C820_1	CDS	1784988	1785176	+	189				hypothetical protein					1
C820_01772	gnl|IGS|C820_1	CDS	1785173	1785394	+	222				hypothetical protein			11	K22300
C820_01773	gnl|IGS|C820_1	CDS	1785436	1785606	+	171				hypothetical protein			4		1
C820_01774	gnl|IGS|C820_1	CDS	1786133	1786315	+	183				hypothetical protein			6	K07729
C820_01775	gnl|IGS|C820_1	CDS	1786399	1786812	+	414				hypothetical protein			2	K06378	2
C820_01776	gnl|IGS|C820_1	CDS	1787016	1787243	+	228				hypothetical protein			1	K00666	1
C820_01777	gnl|IGS|C820_1	CDS	1787337	1787609	+	273				hypothetical protein			4	K07716	1
C820_01778	gnl|IGS|C820_1	CDS	1787733	1788014	+	282				hypothetical protein					1
C820_01779	gnl|IGS|C820_1	CDS	1788011	1788304	+	294				hypothetical protein			10	K07741
C820_01780	gnl|IGS|C820_1	CDS	1788314	1788688	+	375				hypothetical protein			7	K07741	2
C820_01781	gnl|IGS|C820_1	CDS	1788741	1789004	-	264	yoeB	3.1.-.-	COG4115	Toxin YoeB	K19158	yoeB; toxin YoeB [EC:3.1.-.-]	60		1
C820_01782	gnl|IGS|C820_1	CDS	1789001	1789264	-	264				hypothetical protein	K07473	dinJ; DNA-damage-inducible protein J	37
C820_01783	gnl|IGS|C820_1	CDS	1789345	1789575	-	231				hypothetical protein			11	K07727
C820_01784	gnl|IGS|C820_1	CDS	1789939	1790037	+	99				hypothetical protein					1
C820_01785	gnl|IGS|C820_1	CDS	1790034	1790231	+	198				hypothetical protein			10	K07729
C820_01786	gnl|IGS|C820_1	CDS	1790290	1790520	-	231				hypothetical protein			11	K22299	1
C820_01787	gnl|IGS|C820_1	CDS	1790805	1791044	-	240				hypothetical protein			12	K22299	1
C820_01788	gnl|IGS|C820_1	CDS	1791521	1791748	+	228				hypothetical protein			9	K07729	1
C820_01789	gnl|IGS|C820_1	CDS	1791764	1791946	+	183				hypothetical protein			2	K06942	1
C820_01790	gnl|IGS|C820_1	CDS	1791943	1792119	+	177				hypothetical protein			3	K10439	1
C820_01791	gnl|IGS|C820_1	CDS	1792206	1792706	+	501				hypothetical protein			29		1
C820_01792	gnl|IGS|C820_1	CDS	1792721	1793065	+	345				hypothetical protein			3	K00799
C820_01793	gnl|IGS|C820_1	CDS	1793040	1793618	+	579				hypothetical protein			21	K00253	1
C820_01794	gnl|IGS|C820_1	CDS	1793611	1793988	+	378	ssbA		COG0629	Single-stranded DNA-binding protein A	K03111	ssb; single-strand DNA-binding protein	54		1
C820_01795	gnl|IGS|C820_1	CDS	1794130	1795005	+	876				hypothetical protein			9	K02557
C820_01796	gnl|IGS|C820_1	CDS	1795002	1795697	+	696				hypothetical protein			10	K01805	1
C820_01797	gnl|IGS|C820_1	CDS	1795881	1796153	+	273				hypothetical protein			2	K00762	1
C820_01798	gnl|IGS|C820_1	CDS	1796330	1796743	+	414				hypothetical protein			27	K00995	1
C820_01799	gnl|IGS|C820_1	CDS	1797001	1797654	+	654				hypothetical protein			4	K07474	1
C820_01800	gnl|IGS|C820_1	CDS	1797656	1799086	+	1431				hypothetical protein			150		2
C820_01801	gnl|IGS|C820_1	CDS	1799108	1800370	+	1263				hypothetical protein			25	K03979
C820_01802	gnl|IGS|C820_1	CDS	1800374	1801912	+	1539				hypothetical protein			5	K01868	1
C820_01803	gnl|IGS|C820_1	CDS	1801909	1802178	+	270				hypothetical protein					1
C820_01804	gnl|IGS|C820_1	CDS	1802341	1802976	+	636				hypothetical protein			2	K07003
C820_01805	gnl|IGS|C820_1	CDS	1802980	1803222	+	243				hypothetical protein			4		1
C820_01806	gnl|IGS|C820_1	CDS	1803274	1803486	+	213				hypothetical protein			1	K03709
C820_01807	gnl|IGS|C820_1	CDS	1803486	1803668	+	183				hypothetical protein			1	K23255	1
C820_01808	gnl|IGS|C820_1	CDS	1803757	1804197	+	441				hypothetical protein			8	K06223	1
C820_01809	gnl|IGS|C820_1	CDS	1804277	1804399	+	123				hypothetical protein					2
C820_01810	gnl|IGS|C820_1	CDS	1804594	1805487	+	894				hypothetical protein			10	K03529
C820_01811	gnl|IGS|C820_1	CDS	1805537	1806214	+	678				hypothetical protein			19	K01447	1
C820_01812	gnl|IGS|C820_1	CDS	1806228	1807211	+	984				hypothetical protein			16	K02027	1
C820_01813	gnl|IGS|C820_1	CDS	1807208	1807714	+	507				hypothetical protein			6	K22317	1
C820_01814	gnl|IGS|C820_1	CDS	1807707	1808156	+	450				hypothetical protein			14	K02424	1
C820_01815	gnl|IGS|C820_1	CDS	1808226	1808396	+	171				hypothetical protein			11	K07339	1
C820_01816	gnl|IGS|C820_1	CDS	1808451	1808864	+	414				hypothetical protein			25	K18843	8
C820_01817	gnl|IGS|C820_1	CDS	1808930	1809346	+	417				hypothetical protein			14	K18843	7
C820_01818	gnl|IGS|C820_1	CDS	1809404	1810522	+	1119				hypothetical protein			67		9
C820_01819	gnl|IGS|C820_1	CDS	1810519	1811259	+	741				hypothetical protein			7	K00177
C820_01820	gnl|IGS|C820_1	CDS	1811767	1813659	+	1893				hypothetical protein			3	K21449	1
C820_01821	gnl|IGS|C820_1	CDS	1813622	1815085	+	1464				hypothetical protein					1
C820_01822	gnl|IGS|C820_1	CDS	1815098	1815859	+	762				hypothetical protein			5	K16053
C820_01823	gnl|IGS|C820_1	CDS	1815914	1816132	-	219				hypothetical protein			11	K15773	1
C820_01824	gnl|IGS|C820_1	CDS	1816125	1816388	-	264				hypothetical protein			33		1
C820_01825	gnl|IGS|C820_1	CDS	1816432	1816692	-	261				hypothetical protein			61
C820_01826	gnl|IGS|C820_1	CDS	1816867	1818651	+	1785				hypothetical protein			5	K20276
C820_01827	gnl|IGS|C820_1	CDS	1818648	1818836	+	189				hypothetical protein			7		1
C820_01828	gnl|IGS|C820_1	CDS	1818829	1818981	+	153				hypothetical protein			12
C820_01829	gnl|IGS|C820_1	CDS	1819082	1819336	+	255				hypothetical protein			3	K18104
C820_01830	gnl|IGS|C820_1	CDS	1819338	1819601	+	264				hypothetical protein			19	K09928	1
C820_01831	gnl|IGS|C820_1	CDS	1819611	1820453	+	843				hypothetical protein	K01447	xlyAB; N-acetylmuramoyl-L-alanine amidase [EC:3.5.1.28]	21	K11062	1
C820_01832	gnl|IGS|C820_1	CDS	1820736	1822112	+	1377				hypothetical protein	K06926	K06926; uncharacterized protein	14		1
C820_01833	gnl|IGS|C820_1	CDS	1822136	1822723	+	588				hypothetical protein			29	K02456
C820_01834	gnl|IGS|C820_1	CDS	1823162	1823512	-	351			COG0662	Oxalate-binding protein			39		1
C820_01835	gnl|IGS|C820_1	CDS	1823597	1824499	-	903				hypothetical protein	K04070	pflX; putative pyruvate formate lyase activating enzyme [EC:1.97.1.4]	161
C820_01836	gnl|IGS|C820_1	CDS	1824644	1824877	+	234				hypothetical protein			13	K08998
C820_01837	gnl|IGS|C820_1	CDS	1825139	1825603	-	465			COG0789	putative HTH-type transcriptional regulator			62		1
C820_01838	gnl|IGS|C820_1	CDS	1825738	1826214	+	477				hypothetical protein			79
C820_01839	gnl|IGS|C820_1	CDS	1826242	1826907	+	666				hypothetical protein			44
C820_01840	gnl|IGS|C820_1	CDS	1827261	1828109	+	849	licT_1		COG3711	Transcription antiterminator LicT	K03488	licT, bglG; beta-glucoside operon transcriptional antiterminator	146
C820_01841	gnl|IGS|C820_1	CDS	1828186	1830114	+	1929	bglF_1		COG1263	PTS system beta-glucoside-specific EIIBCA component	K02757	bglF, bglP; beta-glucoside PTS system EIICBA component [EC:2.7.1.-]	368
C820_01842	gnl|IGS|C820_1	CDS	1830134	1831555	+	1422	bglH	3.2.1.86	COG2723	Aryl-phospho-beta-D-glucosidase BglH	K01223	E3.2.1.86B, bglA; 6-phospho-beta-glucosidase [EC:3.2.1.86]	354
C820_01843	gnl|IGS|C820_1	CDS	1831672	1832550	-	879	cmpR			HTH-type transcriptional activator CmpR			125
C820_01844	gnl|IGS|C820_1	CDS	1832766	1834016	+	1251	gdhA	1.4.1.3	COG0334	Glutamate dehydrogenase
C820_01845	gnl|IGS|C820_1	CDS	1834060	1835235	+	1176	scmP	3.5.1.-	COG1473	N-acetylcysteine deacetylase			175
C820_01846	gnl|IGS|C820_1	CDS	1835276	1836469	+	1194	doeA	3.5.4.44	COG0006	Ectoine hydrolase	K15783	doeA; ectoine hydrolase [EC:3.5.4.44]	239
C820_01847	gnl|IGS|C820_1	CDS	1836593	1837189	+	597	uehB_1		COG3090	Ectoine/5-hydroxyectoine TRAP transporter small permease protein UehB	K11689	dctQ; C4-dicarboxylate transporter, DctQ subunit	18
C820_01848	gnl|IGS|C820_1	CDS	1837189	1838466	+	1278	teaC		COG1593	Ectoine TRAP transporter large permease protein TeaC	K11690	dctM; C4-dicarboxylate transporter, DctM subunit	245
C820_01849	gnl|IGS|C820_1	CDS	1838481	1839527	+	1047	teaA		COG1638	Ectoine-binding periplasmic protein TeaA
C820_01850	gnl|IGS|C820_1	CDS	1839593	1840504	+	912	yicL_2		COG0697	putative inner membrane transporter YicL			44	K03298
C820_01851	gnl|IGS|C820_1	CDS	1840884	1841096	+	213	ndhI	7.1.1.-		NAD(P)H-quinone oxidoreductase subunit I, chloroplastic	K00176	korD, oorD; 2-oxoglutarate ferredoxin oxidoreductase subunit delta [EC:1.2.7.3]	29		12
C820_01852	gnl|IGS|C820_1	CDS	1841112	1842164	+	1053	padG_1	1.2.1.58		NADH-dependent phenylglyoxylate dehydrogenase subunit alpha	K00174	korA, oorA, oforA; 2-oxoglutarate/2-oxoacid ferredoxin oxidoreductase subunit alpha [EC:1.2.7.3 1.2.7.11]	175
C820_01853	gnl|IGS|C820_1	CDS	1842182	1842937	+	756	korB_1	1.2.7.3	COG1013	2-oxoglutarate oxidoreductase subunit KorB	K00175	korB, oorB, oforB; 2-oxoglutarate/2-oxoacid ferredoxin oxidoreductase subunit beta [EC:1.2.7.3 1.2.7.11]	135
C820_01854	gnl|IGS|C820_1	CDS	1842934	1843452	+	519	padE	1.2.1.58		NADH-dependent phenylglyoxylate dehydrogenase subunit gamma	K00177	korC, oorC; 2-oxoglutarate ferredoxin oxidoreductase subunit gamma [EC:1.2.7.3]	85
C820_01855	gnl|IGS|C820_1	CDS	1843480	1843938	+	459	kal_1	4.3.1.14		3-aminobutyryl-CoA ammonia lyase	K18014	kal; 3-aminobutyryl-CoA ammonia-lyase [EC:4.3.1.14]	53	K18013
C820_01856	gnl|IGS|C820_1	CDS	1844086	1844538	-	453	bltD	2.3.1.57	COG0454	Spermine/spermidine acetyltransferase	K00657	speG, SAT; diamine N-acetyltransferase [EC:2.3.1.57]	68		3
C820_01857	gnl|IGS|C820_1	CDS	1845275	1846981	+	1707	gabP		COG1113	GABA permease			14	K03294
C820_01858	gnl|IGS|C820_1	CDS	1847055	1848311	+	1257		1.5.1.43		Carboxynorspermidine synthase	K00290	LYS1; saccharopine dehydrogenase (NAD+, L-lysine forming) [EC:1.5.1.7]	63		9
C820_01859	gnl|IGS|C820_1	CDS	1848383	1848841	+	459	kal_2	4.3.1.14		3-aminobutyryl-CoA ammonia lyase	K18014	kal; 3-aminobutyryl-CoA ammonia-lyase [EC:4.3.1.14]	53	K18013
C820_01860	gnl|IGS|C820_1	CDS	1848936	1849955	+	1020	amiE	3.5.1.4		Aliphatic amidase			67	K01455	3
C820_01861	gnl|IGS|C820_1	CDS	1849972	1850283	+	312				hypothetical protein			2	K02343	7
C820_01862	gnl|IGS|C820_1	CDS	1850883	1852355	+	1473				hypothetical protein			3	K00163	1
C820_01863	gnl|IGS|C820_1	CDS	1852479	1853108	+	630	sigW_2		COG1595	ECF RNA polymerase sigma factor SigW			25	K03088	1
C820_01864	gnl|IGS|C820_1	CDS	1853105	1854352	+	1248				hypothetical protein			4		25
C820_01865	gnl|IGS|C820_1	CDS	1854368	1855126	+	759				hypothetical protein	K09807	K09807; uncharacterized protein	36
C820_01866	gnl|IGS|C820_1	CDS	1855116	1855544	+	429	yiaC	2.3.1.-	COG0454	Peptidyl-lysine N-acetyltransferase YiaC	K03826	yiaC; putative acetyltransferase [EC:2.3.1.-]	48	K03827
C820_01867	gnl|IGS|C820_1	CDS	1855821	1856351	+	531	hmpT		COG4720	Thiamine precursor transporter HmpT			79		2
C820_01868	gnl|IGS|C820_1	CDS	1856348	1857514	+	1167	ppaT	2.6.1.30	COG0075	Pyridoxamine--pyruvate transaminase			206
C820_01869	gnl|IGS|C820_1	CDS	1857677	1858231	-	555				hypothetical protein			11	K08681
C820_01870	gnl|IGS|C820_1	CDS	1858313	1858582	-	270				hypothetical protein			2	K01091	1
C820_01871	gnl|IGS|C820_1	CDS	1858758	1859081	-	324				hypothetical protein			18	K23779	1
C820_01872	gnl|IGS|C820_1	CDS	1859259	1859456	+	198	csrA_3			Translational regulator CsrA	K03563	csrA; carbon storage regulator	15		1
C820_01873	gnl|IGS|C820_1	CDS	1859581	1861233	+	1653	fliC			Flagellin	K02406	fliC, hag; flagellin	138
C820_01874	gnl|IGS|C820_1	CDS	1861359	1862609	+	1251				hypothetical protein	K18475	fliB; lysine-N-methylase [EC:2.1.1.-]	54
C820_01875	gnl|IGS|C820_1	CDS	1862692	1862952	+	261				hypothetical protein
C820_01876	gnl|IGS|C820_1	CDS	1862989	1863672	-	684				hypothetical protein	K21563	dnr; CRP/FNR family transcriptional regulator, dissimilatory nitrate respiration regulator	36
C820_01877	gnl|IGS|C820_1	CDS	1863784	1864479	+	696	rsxB_4	7.-.-.-		Ion-translocating oxidoreductase complex subunit B			149
C820_01878	gnl|IGS|C820_1	CDS	1864628	1865458	+	831	rhaS_1			HTH-type transcriptional activator RhaS			122
C820_01879	gnl|IGS|C820_1	CDS	1865455	1865877	+	423				hypothetical protein			112
C820_01880	gnl|IGS|C820_1	CDS	1866062	1868656	+	2595		7.2.2.10	COG0474	Calcium-transporting ATPase	K01537	ATP2C; P-type Ca2+ transporter type 2C [EC:7.2.2.10]	509
C820_01881	gnl|IGS|C820_1	CDS	1868673	1869545	-	873	mltF_1	4.2.2.-		Membrane-bound lytic murein transglycosylase F			33
C820_01882	gnl|IGS|C820_1	CDS	1869780	1871021	+	1242	eriC		COG0038	Chloride/fluoride channel protein			194
C820_01883	gnl|IGS|C820_1	CDS	1871289	1872113	+	825	mltF_2	4.2.2.-		Membrane-bound lytic murein transglycosylase F	K23059	artP, artI; arginine/lysine/histidine transporter system substrate-binding protein	106
C820_01884	gnl|IGS|C820_1	CDS	1872215	1872904	+	690	artQ_3		COG0765	Arginine transport system permease protein ArtQ	K17077	artQ; arginine/lysine/histidine transport system permease protein	75	K10037
C820_01885	gnl|IGS|C820_1	CDS	1872894	1873640	+	747	glnQ			Glutamine transport ATP-binding protein GlnQ	K23060	artR, artM; arginine/lysine/histidine transport system ATP-binding protein [EC:7.4.2.1]	170		12
C820_01886	gnl|IGS|C820_1	CDS	1873963	1874268	+	306				hypothetical protein			5	K06078
C820_01887	gnl|IGS|C820_1	CDS	1874296	1876224	+	1929	thrZ	6.1.1.3	COG0441	Threonine--tRNA ligase 2	K01868	TARS, thrS; threonyl-tRNA synthetase [EC:6.1.1.3]	466		1
C820_01888	gnl|IGS|C820_1	CDS	1876316	1876564	-	249				hypothetical protein			14	K22300
C820_01889	gnl|IGS|C820_1	CDS	1876713	1877063	+	351				hypothetical protein			14	K15546	1
C820_01890	gnl|IGS|C820_1	CDS	1877324	1877782	+	459	infC			Translation initiation factor IF-3	K02520	infC, MTIF3; translation initiation factor IF-3	81		1
C820_01891	gnl|IGS|C820_1	CDS	1877808	1878008	+	201	rpmI			50S ribosomal protein L35	K02916	RP-L35, MRPL35, rpmI; large subunit ribosomal protein L35	47
C820_01892	gnl|IGS|C820_1	CDS	1878038	1878394	+	357	rplT		COG0292	50S ribosomal protein L20	K02887	RP-L20, MRPL20, rplT; large subunit ribosomal protein L20	117
C820_01893	gnl|IGS|C820_1	CDS	1878507	1879139	+	633				hypothetical protein			55
C820_01894	gnl|IGS|C820_1	CDS	1879136	1879897	+	762				hypothetical protein			72
C820_01895	gnl|IGS|C820_1	CDS	1879902	1880564	+	663				hypothetical protein			118
C820_01896	gnl|IGS|C820_1	CDS	1880633	1881001	-	369				hypothetical protein			3	K02761
C820_01897	gnl|IGS|C820_1	CDS	1881066	1881665	-	600	ydeA	3.2.-.-	COG0693	putative protease YdeA			131		1
C820_01898	gnl|IGS|C820_1	CDS	1881702	1883138	-	1437	proS	6.1.1.15	COG0442	Proline--tRNA ligase	K01881	PARS, proS; prolyl-tRNA synthetase [EC:6.1.1.15]	390
C820_01899	gnl|IGS|C820_1	CDS	1883529	1884647	+	1119		3.4.11.-	COG2309	Aminopeptidase T	K19689	ampS, pepS, ampT; aminopeptidase [EC:3.4.11.-]	278
C820_01900	gnl|IGS|C820_1	CDS	1884769	1886097	+	1329	aspS2	6.1.1.23	COG0017	Aspartate--tRNA(Asp/Asn) ligase	K09759	aspC, aspS; nondiscriminating aspartyl-tRNA synthetase [EC:6.1.1.23]	251
C820_01901	gnl|IGS|C820_1	CDS	1886125	1886412	+	288	gatC	6.3.5.-	COG0721	Glutamyl-tRNA(Gln) amidotransferase subunit C	K02435	gatC, GATC; aspartyl-tRNA(Asn)/glutamyl-tRNA(Gln) amidotransferase subunit C [EC:6.3.5.6 6.3.5.7]	44	K03790
C820_01902	gnl|IGS|C820_1	CDS	1886426	1887877	+	1452	gatA	6.3.5.7	COG0154	Glutamyl-tRNA(Gln) amidotransferase subunit A	K02433	gatA, QRSL1; aspartyl-tRNA(Asn)/glutamyl-tRNA(Gln) amidotransferase subunit A [EC:6.3.5.6 6.3.5.7]	352		1
C820_01903	gnl|IGS|C820_1	CDS	1887894	1889330	+	1437	gatB	6.3.5.-	COG0064	Aspartyl/glutamyl-tRNA(Asn/Gln) amidotransferase subunit B	K02434	gatB, PET112; aspartyl-tRNA(Asn)/glutamyl-tRNA(Gln) amidotransferase subunit B [EC:6.3.5.6 6.3.5.7]	371
C820_01904	gnl|IGS|C820_1	CDS	1889629	1890843	+	1215				hypothetical protein			57	K01447
C820_01905	gnl|IGS|C820_1	CDS	1890967	1892163	+	1197	undec1A	4.1.1.-		Cysteine/Cysteine sulfinic acid decarboxylase	K13038	coaBC, dfp; phosphopantothenoylcysteine decarboxylase / phosphopantothenate---cysteine ligase [EC:4.1.1.36 6.3.2.5]	266		3
C820_01906	gnl|IGS|C820_1	CDS	1892341	1893279	-	939		3.4.11.-	COG3191	putative aminopeptidase			214
C820_01907	gnl|IGS|C820_1	CDS	1893399	1894652	+	1254	murAA_2	2.5.1.7	COG0766	UDP-N-acetylglucosamine 1-carboxyvinyltransferase 1	K00790	murA; UDP-N-acetylglucosamine 1-carboxyvinyltransferase [EC:2.5.1.7]	246
C820_01908	gnl|IGS|C820_1	CDS	1894670	1895443	+	774	divIB			Cell division protein DivIB	K03589	ftsQ; cell division protein FtsQ	33
C820_01909	gnl|IGS|C820_1	CDS	1895770	1896969	+	1200	ftsZ		COG0206	Cell division protein FtsZ	K03531	ftsZ; cell division protein FtsZ	178
C820_01910	gnl|IGS|C820_1	CDS	1897235	1898116	+	882				hypothetical protein	K06383	spoIIGA; stage II sporulation protein GA (sporulation sigma-E factor processing peptidase) [EC:3.4.23.-]	67
C820_01911	gnl|IGS|C820_1	CDS	1898134	1898859	+	726	sigE		COG1191	RNA polymerase sigma-E factor	K03091	sigH; RNA polymerase sporulation-specific sigma factor	155
C820_01912	gnl|IGS|C820_1	CDS	1898957	1899397	+	441				hypothetical protein	K03827	yjaB; putative acetyltransferase [EC:2.3.1.-]	38
C820_01913	gnl|IGS|C820_1	CDS	1899478	1899858	+	381				hypothetical protein			1	K09762
C820_01914	gnl|IGS|C820_1	CDS	1899929	1900099	-	171				hypothetical protein			1	K03685	1
C820_01915	gnl|IGS|C820_1	CDS	1900329	1901099	+	771	sigG		COG1191	RNA polymerase sigma-G factor	K03091	sigH; RNA polymerase sporulation-specific sigma factor	199		1
C820_01916	gnl|IGS|C820_1	CDS	1901167	1901733	+	567				hypothetical protein			118
C820_01917	gnl|IGS|C820_1	CDS	1902047	1903363	+	1317				hypothetical protein	K03308	TC.NSS; neurotransmitter:Na+ symporter, NSS family	241
C820_01918	gnl|IGS|C820_1	CDS	1903422	1904204	-	783				hypothetical protein			62
C820_01919	gnl|IGS|C820_1	CDS	1904320	1906164	+	1845	uvrC		COG0322	UvrABC system protein C	K03703	uvrC; excinuclease ABC subunit C	342
C820_01920	gnl|IGS|C820_1	CDS	1906244	1907173	+	930	hprK	2.7.11.-		HPr kinase/phosphorylase	K06023	hprK, ptsK; HPr kinase/phosphorylase [EC:2.7.11.- 2.7.4.-]	183
C820_01921	gnl|IGS|C820_1	CDS	1907192	1908097	+	906	murB	1.3.1.98	COG0812	UDP-N-acetylenolpyruvoylglucosamine reductase	K00075	murB; UDP-N-acetylmuramate dehydrogenase [EC:1.3.1.98]	165
C820_01922	gnl|IGS|C820_1	CDS	1908117	1908992	+	876				Nucleotide-binding protein	K06958	rapZ; RNase adapter protein RapZ	181
C820_01923	gnl|IGS|C820_1	CDS	1909004	1909972	+	969	whiA		COG1481	putative cell division protein WhiA	K09762	whiA; cell division protein WhiA	155
C820_01924	gnl|IGS|C820_1	CDS	1909954	1910196	+	243	ptsH_2		COG1925	Phosphocarrier protein HPr
C820_01925	gnl|IGS|C820_1	CDS	1910533	1912176	+	1644				hypothetical protein			11	K21471
C820_01926	gnl|IGS|C820_1	CDS	1912195	1913034	+	840	apbC		COG0489	Iron-sulfur cluster carrier protein			142		1
C820_01927	gnl|IGS|C820_1	CDS	1913269	1913481	+	213				hypothetical protein			3	K15773
C820_01928	gnl|IGS|C820_1	CDS	1913588	1914139	-	552	ycaC	4.-.-.-	COG1335	putative hydrolase YcaC			72		1
C820_01929	gnl|IGS|C820_1	CDS	1914292	1914453	+	162				hypothetical protein			28
C820_01930	gnl|IGS|C820_1	CDS	1914555	1915757	-	1203	xerC_4			Tyrosine recombinase XerC			39	K14059
C820_01931	gnl|IGS|C820_1	CDS	1915890	1916957	-	1068				hypothetical protein			51		24
C820_01932	gnl|IGS|C820_1	CDS	1917104	1917673	-	570				hypothetical protein			2	K10680
C820_01933	gnl|IGS|C820_1	CDS	1917694	1918044	-	351				hypothetical protein			8	K22300	1
C820_01934	gnl|IGS|C820_1	CDS	1918236	1918472	+	237				hypothetical protein					1
C820_01935	gnl|IGS|C820_1	CDS	1918482	1918646	+	165				hypothetical protein
C820_01936	gnl|IGS|C820_1	CDS	1918718	1919023	-	306				hypothetical protein			1	K01647
C820_01937	gnl|IGS|C820_1	CDS	1919203	1919460	+	258				hypothetical protein			3	K01955	1
C820_01938	gnl|IGS|C820_1	CDS	1919465	1919689	-	225				hypothetical protein			4	K07742	1
C820_01939	gnl|IGS|C820_1	CDS	1919908	1920072	+	165				hypothetical protein					1
C820_01940	gnl|IGS|C820_1	CDS	1920144	1920449	-	306				hypothetical protein			1	K02470
C820_01941	gnl|IGS|C820_1	CDS	1920669	1920872	+	204				hypothetical protein					1
C820_01942	gnl|IGS|C820_1	CDS	1920869	1921258	-	390				hypothetical protein			27	K07718
C820_01943	gnl|IGS|C820_1	CDS	1921438	1921851	+	414				hypothetical protein			3	K06904	1
C820_01944	gnl|IGS|C820_1	CDS	1922317	1923183	+	867				hypothetical protein			11	K06607	1
C820_01945	gnl|IGS|C820_1	CDS	1923190	1924515	+	1326	dnaB	3.6.4.12	COG0305	Replicative DNA helicase	K02314	dnaB; replicative DNA helicase [EC:5.6.2.3]	148		1
C820_01946	gnl|IGS|C820_1	CDS	1924533	1924919	+	387				hypothetical protein			2	K01262
C820_01947	gnl|IGS|C820_1	CDS	1924934	1925371	+	438				hypothetical protein			6	K03091	1
C820_01948	gnl|IGS|C820_1	CDS	1925452	1927440	+	1989				hypothetical protein			26		1
C820_01949	gnl|IGS|C820_1	CDS	1927584	1928141	+	558	xerC_5			Tyrosine recombinase XerC			63
C820_01950	gnl|IGS|C820_1	CDS	1928416	1928910	+	495				hypothetical protein			15	K00052
C820_01951	gnl|IGS|C820_1	CDS	1928910	1929605	+	696				hypothetical protein			11	K07451	1
C820_01952	gnl|IGS|C820_1	CDS	1929699	1930046	+	348				hypothetical protein			10	K09812	2
C820_01953	gnl|IGS|C820_1	CDS	1930039	1931730	+	1692				hypothetical protein			215		1
C820_01954	gnl|IGS|C820_1	CDS	1931742	1932965	+	1224				hypothetical protein			220
C820_01955	gnl|IGS|C820_1	CDS	1932962	1933543	+	582				hypothetical protein	K06904	K06904; uncharacterized protein	66
C820_01956	gnl|IGS|C820_1	CDS	1933560	1934828	+	1269				hypothetical protein			27	K02338
C820_01957	gnl|IGS|C820_1	CDS	1934837	1935112	+	276				hypothetical protein			14	K06189	1
C820_01958	gnl|IGS|C820_1	CDS	1935105	1935440	+	336				hypothetical protein			14	K06194	1
C820_01959	gnl|IGS|C820_1	CDS	1935440	1935862	+	423				hypothetical protein			21	K03650	1
C820_01960	gnl|IGS|C820_1	CDS	1935859	1936302	+	444				hypothetical protein			19	K21572	1
C820_01961	gnl|IGS|C820_1	CDS	1936317	1937411	+	1095				hypothetical protein			72		1
C820_01962	gnl|IGS|C820_1	CDS	1937427	1937852	+	426	xkdM_2			Phage-like element PBSX protein XkdM			27
C820_01963	gnl|IGS|C820_1	CDS	1938250	1938657	+	408				hypothetical protein			15	K07152
C820_01964	gnl|IGS|C820_1	CDS	1938827	1941400	+	2574				hypothetical protein			11	K21449	1
C820_01965	gnl|IGS|C820_1	CDS	1941478	1941837	+	360				hypothetical protein			66		1
C820_01966	gnl|IGS|C820_1	CDS	1941830	1942120	+	291				hypothetical protein			33
C820_01967	gnl|IGS|C820_1	CDS	1942178	1942603	+	426				hypothetical protein			15	K01918
C820_01968	gnl|IGS|C820_1	CDS	1942607	1943590	+	984				hypothetical protein			52		1
C820_01969	gnl|IGS|C820_1	CDS	1943596	1944039	+	444				hypothetical protein			21	K03098
C820_01970	gnl|IGS|C820_1	CDS	1944039	1944506	+	468				hypothetical protein			13	K19505	1
C820_01971	gnl|IGS|C820_1	CDS	1944496	1945596	+	1101				hypothetical protein			137		1
C820_01972	gnl|IGS|C820_1	CDS	1945559	1946161	+	603				hypothetical protein			11	K00603
C820_01973	gnl|IGS|C820_1	CDS	1946163	1947020	+	858				hypothetical protein			14	K03595	1
C820_01974	gnl|IGS|C820_1	CDS	1947033	1947521	+	489				hypothetical protein			2	K03496	1
C820_01975	gnl|IGS|C820_1	CDS	1947576	1947965	+	390				hypothetical protein			3	K15773	2
C820_01976	gnl|IGS|C820_1	CDS	1947978	1948643	+	666				hypothetical protein			4	K19234	1
C820_01977	gnl|IGS|C820_1	CDS	1948665	1948982	+	318				hypothetical protein			5	K04771	1
C820_01978	gnl|IGS|C820_1	CDS	1948975	1949127	+	153				hypothetical protein			13		1
C820_01979	gnl|IGS|C820_1	CDS	1949227	1949481	+	255				hypothetical protein			2	K18104
C820_01980	gnl|IGS|C820_1	CDS	1949484	1949750	+	267				hypothetical protein			17	K09928	1
C820_01981	gnl|IGS|C820_1	CDS	1949761	1950564	+	804	yhdJ	2.1.1.72	COG0863	DNA adenine methyltransferase YhdJ	K00571	E2.1.1.72; site-specific DNA-methyltransferase (adenine-specific) [EC:2.1.1.72]	25		1
C820_01982	gnl|IGS|C820_1	CDS	1950575	1951255	+	681				hypothetical protein	K01447	xlyAB; N-acetylmuramoyl-L-alanine amidase [EC:3.5.1.28]	30	K11062
C820_01983	gnl|IGS|C820_1	CDS	1951573	1952658	+	1086	cobT	2.4.2.21	COG2038	Nicotinate-nucleotide--dimethylbenzimidazole phosphoribosyltransferase	K00768	E2.4.2.21, cobU, cobT; nicotinate-nucleotide--dimethylbenzimidazole phosphoribosyltransferase [EC:2.4.2.21]	168		2
C820_01984	gnl|IGS|C820_1	CDS	1952655	1953203	+	549	cobU	2.7.1.156	COG2087	Bifunctional adenosylcobalamin biosynthesis protein CobU	K02231	cobP, cobU; adenosylcobinamide kinase / adenosylcobinamide-phosphate guanylyltransferase [EC:2.7.1.156 2.7.7.62]	87
C820_01985	gnl|IGS|C820_1	CDS	1953200	1953958	+	759	cobS	2.7.8.26	COG0368	Adenosylcobinamide-GDP ribazoletransferase	K02233	E2.7.8.26, cobS, cobV; adenosylcobinamide-GDP ribazoletransferase [EC:2.7.8.26]	81
C820_01986	gnl|IGS|C820_1	CDS	1953955	1954560	+	606	cobC	3.1.3.73	COG0406	Adenosylcobalamin/alpha-ribazole phosphatase	K02226	cobC, phpB; alpha-ribazole phosphatase [EC:3.1.3.73]	67
C820_01987	gnl|IGS|C820_1	CDS	1954638	1955345	+	708	purC_2	6.3.2.6	COG0152	Phosphoribosylaminoimidazole-succinocarboxamide synthase	K01923	purC; phosphoribosylaminoimidazole-succinocarboxamide synthase [EC:6.3.2.6]	206
C820_01988	gnl|IGS|C820_1	CDS	1955458	1955841	+	384				hypothetical protein
C820_01989	gnl|IGS|C820_1	CDS	1955969	1956511	+	543				hypothetical protein			4	K18302
C820_01990	gnl|IGS|C820_1	CDS	1956543	1957976	+	1434	purB	4.3.2.2	COG0015	Adenylosuccinate lyase	K01756	purB, ADSL; adenylosuccinate lyase [EC:4.3.2.2]	351		1
C820_01991	gnl|IGS|C820_1	CDS	1958101	1958568	+	468	rimP		COG0779	Ribosome maturation factor RimP	K09748	rimP; ribosome maturation factor RimP	75
C820_01992	gnl|IGS|C820_1	CDS	1958640	1960034	+	1395	nusA			Transcription termination/antitermination protein NusA	K02600	nusA; transcription termination/antitermination protein NusA	145
C820_01993	gnl|IGS|C820_1	CDS	1960123	1960401	+	279				hypothetical protein	K07742	ylxR; uncharacterized protein	51
C820_01994	gnl|IGS|C820_1	CDS	1960394	1960693	+	300	rplGA		COG1358	putative ribosomal protein YlxQ			53
C820_01995	gnl|IGS|C820_1	CDS	1960713	1962818	+	2106	infB			Translation initiation factor IF-2	K02519	infB, MTIF2; translation initiation factor IF-2	340
C820_01996	gnl|IGS|C820_1	CDS	1962833	1963207	+	375	rbfA		COG0858	30S ribosome-binding factor	K02834	rbfA; ribosome-binding factor A	57
C820_01997	gnl|IGS|C820_1	CDS	1963210	1964169	+	960	nrnA	3.1.-.-	COG0618	Bifunctional oligoribonuclease and PAP phosphatase NrnA	K06881	nrnA; bifunctional oligoribonuclease and PAP phosphatase NrnA [EC:3.1.3.7 3.1.13.3]	105
C820_01998	gnl|IGS|C820_1	CDS	1964180	1965085	+	906	truB	5.4.99.25		tRNA pseudouridine synthase B	K03177	truB, PUS4, TRUB1; tRNA pseudouridine55 synthase [EC:5.4.99.25]	139
C820_01999	gnl|IGS|C820_1	CDS	1965097	1966047	+	951	ribF		COG0196	Bifunctional riboflavin kinase/FMN adenylyltransferase	K11753	ribF; riboflavin kinase / FMN adenylyltransferase [EC:2.7.1.26 2.7.7.2]	123
C820_02000	gnl|IGS|C820_1	CDS	1966196	1966459	+	264	rpsO			30S ribosomal protein S15	K02956	RP-S15, MRPS15, rpsO; small subunit ribosomal protein S15	60
C820_02001	gnl|IGS|C820_1	CDS	1966619	1968730	+	2112	pnp	2.7.7.8	COG1185	Polyribonucleotide nucleotidyltransferase	K00962	pnp, PNPT1; polyribonucleotide nucleotidyltransferase [EC:2.7.7.8]	454
C820_02002	gnl|IGS|C820_1	CDS	1968873	1970135	+	1263		3.4.24.-	COG0612	putative zinc protease			189
C820_02003	gnl|IGS|C820_1	CDS	1970217	1970426	+	210				hypothetical protein	K09779	K09779; uncharacterized protein	28
C820_02004	gnl|IGS|C820_1	CDS	1970490	1971323	+	834	dapF	5.1.1.7	COG0253	Diaminopimelate epimerase	K01778	dapF; diaminopimelate epimerase [EC:5.1.1.7]	168
C820_02005	gnl|IGS|C820_1	CDS	1971391	1972629	+	1239	dapL_2	2.6.1.83	COG0436	LL-diaminopimelate aminotransferase	K10206	E2.6.1.83; LL-diaminopimelate aminotransferase [EC:2.6.1.83]	275
C820_02006	gnl|IGS|C820_1	CDS	1972710	1973984	+	1275	hflX		COG2262	GTPase HflX	K03665	hflX; GTPase	201
C820_02007	gnl|IGS|C820_1	CDS	1974193	1974474	+	282				hypothetical protein			7	K06012
C820_02008	gnl|IGS|C820_1	CDS	1974638	1976743	+	2106	glnA	6.3.1.2		Glutamine synthetase	K01915	glnA, GLUL; glutamine synthetase [EC:6.3.1.2]	486		1
C820_02009	gnl|IGS|C820_1	CDS	1977286	1977966	+	681				hypothetical protein			109
C820_02010	gnl|IGS|C820_1	CDS	1977993	1978208	+	216	rsxB_5	7.-.-.-		Ion-translocating oxidoreductase complex subunit B	K00176	korD, oorD; 2-oxoglutarate ferredoxin oxidoreductase subunit delta [EC:1.2.7.3]	38
C820_02011	gnl|IGS|C820_1	CDS	1978226	1979281	+	1056	padG_2	1.2.1.58		NADH-dependent phenylglyoxylate dehydrogenase subunit alpha	K00174	korA, oorA, oforA; 2-oxoglutarate/2-oxoacid ferredoxin oxidoreductase subunit alpha [EC:1.2.7.3 1.2.7.11]	223
C820_02012	gnl|IGS|C820_1	CDS	1979281	1980030	+	750	korB_2	1.2.7.3	COG1013	2-oxoglutarate oxidoreductase subunit KorB	K00175	korB, oorB, oforB; 2-oxoglutarate/2-oxoacid ferredoxin oxidoreductase subunit beta [EC:1.2.7.3 1.2.7.11]	168
C820_02013	gnl|IGS|C820_1	CDS	1980032	1980583	+	552				hypothetical protein	K00177	korC, oorC; 2-oxoglutarate ferredoxin oxidoreductase subunit gamma [EC:1.2.7.3]	120
C820_02014	gnl|IGS|C820_1	CDS	1980796	1981830	+	1035				hypothetical protein			28
C820_02015	gnl|IGS|C820_1	CDS	1981879	1983678	+	1800	zapA			Cell division protein ZapA			3	K01972
C820_02016	gnl|IGS|C820_1	CDS	1983696	1986122	+	2427				hypothetical protein	K08303	prtC, trhP; U32 family peptidase [EC:3.4.-.-]	301		1
C820_02017	gnl|IGS|C820_1	CDS	1986142	1987536	+	1395	mrdB	2.4.1.129		Peptidoglycan glycosyltransferase MrdB			145	K03588
C820_02018	gnl|IGS|C820_1	CDS	1987520	1988929	+	1410	pbpA		COG0768	Penicillin-binding protein A	K05364	pbpA; penicillin-binding protein A	157		16
C820_02019	gnl|IGS|C820_1	CDS	1988980	1989657	+	678	prsW	3.4.-.-	COG2339	Protease PrsW	K24131	prsW; protease PrsW [EC:3.4.-.-]	64
C820_02020	gnl|IGS|C820_1	CDS	1989748	1990212	+	465	ndx1	3.6.1.61	COG0494	Diadenosine hexaphosphate hydrolase			108
C820_02021	gnl|IGS|C820_1	CDS	1990276	1990557	+	282				hypothetical protein			3	K04771
C820_02022	gnl|IGS|C820_1	CDS	1990697	1991284	+	588				hypothetical protein			106		1
C820_02023	gnl|IGS|C820_1	CDS	1991516	1993720	-	2205	gyrA_2	5.6.2.2	COG0188	DNA gyrase subunit A	K02469	gyrA; DNA gyrase subunit A [EC:5.6.2.2]	423
C820_02024	gnl|IGS|C820_1	CDS	1993749	1995725	-	1977	gyrB_2	5.6.2.2		DNA gyrase subunit B	K02470	gyrB; DNA gyrase subunit B [EC:5.6.2.2]	479
C820_02026	gnl|IGS|C820_1	CDS	1996343	1998196	+	1854				hypothetical protein			4
C820_02027	gnl|IGS|C820_1	CDS	1998201	1998401	+	201				hypothetical protein			19	K15975
C820_02028	gnl|IGS|C820_1	CDS	1998457	1998627	-	171				hypothetical protein			8	K00652	1
C820_02029	gnl|IGS|C820_1	CDS	1998816	1999466	+	651				hypothetical protein			92		1
C820_02030	gnl|IGS|C820_1	CDS	1999540	2000268	+	729			COG0217	putative transcriptional regulatory protein			242
C820_02031	gnl|IGS|C820_1	CDS	2000357	2001400	+	1044				hypothetical protein			155
C820_02032	gnl|IGS|C820_1	CDS	2001411	2001998	+	588				hypothetical protein			88
C820_02033	gnl|IGS|C820_1	CDS	2002141	2003013	+	873				hypothetical protein			7	K00973
C820_02034	gnl|IGS|C820_1	CDS	2003204	2003914	+	711				hypothetical protein			27	K00385	1
C820_02035	gnl|IGS|C820_1	CDS	2003980	2005716	+	1737	MRI1	5.3.1.23		Methylthioribose-1-phosphate isomerase	K08963	mtnA; methylthioribose-1-phosphate isomerase [EC:5.3.1.23]	65		9
C820_02036	gnl|IGS|C820_1	CDS	2005732	2007651	+	1920	ettA		COG0488	Energy-dependent translational throttle protein EttA	K15738	uup; ABC transport system ATP-binding/permease protein	335
C820_02037	gnl|IGS|C820_1	CDS	2007639	2008814	+	1176		1.1.1.38		NAD-dependent malic enzyme	K00027	ME2, sfcA, maeA; malate dehydrogenase (oxaloacetate-decarboxylating) [EC:1.1.1.38]	240
C820_02038	gnl|IGS|C820_1	CDS	2008905	2010152	+	1248				hypothetical protein	K03699	tlyC; magnesium and cobalt exporter, CNNM family	210
C820_02039	gnl|IGS|C820_1	CDS	2010269	2010481	+	213				hypothetical protein
C820_02040	gnl|IGS|C820_1	CDS	2010505	2012055	+	1551				hypothetical protein	K06400	spoIVCA; site-specific DNA recombinase	118
C820_02041	gnl|IGS|C820_1	CDS	2012117	2012833	+	717	ycdX	3.1.3.-	COG1387	putative phosphatase YcdX	K04477	ycdX; putative hydrolase	137
C820_02042	gnl|IGS|C820_1	CDS	2012905	2013216	+	312				hypothetical protein			55
C820_02043	gnl|IGS|C820_1	CDS	2013285	2015516	+	2232	pcrA	3.6.4.12		ATP-dependent DNA helicase PcrA	K03657	uvrD, pcrA; ATP-dependent DNA helicase UvrD/PcrA [EC:5.6.2.4]	365
C820_02044	gnl|IGS|C820_1	CDS	2015530	2017479	+	1950	ligA	6.5.1.2	COG0272	DNA ligase	K01972	E6.5.1.2, ligA, ligB; DNA ligase (NAD+) [EC:6.5.1.2]	367
C820_02045	gnl|IGS|C820_1	CDS	2017582	2018511	+	930				hypothetical protein			6	K21449
C820_02046	gnl|IGS|C820_1	CDS	2018536	2019696	+	1161				hypothetical protein					1
C820_02047	gnl|IGS|C820_1	CDS	2020259	2021911	+	1653				Bacteriohemerythrin			3	K06596
C820_02048	gnl|IGS|C820_1	CDS	2021993	2023363	-	1371	mepA_5			Multidrug export protein MepA			197		1
C820_02049	gnl|IGS|C820_1	CDS	2023674	2024366	-	693				hypothetical protein			17	K02044
C820_02050	gnl|IGS|C820_1	CDS	2024522	2025043	+	522	pdaA	3.5.1.-	COG0726	Peptidoglycan-N-acetylmuramic acid deacetylase PdaA	K22278	pgdA; peptidoglycan-N-acetylglucosamine deacetylase [EC:3.5.1.104]	52		1
C820_02051	gnl|IGS|C820_1	CDS	2025123	2026736	+	1614	ywrD	2.3.2.2	COG0405	Glutathione hydrolase-like YwrD proenzyme	K00681	ggt; gamma-glutamyltranspeptidase / glutathione hydrolase [EC:2.3.2.2 3.4.19.13]	447
C820_02052	gnl|IGS|C820_1	CDS	2026799	2027806	+	1008				hypothetical protein			12	K06151
C820_02053	gnl|IGS|C820_1	CDS	2027905	2029044	+	1140				hypothetical protein			170		1
C820_02054	gnl|IGS|C820_1	CDS	2029248	2030237	-	990	ddh	1.4.1.16		Meso-diaminopimelate D-dehydrogenase	K03340	dapdh; diaminopimelate dehydrogenase [EC:1.4.1.16]	224
C820_02055	gnl|IGS|C820_1	CDS	2030609	2030896	+	288	groS		COG0234	10 kDa chaperonin	K04078	groES, HSPE1; chaperonin GroES	81
C820_02056	gnl|IGS|C820_1	CDS	2030941	2032575	+	1635	groL		COG0459	60 kDa chaperonin	K04077	groEL, HSPD1; chaperonin GroEL	388
C820_02058	gnl|IGS|C820_1	CDS	2032914	2033753	+	840	ywpJ_1	3.1.3.-	COG0561	Phosphatase YwpJ			44	K21064
C820_02059	gnl|IGS|C820_1	CDS	2033766	2035112	+	1347			COG2256	putative AAA domain-containing protein	K07478	ycaJ; putative ATPase	280		10
C820_02060	gnl|IGS|C820_1	CDS	2035090	2035791	+	702				hypothetical protein			64
C820_02061	gnl|IGS|C820_1	CDS	2035820	2037157	+	1338	mepA_6		COG0534	Multidrug export protein MepA			194
C820_02062	gnl|IGS|C820_1	CDS	2037341	2037973	+	633				hypothetical protein	K21993	fdhC; formate transporter	58
C820_02063	gnl|IGS|C820_1	CDS	2038098	2038907	+	810				hypothetical protein			31
C820_02064	gnl|IGS|C820_1	CDS	2038924	2039352	+	429				hypothetical protein			3	K03585
C820_02065	gnl|IGS|C820_1	CDS	2039429	2040724	-	1296				hypothetical protein	K22278	pgdA; peptidoglycan-N-acetylglucosamine deacetylase [EC:3.5.1.104]	22		1
C820_02066	gnl|IGS|C820_1	CDS	2040893	2041441	+	549				hypothetical protein	K01448	amiABC; N-acetylmuramoyl-L-alanine amidase [EC:3.5.1.28]	18
C820_02067	gnl|IGS|C820_1	CDS	2041651	2043732	+	2082	fusA_2		COG0480	Elongation factor G	K02355	fusA, GFM, EFG; elongation factor G	384
C820_02068	gnl|IGS|C820_1	CDS	2043890	2044594	+	705	phoP		COG0745	Alkaline phosphatase synthesis transcriptional regulatory protein PhoP	K07658	phoB1, phoP; two-component system, OmpR family, alkaline phosphatase synthesis response regulator PhoP	115	K02483
[truncated: 878 more rows]

## Sheet: ASF360
feature_id	contig_id	type	start	stop	strand	length_bp	gene	E.C. number	COG	product	KO_number	KO_annotation	match_score	second_best_KO_number	second_mactch_score
C821_00001	gnl|IGS|C821_1	CDS	154	1299	+	1146				hypothetical protein			7	K21471	2
C821_00002	gnl|IGS|C821_1	CDS	1314	2318	+	1005				hypothetical protein			11	K17836	1
C821_00003	gnl|IGS|C821_1	CDS	2401	5037	-	2637	yoaB	7.2.2.10	COG0474	Calcium-transporting ATPase 1	K01537	ATP2C; P-type Ca2+ transporter type 2C [EC:7.2.2.10]	540
C821_00004	gnl|IGS|C821_1	CDS	5499	5777	+	279				hypothetical protein	K19159	yefM; antitoxin YefM	28
C821_00005	gnl|IGS|C821_1	CDS	5777	6124	+	348				hypothetical protein	K19157	yafQ; mRNA interferase YafQ [EC:3.1.-.-]	30
C821_00006	gnl|IGS|C821_1	CDS	6281	7465	+	1185				IS200/IS605 family transposase ISLhe65	K07496	K07496; putative transposase	152
C821_00007	gnl|IGS|C821_1	CDS	7698	8564	-	867	qmcA		COG0330	Protein QmcA			172
C821_00008	gnl|IGS|C821_1	CDS	8865	9419	+	555				hypothetical protein
C821_00009	gnl|IGS|C821_1	CDS	9494	10459	+	966	btuD_1	7.6.2.8		Vitamin B12 import ATP-binding protein BtuD			8	K06148	5
C821_00010	gnl|IGS|C821_1	CDS	10456	11184	+	729				hypothetical protein			2	K06147	2
C821_00011	gnl|IGS|C821_1	CDS	11217	12038	+	822	btuD_2	7.6.2.8		Vitamin B12 import ATP-binding protein BtuD
C821_00012	gnl|IGS|C821_1	CDS	12241	12954	+	714	fbiB	6.3.2.34		Bifunctional F420 biosynthesis protein FbiB	K12234	cofE; coenzyme F420-0:L-glutamate ligase / coenzyme F420-1:gamma-L-glutamate ligase [EC:6.3.2.31 6.3.2.34]	73	K24998	2
C821_00013	gnl|IGS|C821_1	CDS	13051	14232	-	1182				hypothetical protein			122
C821_00014	gnl|IGS|C821_1	CDS	14411	14893	+	483				hypothetical protein			53
C821_00015	gnl|IGS|C821_1	CDS	14957	16534	-	1578			COG1132	putative ABC transporter ATP-binding/permease protein			144	K06148	30
C821_00016	gnl|IGS|C821_1	CDS	16709	17044	+	336				hypothetical protein			14	K03181	1
C821_00017	gnl|IGS|C821_1	CDS	17254	17559	-	306				hypothetical protein	K19157	yafQ; mRNA interferase YafQ [EC:3.1.-.-]	26
C821_00018	gnl|IGS|C821_1	CDS	17559	17834	-	276				hypothetical protein	K07473	dinJ; DNA-damage-inducible protein J	24	K18918	1
C821_00019	gnl|IGS|C821_1	CDS	18018	18329	-	312				hypothetical protein			30
C821_00020	gnl|IGS|C821_1	CDS	18403	18564	-	162				hypothetical protein			3	K03795	1
C821_00021	gnl|IGS|C821_1	CDS	18548	19015	-	468				hypothetical protein			25
C821_00022	gnl|IGS|C821_1	CDS	19111	19563	+	453				hypothetical protein			8	K03826	4
C821_00023	gnl|IGS|C821_1	CDS	19570	20292	+	723				hypothetical protein			18	K01609	1
C821_00024	gnl|IGS|C821_1	CDS	20327	20788	+	462				hypothetical protein			122
C821_00025	gnl|IGS|C821_1	CDS	20799	21095	+	297				hypothetical protein			15	K16904	1
C821_00026	gnl|IGS|C821_1	CDS	21099	21461	+	363				hypothetical protein			26	K07003	1
C821_00027	gnl|IGS|C821_1	CDS	21458	22246	+	789	iphP_1	3.1.3.48		Tyrosine-protein phosphatase	K01104	E3.1.3.48; protein-tyrosine phosphatase [EC:3.1.3.48]	69
C821_00028	gnl|IGS|C821_1	CDS	22480	23001	+	522	ydaF	2.3.1.-	COG1670	Putative ribosomal N-acetyltransferase YdaF	K03817	rimL; ribosomal-protein-serine acetyltransferase [EC:2.3.1.-]	34
C821_00029	gnl|IGS|C821_1	CDS	23019	23516	+	498	bltD	2.3.1.57	COG0454	Spermine/spermidine acetyltransferase	K00657	speG, SAT; diamine N-acetyltransferase [EC:2.3.1.57]	68
C821_00030	gnl|IGS|C821_1	CDS	23506	24120	+	615				hypothetical protein			127
C821_00031	gnl|IGS|C821_1	CDS	24133	24258	+	126				hypothetical protein			2	K02027	1
C821_00032	gnl|IGS|C821_1	CDS	24303	24911	+	609				hypothetical protein			5	K01175	1
C821_00033	gnl|IGS|C821_1	CDS	24955	25347	+	393				hypothetical protein	K01489	cdd, CDA; cytidine deaminase [EC:3.5.4.5]	54
C821_00034	gnl|IGS|C821_1	CDS	25413	26606	+	1194				hypothetical protein			10	K08138	1
C821_00035	gnl|IGS|C821_1	CDS	26947	27411	+	465	rppH	3.6.1.-		RNA pyrophosphohydrolase			73	K03574	2
C821_00036	gnl|IGS|C821_1	CDS	27577	28356	+	780	deoD_1	2.4.2.1		Purine nucleoside phosphorylase DeoD-type			135
C821_00037	gnl|IGS|C821_1	CDS	28359	29141	+	783	deoD_2	2.4.2.1		Purine nucleoside phosphorylase DeoD-type			129
C821_00038	gnl|IGS|C821_1	CDS	29562	40043	+	10482				hypothetical protein			103	K14194	8
C821_00039	gnl|IGS|C821_1	CDS	40291	41142	-	852	folD_1		COG0190	Bifunctional protein FolD protein	K01491	folD; methylenetetrahydrofolate dehydrogenase (NADP+) / methenyltetrahydrofolate cyclohydrolase [EC:1.5.1.5 3.5.4.9]	161
C821_00040	gnl|IGS|C821_1	CDS	41201	42436	-	1236	glyA	2.1.2.1		Serine hydroxymethyltransferase	K00600	glyA, SHMT; glycine hydroxymethyltransferase [EC:2.1.2.1]	298
C821_00041	gnl|IGS|C821_1	CDS	42965	43201	-	237				hypothetical protein			33	K17278	1
C821_00042	gnl|IGS|C821_1	CDS	43381	44916	+	1536	gppA	3.6.1.40		Guanosine-5'-triphosphate,3'-diphosphate pyrophosphatase	K01524	ppx-gppA; exopolyphosphatase / guanosine-5'-triphosphate,3'-diphosphate pyrophosphatase [EC:3.6.1.11 3.6.1.40]	116
C821_00043	gnl|IGS|C821_1	CDS	44916	47111	+	2196	ppk	2.7.4.1	COG0855	Polyphosphate kinase	K00937	ppk1; polyphosphate kinase [EC:2.7.4.1]	430
C821_00044	gnl|IGS|C821_1	CDS	47104	48480	+	1377				hypothetical protein			169
C821_00045	gnl|IGS|C821_1	CDS	48526	49905	+	1380				hypothetical protein			167
C821_00046	gnl|IGS|C821_1	CDS	49987	50919	+	933	ppx	3.6.1.11	COG0248	Exopolyphosphatase	K01524	ppx-gppA; exopolyphosphatase / guanosine-5'-triphosphate,3'-diphosphate pyrophosphatase [EC:3.6.1.11 3.6.1.40]	144
C821_00047	gnl|IGS|C821_1	CDS	51171	51851	+	681				hypothetical protein			10	K21471	1
C821_00048	gnl|IGS|C821_1	CDS	51988	53139	+	1152	iscS_1	2.8.1.7		Cysteine desulfurase IscS	K04487	iscS, NFS1; cysteine desulfurase [EC:2.8.1.7]	234
C821_00049	gnl|IGS|C821_1	CDS	53337	54368	+	1032				hypothetical protein			192
C821_00050	gnl|IGS|C821_1	CDS	54633	55709	+	1077				hypothetical protein			5	K02495	1
C821_00051	gnl|IGS|C821_1	CDS	55826	56371	+	546				hypothetical protein			3	K01057	1
C821_00052	gnl|IGS|C821_1	CDS	56410	56688	-	279				hypothetical protein			42
C821_00053	gnl|IGS|C821_1	CDS	56768	57898	+	1131	garK	2.7.1.165	COG1929	Glycerate 2-kinase	K00865	glxK, garK; glycerate 2-kinase [EC:2.7.1.165]	214
C821_00054	gnl|IGS|C821_1	CDS	57982	59265	+	1284	PSD2_1	4.1.1.65		Phosphatidylserine decarboxylase proenzyme 2	K01613	psd, PISD; phosphatidylserine decarboxylase [EC:4.1.1.65]	164
C821_00055	gnl|IGS|C821_1	CDS	59711	65920	+	6210				hypothetical protein			3	K20276	1
C821_00056	gnl|IGS|C821_1	CDS	66087	66272	+	186				hypothetical protein			6	K21430	1
C821_00057	gnl|IGS|C821_1	CDS	66700	67644	-	945				hypothetical protein			2	K17318	1
C821_00058	gnl|IGS|C821_1	CDS	67922	69766	+	1845				hypothetical protein			1	K01792	1
C821_00059	gnl|IGS|C821_1	CDS	69844	69963	+	120				hypothetical protein			1	K22969	1
C821_00060	gnl|IGS|C821_1	CDS	70509	71042	-	534	yvqK	2.5.1.17	COG2096	Corrinoid adenosyltransferase	K00798	MMAB, pduO; cob(I)alamin adenosyltransferase [EC:2.5.1.17]	89
C821_00061	gnl|IGS|C821_1	CDS	71039	71563	-	525				hypothetical protein	K16927	cbrT; energy-coupling factor transport system substrate-specific component	57
C821_00062	gnl|IGS|C821_1	CDS	71563	71949	-	387				hypothetical protein			13	K09796	1
C821_00063	gnl|IGS|C821_1	CDS	71970	74207	-	2238	rtpR	1.17.4.2		Adenosylcobalamin-dependent ribonucleoside-triphosphate reductase	K00527	rtpR; ribonucleoside-triphosphate reductase (thioredoxin) [EC:1.17.4.2]	674
C821_00064	gnl|IGS|C821_1	CDS	74423	74968	-	546	rutB	3.5.1.110		Peroxyureidoacrylate/ureidoacrylate amidohydrolase RutB			164
C821_00065	gnl|IGS|C821_1	CDS	75056	75376	+	321				hypothetical protein	K00661	maa; maltose O-acetyltransferase [EC:2.3.1.79]	20	K00633	1
C821_00066	gnl|IGS|C821_1	CDS	75793	76434	+	642				hypothetical protein			2	K02258	1
C821_00067	gnl|IGS|C821_1	CDS	76552	77676	-	1125				hypothetical protein	K19002	mgs, bgsB; 1,2-diacylglycerol 3-alpha-glucosyltransferase [EC:2.4.1.337]	24
C821_00068	gnl|IGS|C821_1	CDS	77807	78070	+	264				hypothetical protein			2	K01546	1
C821_00069	gnl|IGS|C821_1	CDS	78170	79333	+	1164	eis	2.3.1.-		N-acetyltransferase Eis			63
C821_00070	gnl|IGS|C821_1	CDS	79423	79710	+	288				hypothetical protein
C821_00071	gnl|IGS|C821_1	CDS	79875	80381	+	507				hypothetical protein			15	K11021	1
C821_00072	gnl|IGS|C821_1	CDS	80722	81387	+	666				hypothetical protein	K07118	K07118; uncharacterized protein	71
C821_00073	gnl|IGS|C821_1	CDS	81650	83299	+	1650	oppA_1		COG4166	Oligopeptide-binding protein OppA	K15580	oppA, mppA; oligopeptide transport system substrate-binding protein	440
C821_00074	gnl|IGS|C821_1	CDS	83446	84369	+	924				hypothetical protein			3	K21471	2
C821_00075	gnl|IGS|C821_1	CDS	84543	85001	-	459				hypothetical protein			2
C821_00076	gnl|IGS|C821_1	CDS	85215	91577	+	6363				hypothetical protein
C821_00077	gnl|IGS|C821_1	CDS	91931	92542	+	612				hypothetical protein			177
C821_00078	gnl|IGS|C821_1	CDS	93032	94654	+	1623	dppE_1		COG4166	Dipeptide-binding protein DppE	K15580	oppA, mppA; oligopeptide transport system substrate-binding protein	182
C821_00079	gnl|IGS|C821_1	CDS	94668	95855	+	1188			COG1228	putative protein			179
C821_00080	gnl|IGS|C821_1	CDS	96086	96967	+	882		2.7.4.1	COG2326	Polyphosphate:ADP phosphotransferase			144
C821_00081	gnl|IGS|C821_1	CDS	97036	97530	+	495				hypothetical protein			53
C821_00082	gnl|IGS|C821_1	CDS	97577	98011	+	435				hypothetical protein			6	K07727	1
C821_00083	gnl|IGS|C821_1	CDS	97989	98624	+	636				hypothetical protein	K04095	fic; cell filamentation protein	43
C821_00084	gnl|IGS|C821_1	CDS	98849	99043	+	195				hypothetical protein
C821_00085	gnl|IGS|C821_1	CDS	99097	99468	-	372	dhaM	2.7.1.121	COG3412	PTS-dependent dihydroxyacetone kinase, phosphotransferase subunit DhaM	K05881	dhaM; phosphoenolpyruvate---glycerone phosphotransferase subunit DhaM [EC:2.7.1.121]	113
C821_00086	gnl|IGS|C821_1	CDS	99465	100049	-	585	dhaL	2.7.1.121	COG2376	PTS-dependent dihydroxyacetone kinase, ADP-binding subunit DhaL	K05879	dhaL; phosphoenolpyruvate---glycerone phosphotransferase subunit DhaL [EC:2.7.1.121]	113
C821_00087	gnl|IGS|C821_1	CDS	100062	101057	-	996	dhaK	2.7.1.121	COG2376	PTS-dependent dihydroxyacetone kinase, dihydroxyacetone-binding subunit DhaK	K05878	dhaK; phosphoenolpyruvate---glycerone phosphotransferase subunit DhaK [EC:2.7.1.121]	239
C821_00088	gnl|IGS|C821_1	CDS	101206	102099	-	894				hypothetical protein
C821_00089	gnl|IGS|C821_1	CDS	102432	103418	+	987				hypothetical protein			1	K13747	1
C821_00090	gnl|IGS|C821_1	CDS	103737	105668	+	1932				hypothetical protein
C821_00091	gnl|IGS|C821_1	CDS	105732	106028	-	297				hypothetical protein			1	K02386	1
C821_00092	gnl|IGS|C821_1	CDS	106118	107032	-	915	htpX_1	3.4.24.-	COG0501	Protease HtpX	K03799	htpX; heat shock protein HtpX [EC:3.4.24.-]	103
C821_00093	gnl|IGS|C821_1	CDS	107185	108123	+	939	menA_1	2.5.1.74		1,4-dihydroxy-2-naphthoate octaprenyltransferase	K02548	menA; 1,4-dihydroxy-2-naphthoate polyprenyltransferase [EC:2.5.1.74]	137
C821_00094	gnl|IGS|C821_1	CDS	108074	108811	-	738				hypothetical protein	K01007	pps, ppsA; pyruvate, water dikinase [EC:2.7.9.2]	17
C821_00095	gnl|IGS|C821_1	CDS	109096	109224	+	129				hypothetical protein			1
C821_00096	gnl|IGS|C821_1	CDS	109299	111887	-	2589				hypothetical protein			18
C821_00097	gnl|IGS|C821_1	CDS	111894	112577	-	684				hypothetical protein	K01154	hsdS; type I restriction enzyme, S subunit [EC:3.1.21.3]	32
C821_00098	gnl|IGS|C821_1	CDS	112558	113319	-	762				hypothetical protein	K01154	hsdS; type I restriction enzyme, S subunit [EC:3.1.21.3]	26	K03427	1
C821_00099	gnl|IGS|C821_1	CDS	113309	114760	-	1452	hsdM	2.1.1.72	COG0286	Type I restriction enzyme EcoKI M protein	K03427	hsdM; type I restriction enzyme M protein [EC:2.1.1.72]	284
C821_00100	gnl|IGS|C821_1	CDS	114775	117990	-	3216				hypothetical protein	K01153	hsdR; type I restriction enzyme, R subunit [EC:3.1.21.3]	425
C821_00101	gnl|IGS|C821_1	CDS	118119	119213	+	1095	xerS_1		COG0582	Tyrosine recombinase XerS			125
C821_00102	gnl|IGS|C821_1	CDS	119762	121132	+	1371			COG0531	putative transporter			168
C821_00103	gnl|IGS|C821_1	CDS	121220	121783	-	564	tag	3.2.2.20	COG2818	DNA-3-methyladenine glycosylase 1	K01246	tag; DNA-3-methyladenine glycosylase I [EC:3.2.2.20]	91
C821_00104	gnl|IGS|C821_1	CDS	121871	121966	+	96				hypothetical protein			1	K13543	1
C821_00105	gnl|IGS|C821_1	CDS	122045	122848	+	804	xerC_1			Tyrosine recombinase XerC
C821_00106	gnl|IGS|C821_1	CDS	122863	123471	+	609				hypothetical protein			14	K00033	1
C821_00107	gnl|IGS|C821_1	CDS	123904	124437	-	534				hypothetical protein			52
C821_00108	gnl|IGS|C821_1	CDS	124481	125038	-	558	padC	4.1.1.102	COG3479	Phenolic acid decarboxylase PadC	K13727	pdc; phenolic acid decarboxylase [EC:4.1.1.-]	147
C821_00109	gnl|IGS|C821_1	CDS	125188	126399	+	1212				hypothetical protein			122
C821_00110	gnl|IGS|C821_1	CDS	126451	127332	-	882				hypothetical protein			13	K02393	1
C821_00111	gnl|IGS|C821_1	CDS	127509	128486	-	978	cbh_1	3.5.1.24		Choloylglycine hydrolase	K01442	cbh; choloylglycine hydrolase [EC:3.5.1.24]	49	K24041	44
C821_00112	gnl|IGS|C821_1	CDS	128566	129828	-	1263			COG2256	putative AAA domain-containing protein	K07478	ycaJ; putative ATPase	124
C821_00113	gnl|IGS|C821_1	CDS	129840	130403	-	564				hypothetical protein	K07038	K07038; inner membrane protein	22
C821_00114	gnl|IGS|C821_1	CDS	130508	130810	-	303				hypothetical protein			10	K09815	1
C821_00115	gnl|IGS|C821_1	CDS	130876	131355	-	480				hypothetical protein			13	K01046	1
C821_00116	gnl|IGS|C821_1	CDS	131375	132196	-	822		1.-.-.-	COG0656	putative oxidoreductase/MSMEI_2347	K06221	dkgA; 2,5-diketo-D-gluconate reductase A [EC:1.1.1.346]	108
C821_00117	gnl|IGS|C821_1	CDS	132329	132544	+	216				hypothetical protein
C821_00118	gnl|IGS|C821_1	CDS	132676	146733	-	14058				hypothetical protein			78	K12472	4
C821_00119	gnl|IGS|C821_1	CDS	147015	147401	+	387				hypothetical protein			6	K03072	1
C821_00120	gnl|IGS|C821_1	CDS	147464	147727	+	264				hypothetical protein			3	K01458	1
C821_00121	gnl|IGS|C821_1	CDS	147772	148011	-	240				hypothetical protein			6	K03544	1
C821_00122	gnl|IGS|C821_1	CDS	148118	149158	-	1041	adh	1.1.1.1	COG1063	Alcohol dehydrogenase			126	K00001	31
C821_00123	gnl|IGS|C821_1	CDS	149366	150232	+	867	hdfR_1			HTH-type transcriptional regulator HdfR			69	K21755	2
C821_00124	gnl|IGS|C821_1	CDS	150959	151240	-	282	cas2	3.1.-.-		CRISPR-associated endoribonuclease Cas2	K09951	cas2; CRISPR-associated protein Cas2	57
C821_00125	gnl|IGS|C821_1	CDS	151246	152235	-	990	cas1	3.1.-.-	COG1518	CRISPR-associated endonuclease Cas1	K15342	cas1; CRISP-associated protein Cas1	202
C821_00126	gnl|IGS|C821_1	CDS	152245	152736	-	492				hypothetical protein	K07464	cas4; CRISPR-associated exonuclease Cas4 [EC:3.1.12.1]	80
C821_00127	gnl|IGS|C821_1	CDS	152753	155182	-	2430				hypothetical protein	K07012	cas3; CRISPR-associated endonuclease/helicase Cas3 [EC:3.1.-.- 5.6.2.4]	234
C821_00128	gnl|IGS|C821_1	CDS	156289	157002	-	714				hypothetical protein	K19090	cas5t; CRISPR-associated protein Cas5t	151
C821_00129	gnl|IGS|C821_1	CDS	156989	157891	-	903				hypothetical protein	K19075	cst2, cas7; CRISPR-associated protein Cst2	235
C821_00130	gnl|IGS|C821_1	CDS	157910	158476	-	567				hypothetical protein
C821_00131	gnl|IGS|C821_1	CDS	158478	159686	-	1209				hypothetical protein	K19088	cst1, cas8a; CRISPR-associated protein Cst1	101
C821_00132	gnl|IGS|C821_1	CDS	159706	160464	-	759				hypothetical protein	K19091	cas6; CRISPR-associated endoribonuclease Cas6 [EC:3.1.-.-]	28
C821_00133	gnl|IGS|C821_1	CDS	160920	162308	-	1389	rocC		COG0833	Amino-acid permease RocC	K16235	mmuP; S-methylmethionine transporter	329
C821_00134	gnl|IGS|C821_1	CDS	162320	163240	-	921	mmuM	2.1.1.10	COG2040	Homocysteine S-methyltransferase	K00547	mmuM, BHMT2; homocysteine S-methyltransferase [EC:2.1.1.10]	134
C821_00135	gnl|IGS|C821_1	CDS	163592	163966	-	375				hypothetical protein			9	K23398	2
C821_00136	gnl|IGS|C821_1	CDS	164208	164600	-	393				hypothetical protein			3
C821_00137	gnl|IGS|C821_1	CDS	164695	165075	+	381				hypothetical protein			4	K06330	1
C821_00138	gnl|IGS|C821_1	CDS	165216	165554	-	339				hypothetical protein			1	K16011	1
C821_00139	gnl|IGS|C821_1	CDS	165614	165853	-	240				hypothetical protein			2	K07560	1
C821_00140	gnl|IGS|C821_1	CDS	166151	166360	+	210	ribA	3.5.4.25	COG0807	GTP cyclohydrolase-2
C821_00141	gnl|IGS|C821_1	CDS	166360	166824	+	465	ribH	2.5.1.78	COG0054	6,7-dimethyl-8-ribityllumazine synthase	K00794	ribH, RIB4; 6,7-dimethyl-8-ribityllumazine synthase [EC:2.5.1.78]	117
C821_00142	gnl|IGS|C821_1	CDS	166868	167020	-	153				hypothetical protein			7	K02031	1
C821_00143	gnl|IGS|C821_1	CDS	167007	167633	-	627				hypothetical protein			71
C821_00144	gnl|IGS|C821_1	CDS	167763	167996	-	234				hypothetical protein			9	K17893	1
C821_00145	gnl|IGS|C821_1	CDS	168282	168947	-	666	rspR		COG1802	HTH-type transcriptional repressor RspR	K22293	rspR; GntR family transcriptional regulator, rspAB operon transcriptional repressor	62
C821_00146	gnl|IGS|C821_1	CDS	169622	169966	-	345			COG2826	IS30 family transposase ISLga1
C821_00147	gnl|IGS|C821_1	CDS	170129	170353	-	225				hypothetical protein
C821_00148	gnl|IGS|C821_1	CDS	170583	171356	+	774	proC	1.5.1.2	COG0345	Pyrroline-5-carboxylate reductase	K00286	proC; pyrroline-5-carboxylate reductase [EC:1.5.1.2]	82
C821_00149	gnl|IGS|C821_1	CDS	171416	172111	-	696	nanE	5.1.3.9	COG3010	Putative N-acetylmannosamine-6-phosphate 2-epimerase	K01788	nanE; N-acylglucosamine-6-phosphate 2-epimerase [EC:5.1.3.9]	156
C821_00150	gnl|IGS|C821_1	CDS	172132	173109	-	978	cah	3.1.1.41	COG3458	Cephalosporin-C deacetylase	K01060	cah; cephalosporin-C deacetylase [EC:3.1.1.41]	131
C821_00151	gnl|IGS|C821_1	CDS	173127	174662	-	1536	sglT			Sodium/glucose cotransporter	K03307	TC.SSS; solute:Na+ symporter, SSS family	346
C821_00152	gnl|IGS|C821_1	CDS	174687	175868	-	1182	gerN		COG0475	Na(+)/H(+)-K(+) antiporter GerN			214
C821_00153	gnl|IGS|C821_1	CDS	175878	176615	-	738				hypothetical protein			35
C821_00154	gnl|IGS|C821_1	CDS	176764	177645	-	882	bglK_1	2.7.1.85	COG1940	Beta-glucoside kinase			106
C821_00155	gnl|IGS|C821_1	CDS	177903	178778	+	876	nanA	4.1.3.3	COG0329	N-acetylneuraminate lyase	K01639	E4.1.3.3, nanA, NPL; N-acetylneuraminate lyase [EC:4.1.3.3]	237
C821_00156	gnl|IGS|C821_1	CDS	178948	179784	+	837	murR_1			HTH-type transcriptional regulator MurR			71	K19337	13
C821_00157	gnl|IGS|C821_1	CDS	180154	180936	-	783				hypothetical protein
C821_00158	gnl|IGS|C821_1	CDS	180953	184048	-	3096	smc_1			Chromosome partition protein Smc
C821_00159	gnl|IGS|C821_1	CDS	184169	184972	-	804				hypothetical protein			3	K14056	1
C821_00160	gnl|IGS|C821_1	CDS	184965	185750	-	786				hypothetical protein			4	K20374	1
C821_00161	gnl|IGS|C821_1	CDS	185860	186273	-	414				hypothetical protein			3	K25109	1
C821_00162	gnl|IGS|C821_1	CDS	186330	186674	-	345				hypothetical protein			5	K20480	1
C821_00163	gnl|IGS|C821_1	CDS	186821	187033	+	213				hypothetical protein			1	K01265	1
C821_00164	gnl|IGS|C821_1	CDS	187084	193545	-	6462				hypothetical protein			6	K20276	2
C821_00165	gnl|IGS|C821_1	CDS	193603	194184	-	582				hypothetical protein			2	K14195	1
C821_00166	gnl|IGS|C821_1	CDS	194481	196325	+	1845			COG0737	Cell wall protein	K01081	E3.1.3.5; 5'-nucleotidase [EC:3.1.3.5]	251
C821_00167	gnl|IGS|C821_1	CDS	196422	197351	+	930				hypothetical protein	K24180	mleP; malate permease and related proteins	130
C821_00168	gnl|IGS|C821_1	CDS	197402	198730	+	1329	pepE_1	3.4.22.-	COG3579	Aminopeptidase E	K01372	BLMH, pepC; bleomycin hydrolase [EC:3.4.22.40]	185
C821_00169	gnl|IGS|C821_1	CDS	198818	199240	-	423				hypothetical protein			35
C821_00170	gnl|IGS|C821_1	CDS	199508	200851	+	1344	clcA_1		COG0038	H(+)/Cl(-) exchange transporter ClcA			142
C821_00171	gnl|IGS|C821_1	CDS	200906	201772	-	867	glnH_1		COG0834	ABC transporter glutamine-binding protein GlnH	K02030	ABC.PA.S; polar amino acid transport system substrate-binding protein	153
C821_00172	gnl|IGS|C821_1	CDS	201788	202528	-	741	glnQ_1	3.6.3.-	COG1126	Glutamine transport ATP-binding protein GlnQ	K02028	ABC.PA.A; polar amino acid transport system ATP-binding protein [EC:7.4.2.1]	58
C821_00173	gnl|IGS|C821_1	CDS	202538	203209	-	672				hypothetical protein	K02029	ABC.PA.P; polar amino acid transport system permease protein	136
C821_00174	gnl|IGS|C821_1	CDS	203190	203849	-	660	glnP_1		COG0765	Glutamine transport system permease protein GlnP	K02029	ABC.PA.P; polar amino acid transport system permease protein	147
C821_00175	gnl|IGS|C821_1	CDS	204174	204617	-	444				hypothetical protein			9	K23776	5
C821_00176	gnl|IGS|C821_1	CDS	204774	206246	+	1473	emrB			Multidrug export protein EmrB			300
C821_00177	gnl|IGS|C821_1	CDS	206246	206803	+	558				hypothetical protein			30	K01470	1
C821_00178	gnl|IGS|C821_1	CDS	207102	207314	+	213				hypothetical protein			9	K01711	1
C821_00179	gnl|IGS|C821_1	CDS	207289	207558	+	270				hypothetical protein			4	K09004	1
C821_00180	gnl|IGS|C821_1	CDS	207521	207628	+	108				hypothetical protein
C821_00181	gnl|IGS|C821_1	CDS	207618	208010	+	393				hypothetical protein			2	K04075	1
C821_00182	gnl|IGS|C821_1	CDS	208252	209022	-	771				hypothetical protein
C821_00183	gnl|IGS|C821_1	CDS	209648	210526	-	879	dinG_1	3.1.-.-		3'-5' exonuclease DinG	K09951	cas2; CRISPR-associated protein Cas2	117
C821_00184	gnl|IGS|C821_1	CDS	210532	211470	-	939	ygbT	3.1.-.-	COG1518	CRISPR-associated endonuclease Cas1	K15342	cas1; CRISP-associated protein Cas1	257
C821_00185	gnl|IGS|C821_1	CDS	211473	212120	-	648	cse3	3.1.-.-		CRISPR-associated endoribonuclease Cse3	K19126	casE, cse3; CRISPR system Cascade subunit CasE	112
C821_00186	gnl|IGS|C821_1	CDS	212132	212833	-	702				hypothetical protein	K19125	casD, cse5; CRISPR system Cascade subunit CasD	137
C821_00187	gnl|IGS|C821_1	CDS	212814	213935	-	1122	casC			CRISPR system Cascade subunit CasC	K19124	casC, cse4; CRISPR system Cascade subunit CasC	184
C821_00188	gnl|IGS|C821_1	CDS	213939	214526	-	588				hypothetical protein	K19046	casB, cse2; CRISPR system Cascade subunit CasB	55
C821_00189	gnl|IGS|C821_1	CDS	214555	216255	-	1701				hypothetical protein	K19123	casA, cse1; CRISPR system Cascade subunit CasA	295
C821_00190	gnl|IGS|C821_1	CDS	216248	218998	-	2751	cas3	3.1.-.-		CRISPR-associated nuclease/helicase Cas3	K07012	cas3; CRISPR-associated endonuclease/helicase Cas3 [EC:3.1.-.- 5.6.2.4]	431
C821_00191	gnl|IGS|C821_1	CDS	221304	222215	-	912	coaA_1	2.7.1.33	COG1072	Pantothenate kinase	K00867	coaA; type I pantothenate kinase [EC:2.7.1.33]	145
C821_00192	gnl|IGS|C821_1	CDS	222233	222844	-	612				hypothetical protein			53
C821_00193	gnl|IGS|C821_1	CDS	222834	223340	-	507	coaD_1	2.7.7.3	COG0669	Phosphopantetheine adenylyltransferase	K00954	E2.7.7.3A, coaD, kdtB; pantetheine-phosphate adenylyltransferase [EC:2.7.7.3]	84
C821_00194	gnl|IGS|C821_1	CDS	223355	224269	-	915	cynR_1			HTH-type transcriptional regulator CynR			73
C821_00195	gnl|IGS|C821_1	CDS	224307	225878	-	1572	ydiF	2.8.3.8	COG4670	Acetate CoA-transferase YdiF	K01026	pct; propionate CoA-transferase [EC:2.8.3.1]	343
C821_00196	gnl|IGS|C821_1	CDS	226149	227084	-	936		1.6.5.11	COG2070	NADH:quinone reductase	K02371	fabK; enoyl-[acyl-carrier protein] reductase II [EC:1.3.1.9]	110
C821_00197	gnl|IGS|C821_1	CDS	227134	227928	-	795	crt	4.2.1.150	COG1024	Short-chain-enoyl-CoA hydratase	K01715	crt; enoyl-CoA hydratase [EC:4.2.1.17]	206
C821_00198	gnl|IGS|C821_1	CDS	228299	229054	+	756	gla_1		COG0580	Glycerol facilitator-aquaporin gla	K02440	GLPF; glycerol uptake facilitator protein	137
C821_00199	gnl|IGS|C821_1	CDS	231183	231491	-	309				hypothetical protein
C821_00200	gnl|IGS|C821_1	CDS	231521	232123	-	603				hypothetical protein	K06610	iolF; MFS transporter, SP family, inositol transporter	57
C821_00201	gnl|IGS|C821_1	CDS	232281	232676	+	396	rhaS			HTH-type transcriptional activator RhaS			6	K07720	4
C821_00202	gnl|IGS|C821_1	CDS	233080	233214	-	135				hypothetical protein			3
C821_00203	gnl|IGS|C821_1	CDS	233214	233432	-	219				hypothetical protein			5	K07089	1
C821_00204	gnl|IGS|C821_1	CDS	233504	234040	+	537				hypothetical protein			9	K19307	1
C821_00205	gnl|IGS|C821_1	CDS	234061	234276	+	216				hypothetical protein			17
C821_00206	gnl|IGS|C821_1	CDS	234342	239462	-	5121				hypothetical protein	K01361	E3.4.21.96; lactocepin [EC:3.4.21.96]	51
C821_00207	gnl|IGS|C821_1	CDS	239717	240379	-	663	kdgA		COG0800	KHG/KDPG aldolase	K01625	eda; 2-dehydro-3-deoxyphosphogluconate aldolase / (4S)-4-hydroxy-2-oxoglutarate aldolase [EC:4.1.2.14 4.1.3.42]	110
C821_00208	gnl|IGS|C821_1	CDS	240360	241337	-	978	kdgK	2.7.1.45	COG0524	2-dehydro-3-deoxygluconokinase	K00874	kdgK; 2-dehydro-3-deoxygluconokinase [EC:2.7.1.45]	172
C821_00209	gnl|IGS|C821_1	CDS	241813	243438	-	1626	dppE_2		COG4166	Dipeptide-binding protein DppE	K15580	oppA, mppA; oligopeptide transport system substrate-binding protein	284
C821_00210	gnl|IGS|C821_1	CDS	244004	246073	-	2070				hypothetical protein			1	K03092	1
C821_00211	gnl|IGS|C821_1	CDS	246278	246640	-	363				hypothetical protein			2	K07755	1
C821_00212	gnl|IGS|C821_1	CDS	246633	247409	-	777	soj_1	3.6.-.-	COG1192	Sporulation initiation inhibitor protein Soj	K03496	parA, soj; chromosome partitioning protein	80
C821_00213	gnl|IGS|C821_1	CDS	248546	248677	+	132				hypothetical protein
C821_00214	gnl|IGS|C821_1	CDS	248810	250066	+	1257				hypothetical protein			5	K01887	1
C821_00215	gnl|IGS|C821_1	CDS	250250	250690	+	441				hypothetical protein			4	K01338	1
C821_00216	gnl|IGS|C821_1	CDS	251052	254768	+	3717				hypothetical protein			6	K01868	1
C821_00217	gnl|IGS|C821_1	CDS	254752	256614	+	1863				hypothetical protein			4	K00700	1
C821_00218	gnl|IGS|C821_1	CDS	256778	258025	+	1248	drdK	2.7.1.-		5-deoxyribose kinase	K00899	mtnK; 5-methylthioribose kinase [EC:2.7.1.100]	184
C821_00219	gnl|IGS|C821_1	CDS	258036	259088	+	1053	mtnA	5.3.1.23	COG0182	Methylthioribose-1-phosphate isomerase	K08963	mtnA; methylthioribose-1-phosphate isomerase [EC:5.3.1.23]	235
C821_00220	gnl|IGS|C821_1	CDS	259104	259757	+	654	drdA	4.1.2.-		5-deoxy-D-ribulose 1-phosphate aldolase	K01628	fucA; L-fuculose-phosphate aldolase [EC:4.1.2.17]	164
C821_00221	gnl|IGS|C821_1	CDS	259762	260031	-	270				hypothetical protein			10	K02477	1
C821_00222	gnl|IGS|C821_1	CDS	260258	260602	+	345				hypothetical protein			2	K03616	1
C821_00223	gnl|IGS|C821_1	CDS	260706	261737	+	1032				hypothetical protein			5	K00925	1
C821_00224	gnl|IGS|C821_1	CDS	261739	261843	+	105				hypothetical protein			2	K03438	1
C821_00225	gnl|IGS|C821_1	CDS	261943	262254	+	312				hypothetical protein			19	K03817	1
C821_00226	gnl|IGS|C821_1	CDS	262524	263390	+	867		1.-.-.-	COG0656	putative oxidoreductase/MSMEI_2347			195
C821_00227	gnl|IGS|C821_1	CDS	263539	264906	+	1368	npr	1.11.1.1	COG0446	NADH peroxidase	K05910	npr; NADH peroxidase [EC:1.11.1.1]	246
C821_00228	gnl|IGS|C821_1	CDS	264966	265946	-	981	iolG	1.1.1.369		Inositol 2-dehydrogenase/D-chiro-inositol 3-dehydrogenase			211
C821_00229	gnl|IGS|C821_1	CDS	265943	266686	-	744	rbsK/rbiA_1			Bifunctional ribokinase/ribose-5-phosphate isomerase A	K01807	rpiA; ribose 5-phosphate isomerase A [EC:5.3.1.6]	40
C821_00230	gnl|IGS|C821_1	CDS	266781	267620	+	840	murR_2			HTH-type transcriptional regulator MurR			28	K19337	27
C821_00231	gnl|IGS|C821_1	CDS	267629	268285	+	657				hypothetical protein			114
C821_00232	gnl|IGS|C821_1	CDS	268282	268731	-	450	yvbK	2.3.1.-		putative N-acetyltransferase YvbK			70
C821_00233	gnl|IGS|C821_1	CDS	268811	269176	-	366				hypothetical protein	K07006	K07006; uncharacterized protein	52
C821_00234	gnl|IGS|C821_1	CDS	269398	270444	+	1047				hypothetical protein			2	K03112	1
C821_00235	gnl|IGS|C821_1	CDS	270444	271412	+	969				hypothetical protein			3	K04763	1
C821_00236	gnl|IGS|C821_1	CDS	271447	272595	-	1149	nagZ	3.2.1.52	COG1472	Beta-hexosaminidase	K01207	nagZ; beta-N-acetylhexosaminidase [EC:3.2.1.52]	162
C821_00237	gnl|IGS|C821_1	CDS	272760	274265	-	1506	ifcA	1.3.5.4	COG1053	Fumarate reductase flavoprotein subunit	K00244	frdA; fumarate reductase flavoprotein subunit [EC:1.3.5.4]	39
C821_00238	gnl|IGS|C821_1	CDS	274390	275274	+	885	hcaR_1			Hca operon transcriptional activator HcaR			40	K21703	2
C821_00239	gnl|IGS|C821_1	CDS	275495	276460	+	966				hypothetical protein			5	K24131	1
C821_00240	gnl|IGS|C821_1	CDS	276476	278095	+	1620				hypothetical protein			9	K21463	1
C821_00241	gnl|IGS|C821_1	CDS	278175	279011	+	837				hypothetical protein			2	K01066	1
C821_00242	gnl|IGS|C821_1	CDS	279124	280179	+	1056				hypothetical protein			1	K21712	1
C821_00243	gnl|IGS|C821_1	CDS	280186	280860	+	675				hypothetical protein			3	K21463	1
C821_00244	gnl|IGS|C821_1	CDS	280949	282094	+	1146	pbpX_1		COG1680	Putative penicillin-binding protein PbpX			21	K22580	8
C821_00245	gnl|IGS|C821_1	CDS	282222	283352	+	1131	fmtA_1	3.1.1.103	COG1680	Teichoic acid D-alanine hydrolase			22	K22580	8
C821_00246	gnl|IGS|C821_1	CDS	283407	284363	-	957				hypothetical protein	K23536	nupC; general nucleoside transport system permease protein	223
C821_00247	gnl|IGS|C821_1	CDS	284363	285517	-	1155				hypothetical protein	K23535	nupB; general nucleoside transport system permease protein	235
C821_00248	gnl|IGS|C821_1	CDS	285521	287047	-	1527	xylG	7.5.2.10	COG1129	Xylose import ATP-binding protein XylG	K23537	nupA; general nucleoside transport system ATP-binding protein	304
C821_00249	gnl|IGS|C821_1	CDS	287118	288203	-	1086	tmpC		COG1744	Membrane lipoprotein TmpC	K07335	bmpA, bmpB, tmpC; basic membrane protein A and related proteins	194
C821_00250	gnl|IGS|C821_1	CDS	288422	288703	-	282	hup_1			DNA-binding protein HU	K03530	hupB; DNA-binding protein HU-beta	61
C821_00251	gnl|IGS|C821_1	CDS	288868	289278	-	411				hypothetical protein
C821_00252	gnl|IGS|C821_1	CDS	289484	290098	-	615				hypothetical protein			15	K07334	1
C821_00253	gnl|IGS|C821_1	CDS	290291	290731	-	441				putative transporter			19
C821_00254	gnl|IGS|C821_1	CDS	290767	291153	-	387				hypothetical protein			10
C821_00255	gnl|IGS|C821_1	CDS	291248	291796	-	549				hypothetical protein
C821_00256	gnl|IGS|C821_1	CDS	292114	292737	+	624				hypothetical protein			105
C821_00257	gnl|IGS|C821_1	CDS	292885	293748	+	864				hypothetical protein	K01476	E3.5.3.1, rocF, arg; arginase [EC:3.5.3.1]	129
C821_00258	gnl|IGS|C821_1	CDS	294100	295302	-	1203	sasA_1	2.7.-.-		Adaptive-response sensory-kinase SasA	K14982	ciaH; two-component system, OmpR family, sensor histidine kinase CiaH [EC:2.7.13.3]	35
C821_00259	gnl|IGS|C821_1	CDS	295362	295595	-	234				IS200/IS605 family transposase ISLhe65
C821_00260	gnl|IGS|C821_1	CDS	295723	296547	-	825				IS200/IS605 family transposase ISLhe65	K07496	K07496; putative transposase	37
C821_00261	gnl|IGS|C821_1	CDS	296791	296988	-	198				hypothetical protein
C821_00262	gnl|IGS|C821_1	CDS	296970	297362	-	393	tcrA		COG0745	Transcriptional regulatory protein TcrA			13	K18941	3
C821_00263	gnl|IGS|C821_1	CDS	297319	297456	-	138				hypothetical protein			2	K07658	1
C821_00264	gnl|IGS|C821_1	CDS	297458	298072	-	615	ywaC	2.7.6.5	COG2357	GTP pyrophosphokinase YwaC	K07816	E2.7.6.5; GTP pyrophosphokinase [EC:2.7.6.5]	75
C821_00265	gnl|IGS|C821_1	CDS	298127	299248	-	1122				hypothetical protein			148
C821_00266	gnl|IGS|C821_1	CDS	299712	301073	+	1362	brnQ_1		COG1114	Branched-chain amino acid transport system 2 carrier protein	K03311	TC.LIVCS; branched-chain amino acid:cation transporter, LIVCS family	286
C821_00267	gnl|IGS|C821_1	CDS	301160	302125	-	966				hypothetical protein			1	K01212	1
C821_00268	gnl|IGS|C821_1	CDS	302310	302876	+	567				hypothetical protein
C821_00269	gnl|IGS|C821_1	CDS	302992	303633	+	642				hypothetical protein			3	K21449	1
C821_00270	gnl|IGS|C821_1	CDS	303633	304415	+	783				hypothetical protein	K25118	isdC; iron-regulated surface determinant protein C	17
C821_00271	gnl|IGS|C821_1	CDS	304412	305293	+	882	isdE			High-affinity heme uptake system protein IsdE	K25113	htsA, isdE; heme transport system substrate-binding protein	158
C821_00272	gnl|IGS|C821_1	CDS	305296	306228	+	933	isdF			putative heme-iron transport system permease protein IsdF	K25114	htsB, isdF; heme transport system permease protein	116
C821_00273	gnl|IGS|C821_1	CDS	306221	306967	+	747	fepC		COG1120	Ferric enterobactin transport ATP-binding protein FepC	K25115	htsC; heme transport system ATP-binding protein [EC:7.6.2.5]	84	K25290	13
C821_00274	gnl|IGS|C821_1	CDS	307015	307473	-	459	ywnA		COG1959	Putative HTH-type transcriptional regulator YwnA			56
C821_00275	gnl|IGS|C821_1	CDS	307492	307794	+	303				hypothetical protein
C821_00276	gnl|IGS|C821_1	CDS	307821	308003	+	183				hypothetical protein			3	K19267	2
C821_00277	gnl|IGS|C821_1	CDS	308077	308688	+	612				hypothetical protein	K07025	K07025; putative hydrolase of the HAD superfamily	27	K01560	8
C821_00278	gnl|IGS|C821_1	CDS	308691	309158	+	468				hypothetical protein			8	K00275	6
C821_00279	gnl|IGS|C821_1	CDS	309217	310377	-	1161	dapE	3.5.1.18		putative succinyl-diaminopimelate desuccinylase	K01439	dapE; succinyl-diaminopimelate desuccinylase [EC:3.5.1.18]	183
C821_00280	gnl|IGS|C821_1	CDS	310457	313195	-	2739	ppc	4.1.1.31	COG2352	Phosphoenolpyruvate carboxylase	K01595	ppc; phosphoenolpyruvate carboxylase [EC:4.1.1.31]	400
C821_00281	gnl|IGS|C821_1	CDS	313648	315027	+	1380	brnQ_2		COG1114	Branched-chain amino acid transport system 2 carrier protein	K03311	TC.LIVCS; branched-chain amino acid:cation transporter, LIVCS family	379
C821_00282	gnl|IGS|C821_1	CDS	315124	315282	+	159				hypothetical protein
C821_00283	gnl|IGS|C821_1	CDS	315652	316164	+	513	kptA	2.7.1.-		RNA 2'-phosphotransferase
C821_00284	gnl|IGS|C821_1	CDS	316175	317734	-	1560				hypothetical protein			2	K07788	1
C821_00285	gnl|IGS|C821_1	CDS	317821	319050	-	1230	cpdA_1	3.1.4.53		3',5'-cyclic adenosine monophosphate phosphodiesterase CpdA			65
C821_00286	gnl|IGS|C821_1	CDS	319037	319927	-	891	hdfR_2			HTH-type transcriptional regulator HdfR			57	K09681	2
C821_00287	gnl|IGS|C821_1	CDS	320044	320328	+	285				hypothetical protein			12
C821_00288	gnl|IGS|C821_1	CDS	320350	320694	+	345				hypothetical protein			20
C821_00289	gnl|IGS|C821_1	CDS	320988	322634	-	1647				hypothetical protein
C821_00290	gnl|IGS|C821_1	CDS	322834	323265	+	432				hypothetical protein			9	K00275	3
C821_00291	gnl|IGS|C821_1	CDS	323291	323545	+	255				hypothetical protein	K19158	yoeB; toxin YoeB [EC:3.1.-.-]	12
C821_00292	gnl|IGS|C821_1	CDS	323640	324170	+	531				hypothetical protein			10	K21744	2
C821_00293	gnl|IGS|C821_1	CDS	324170	324430	+	261				hypothetical protein			9	K01354	1
C821_00294	gnl|IGS|C821_1	CDS	324516	325847	+	1332	garB	1.8.1.16		Glutathione amide reductase	K00383	GSR, gor; glutathione reductase (NADPH) [EC:1.8.1.7]	143
C821_00295	gnl|IGS|C821_1	CDS	325999	326247	+	249				hypothetical protein
C821_00296	gnl|IGS|C821_1	CDS	326519	327463	+	945	ytlR	2.7.1.-	COG1597	Putative lipid kinase YtlR			106
C821_00297	gnl|IGS|C821_1	CDS	327447	327914	-	468				hypothetical protein			5	K21703	1
C821_00298	gnl|IGS|C821_1	CDS	328044	328298	-	255	cynR_2			HTH-type transcriptional regulator CynR			6	K11921	1
C821_00299	gnl|IGS|C821_1	CDS	328504	329247	+	744		1.-.-.-		putative oxidoreductase			132
C821_00300	gnl|IGS|C821_1	CDS	329453	330235	+	783		1.-.-.-	COG0656	putative oxidoreductase/MSMEI_2347			164
C821_00301	gnl|IGS|C821_1	CDS	330752	330976	-	225				hypothetical protein
C821_00302	gnl|IGS|C821_1	CDS	331154	331396	+	243				hypothetical protein			4	K03217	1
C821_00303	gnl|IGS|C821_1	CDS	333462	333944	+	483				hypothetical protein			31
C821_00304	gnl|IGS|C821_1	CDS	334017	335750	-	1734	lmrA	7.6.2.2	COG1132	Multidrug resistance ABC transporter ATP-binding and permease protein	K18104	abcA, bmrA; ATP-binding cassette, subfamily B, bacterial AbcA/BmrA [EC:7.6.2.2]	354
C821_00305	gnl|IGS|C821_1	CDS	335763	336338	-	576	slyA_1			Transcriptional regulator SlyA			27	K22489	1
C821_00306	gnl|IGS|C821_1	CDS	336506	336823	+	318				hypothetical protein			4	K18890	1
C821_00307	gnl|IGS|C821_2	CDS	524	1354	-	831				hypothetical protein
C821_00308	gnl|IGS|C821_2	CDS	2084	2827	+	744				hypothetical protein			2	K02342	1
C821_00309	gnl|IGS|C821_2	CDS	3133	3867	-	735				hypothetical protein			2	K07273	1
C821_00310	gnl|IGS|C821_2	CDS	3864	4694	-	831				hypothetical protein	K07467	nicK; putative DNA relaxase	34
C821_00311	gnl|IGS|C821_2	CDS	5116	5430	-	315	ssb_1		COG0629	Single-stranded DNA-binding protein	K03111	ssb; single-strand DNA-binding protein	27
C821_00312	gnl|IGS|C821_2	CDS	5459	6259	-	801	xerC_2		COG4973	Tyrosine recombinase XerC	K04763	xerD; integrase/recombinase XerD	18	K03733	9
C821_00313	gnl|IGS|C821_2	CDS	6322	6480	-	159				hypothetical protein			13
C821_00314	gnl|IGS|C821_2	CDS	6489	6677	-	189				hypothetical protein			1	K00857	1
C821_00315	gnl|IGS|C821_2	CDS	6735	6977	-	243				hypothetical protein			20
C821_00316	gnl|IGS|C821_2	CDS	7002	7217	-	216				hypothetical protein			9	K02800	1
C821_00317	gnl|IGS|C821_2	CDS	7411	7884	-	474				hypothetical protein			3	K07483	1
C821_00318	gnl|IGS|C821_2	CDS	7916	8950	-	1035				hypothetical protein			2	K04090	1
C821_00319	gnl|IGS|C821_2	CDS	9628	10425	+	798				hypothetical protein			2	K02342	2
C821_00320	gnl|IGS|C821_2	CDS	10731	11465	-	735				hypothetical protein			2	K07273	1
C821_00321	gnl|IGS|C821_2	CDS	11462	12292	-	831				hypothetical protein	K07467	nicK; putative DNA relaxase	34
C821_00322	gnl|IGS|C821_2	CDS	12713	13027	-	315	ssb_2		COG0629	Single-stranded DNA-binding protein	K03111	ssb; single-strand DNA-binding protein	27
C821_00323	gnl|IGS|C821_2	CDS	13056	13856	-	801	xerC_3		COG4973	Tyrosine recombinase XerC	K04763	xerD; integrase/recombinase XerD	18	K03733	9
C821_00324	gnl|IGS|C821_2	CDS	13919	14077	-	159				hypothetical protein			13
C821_00325	gnl|IGS|C821_2	CDS	14086	14274	-	189				hypothetical protein			1	K00857	1
C821_00326	gnl|IGS|C821_2	CDS	14332	14574	-	243				hypothetical protein			20
C821_00327	gnl|IGS|C821_2	CDS	14599	14814	-	216				hypothetical protein			9	K02800	1
C821_00328	gnl|IGS|C821_3	CDS	947	1330	-	384	rpsK			30S ribosomal protein S11	K02948	RP-S11, MRPS11, rpsK; small subunit ribosomal protein S11	102
C821_00329	gnl|IGS|C821_3	CDS	1353	1703	-	351	rpsM		COG0099	30S ribosomal protein S13	K02952	RP-S13, rpsM; small subunit ribosomal protein S13	84
C821_00330	gnl|IGS|C821_3	CDS	1727	1843	-	117	rpmJ		COG0257	50S ribosomal protein L36	K02919	RP-L36, MRPL36, rpmJ; large subunit ribosomal protein L36	45
C821_00331	gnl|IGS|C821_3	CDS	1858	2079	-	222	infA		COG0361	Translation initiation factor IF-1	K02518	infA; translation initiation factor IF-1	64
C821_00332	gnl|IGS|C821_3	CDS	2152	2808	-	657	adk	2.7.4.3		Adenylate kinase	K00939	adk, AK; adenylate kinase [EC:2.7.4.3]	147
C821_00333	gnl|IGS|C821_3	CDS	2819	4114	-	1296	secY			Protein translocase subunit SecY	K03076	secY; preprotein translocase subunit SecY	303
C821_00334	gnl|IGS|C821_3	CDS	4114	4554	-	441	rplO			50S ribosomal protein L15	K02876	RP-L15, MRPL15, rplO; large subunit ribosomal protein L15	145
C821_00335	gnl|IGS|C821_3	CDS	4578	4763	-	186	rpmD			50S ribosomal protein L30	K02907	RP-L30, MRPL30, rpmD; large subunit ribosomal protein L30	60
C821_00336	gnl|IGS|C821_3	CDS	4775	5284	-	510	rpsE			30S ribosomal protein S5	K02988	RP-S5, MRPS5, rpsE; small subunit ribosomal protein S5	102
C821_00337	gnl|IGS|C821_3	CDS	5301	5660	-	360	rplR		COG0256	50S ribosomal protein L18	K02881	RP-L18, MRPL18, rplR; large subunit ribosomal protein L18	109
C821_00338	gnl|IGS|C821_3	CDS	5687	6217	-	531	rplF		COG0097	50S ribosomal protein L6	K02933	RP-L6, MRPL6, rplF; large subunit ribosomal protein L6	123
C821_00339	gnl|IGS|C821_3	CDS	6242	6640	-	399	rpsH			30S ribosomal protein S8	K02994	RP-S8, rpsH; small subunit ribosomal protein S8	111
C821_00340	gnl|IGS|C821_3	CDS	6666	6851	-	186	rpsZ		COG0199	30S ribosomal protein S14 type Z	K02954	RP-S14, MRPS14, rpsN; small subunit ribosomal protein S14	52
C821_00341	gnl|IGS|C821_3	CDS	6864	7406	-	543	rplE		COG0094	50S ribosomal protein L5	K02931	RP-L5, MRPL5, rplE; large subunit ribosomal protein L5	150
C821_00342	gnl|IGS|C821_3	CDS	7421	7657	-	237	rplX			50S ribosomal protein L24	K02895	RP-L24, MRPL24, rplX; large subunit ribosomal protein L24	34
C821_00343	gnl|IGS|C821_3	CDS	7677	8045	-	369	rplN		COG0093	50S ribosomal protein L14	K02874	RP-L14, MRPL14, rplN; large subunit ribosomal protein L14	148
C821_00344	gnl|IGS|C821_3	CDS	8078	8344	-	267	rpsQ			30S ribosomal protein S17	K02961	RP-S17, MRPS17, rpsQ; small subunit ribosomal protein S17	75
C821_00345	gnl|IGS|C821_3	CDS	8363	8560	-	198	rpmC			50S ribosomal protein L29	K02904	RP-L29, rpmC; large subunit ribosomal protein L29	55
C821_00346	gnl|IGS|C821_3	CDS	8550	8990	-	441	rplP		COG0197	50S ribosomal protein L16	K02878	RP-L16, MRPL16, rplP; large subunit ribosomal protein L16	119
C821_00347	gnl|IGS|C821_3	CDS	8990	9664	-	675	rpsC		COG0092	30S ribosomal protein S3	K02982	RP-S3, rpsC; small subunit ribosomal protein S3	162
C821_00348	gnl|IGS|C821_3	CDS	9678	10031	-	354	rplV		COG0091	50S ribosomal protein L22	K02890	RP-L22, MRPL22, rplV; large subunit ribosomal protein L22	120
C821_00349	gnl|IGS|C821_3	CDS	10051	10335	-	285	rpsS		COG0185	30S ribosomal protein S19	K02965	RP-S19, rpsS; small subunit ribosomal protein S19	74
C821_00350	gnl|IGS|C821_3	CDS	10354	11190	-	837	rplB		COG0090	50S ribosomal protein L2	K02886	RP-L2, MRPL2, rplB; large subunit ribosomal protein L2	218
C821_00351	gnl|IGS|C821_3	CDS	11206	11511	-	306	rplW		COG0089	50S ribosomal protein L23	K02892	RP-L23, MRPL23, rplW; large subunit ribosomal protein L23	58
C821_00352	gnl|IGS|C821_3	CDS	11511	12128	-	618	rplD			50S ribosomal protein L4	K02926	RP-L4, MRPL4, rplD; large subunit ribosomal protein L4	189
C821_00353	gnl|IGS|C821_3	CDS	12143	12781	-	639	rplC		COG0087	50S ribosomal protein L3	K02906	RP-L3, MRPL3, rplC; large subunit ribosomal protein L3	151
C821_00354	gnl|IGS|C821_3	CDS	12805	13113	-	309	rpsJ		COG0051	30S ribosomal protein S10	K02946	RP-S10, MRPS10, rpsJ; small subunit ribosomal protein S10	89
C821_00355	gnl|IGS|C821_3	CDS	13394	15487	-	2094	fusA		COG0480	Elongation factor G	K02355	fusA, GFM, EFG; elongation factor G	589
C821_00356	gnl|IGS|C821_3	CDS	15524	15994	-	471	rpsG			30S ribosomal protein S7	K02992	RP-S7, MRPS7, rpsG; small subunit ribosomal protein S7	189
C821_00357	gnl|IGS|C821_3	CDS	16009	16416	-	408	rpsL		COG0048	30S ribosomal protein S12	K02950	RP-S12, MRPS12, rpsL; small subunit ribosomal protein S12	162
C821_00358	gnl|IGS|C821_3	CDS	16596	17279	+	684				hypothetical protein	K02654	pilD, pppA; leader peptidase (prepilin peptidase) / N-methyltransferase [EC:3.4.23.43 2.1.1.-]	16	K02236	7
C821_00359	gnl|IGS|C821_3	CDS	17330	20989	-	3660	rpoC	2.7.7.6	COG0086	DNA-directed RNA polymerase subunit beta'	K03046	rpoC; DNA-directed RNA polymerase subunit beta' [EC:2.7.7.6]	955
C821_00360	gnl|IGS|C821_3	CDS	21005	24634	-	3630	rpoB	2.7.7.6	COG0085	DNA-directed RNA polymerase subunit beta	K03043	rpoB; DNA-directed RNA polymerase subunit beta [EC:2.7.7.6]	952
C821_00361	gnl|IGS|C821_3	CDS	24850	27339	-	2490	clpC			ATP-dependent Clp protease ATP-binding subunit ClpC	K03696	clpC; ATP-dependent Clp protease ATP-binding subunit ClpC	463
C821_00362	gnl|IGS|C821_3	CDS	27409	27861	-	453	msrC	1.8.4.14	COG1956	Free methionine-R-sulfoxide reductase	K08968	msrC; L-methionine (R)-S-oxide reductase [EC:1.8.4.14]	79
C821_00363	gnl|IGS|C821_3	tRNA	27997	28070	-	74				tRNA-Pro(cgg)
C821_00364	gnl|IGS|C821_3	tRNA	28108	28180	-	73				tRNA-Gly(gcc)
C821_00365	gnl|IGS|C821_3	tRNA	28301	28373	-	73				tRNA-Gly(gcc)
C821_00366	gnl|IGS|C821_3	CDS	28531	29682	-	1152				hypothetical protein
C821_00367	gnl|IGS|C821_3	CDS	29683	30300	-	618	bcrA			Bacitracin transport ATP-binding protein BcrA	K01990	ABC-2.A; ABC-2 type transport system ATP-binding protein	15	K20459	6
C821_00368	gnl|IGS|C821_3	CDS	30356	30643	-	288				hypothetical protein			1	K15726	1
C821_00369	gnl|IGS|C821_3	CDS	30807	31643	-	837				hypothetical protein			4	K20375	1
C821_00370	gnl|IGS|C821_3	CDS	31981	32247	-	267				hypothetical protein			1	K03321	1
C821_00371	gnl|IGS|C821_3	CDS	32406	33947	-	1542	lysS	6.1.1.6	COG1190	Lysine--tRNA ligase	K04567	KARS, lysS; lysyl-tRNA synthetase, class II [EC:6.1.1.6]	353
C821_00372	gnl|IGS|C821_3	CDS	33966	34991	-	1026	dusB	1.3.1.-	COG0042	tRNA-dihydrouridine synthase B			220
C821_00373	gnl|IGS|C821_3	CDS	35073	35960	-	888	hslO		COG1281	33 kDa chaperonin	K04083	hslO; molecular chaperone Hsp33	169
C821_00374	gnl|IGS|C821_3	CDS	36012	38156	-	2145	ftsH	3.4.24.-	COG0465	ATP-dependent zinc metalloprotease FtsH	K03798	ftsH, hflB; cell division protease FtsH [EC:3.4.24.-]	424
C821_00375	gnl|IGS|C821_3	CDS	38270	39523	-	1254	tilS	6.3.4.19		tRNA(Ile)-lysidine synthase	K04075	tilS, mesJ; tRNA(Ile)-lysidine synthase [EC:6.3.4.19]	40	K15780	1
C821_00376	gnl|IGS|C821_3	CDS	39567	39926	-	360				hypothetical protein	K07571	K07571; S1 RNA binding domain protein	19
C821_00377	gnl|IGS|C821_3	CDS	39926	40303	-	378				hypothetical protein	K13052	divIC, divA; cell division protein DivIC	19
C821_00378	gnl|IGS|C821_3	CDS	40370	40612	-	243				hypothetical protein			45
C821_00379	gnl|IGS|C821_3	CDS	40624	44118	-	3495	mfd	3.6.4.-		Transcription-repair-coupling factor	K03723	mfd; transcription-repair coupling factor (superfamily II helicase) [EC:3.6.4.-]	622
C821_00380	gnl|IGS|C821_3	CDS	44120	44677	-	558	pth	3.1.1.29	COG0193	Peptidyl-tRNA hydrolase	K01056	PTH1, pth, spoVC; peptidyl-tRNA hydrolase, PTH1 family [EC:3.1.1.29]	104
C821_00381	gnl|IGS|C821_3	CDS	44839	45810	+	972	ldh_1	1.1.1.27	COG0039	L-lactate dehydrogenase	K00016	LDH, ldh; L-lactate dehydrogenase [EC:1.1.1.27]	222
C821_00382	gnl|IGS|C821_3	CDS	45946	46641	+	696				hypothetical protein			166
C821_00383	gnl|IGS|C821_3	CDS	46682	47815	-	1134	alr	5.1.1.1	COG0787	Alanine racemase	K01775	alr; alanine racemase [EC:5.1.1.1]	198
C821_00384	gnl|IGS|C821_3	CDS	47816	48172	-	357	acpS	2.7.8.7	COG0736	Holo-[acyl-carrier-protein] synthase	K00997	acpS; holo-[acyl-carrier protein] synthase [EC:2.7.8.7]	57
C821_00385	gnl|IGS|C821_3	CDS	48254	49732	-	1479	cshA	3.6.4.13	COG0513	ATP-dependent RNA helicase CshA	K05592	deaD, cshA; ATP-dependent RNA helicase DeaD [EC:3.6.4.13]	310
C821_00386	gnl|IGS|C821_3	CDS	49747	51114	-	1368	murF	6.3.2.10	COG0770	UDP-N-acetylmuramoyl-tripeptide--D-alanyl-D-alanine ligase	K01929	murF; UDP-N-acetylmuramoyl-tripeptide--D-alanyl-D-alanine ligase [EC:6.3.2.10]	260
C821_00387	gnl|IGS|C821_3	CDS	51244	51489	-	246	rpmE2		COG0254	50S ribosomal protein L31 type B	K02909	RP-L31, rpmE; large subunit ribosomal protein L31	62
C821_00388	gnl|IGS|C821_3	CDS	51613	53208	-	1596	yveA		COG0531	Aspartate-proton symporter			331
C821_00389	gnl|IGS|C821_3	CDS	53391	53930	+	540				hypothetical protein			17	K18476	1
C821_00390	gnl|IGS|C821_3	CDS	54059	54595	+	537				hypothetical protein			28
C821_00391	gnl|IGS|C821_3	CDS	54642	55826	-	1185				hypothetical protein	K13936	mdcF; malonate transporter and related proteins	61
C821_00392	gnl|IGS|C821_3	CDS	56018	57745	+	1728	oxc	4.1.1.8	COG0028	Oxalyl-CoA decarboxylase	K01577	oxc; oxalyl-CoA decarboxylase [EC:4.1.1.8]	340
C821_00393	gnl|IGS|C821_3	CDS	57761	59110	+	1350	frc	2.8.3.16	COG1804	Formyl-CoA:oxalate CoA-transferase	K07749	frc; formyl-CoA transferase [EC:2.8.3.16]	205
C821_00394	gnl|IGS|C821_3	CDS	59303	59818	+	516				hypothetical protein			23	K00175	1
C821_00395	gnl|IGS|C821_3	CDS	60539	60862	+	324				hypothetical protein			10	K00001	2
C821_00396	gnl|IGS|C821_3	CDS	61357	61860	-	504				hypothetical protein			57
C821_00397	gnl|IGS|C821_3	CDS	61885	62277	-	393				hypothetical protein			13	K03722	1
C821_00398	gnl|IGS|C821_3	CDS	62279	62728	-	450				hypothetical protein			16	K07705	8
C821_00399	gnl|IGS|C821_3	CDS	62718	63584	-	867				hypothetical protein	K11051	cylB; multidrug/hemolysin transport system permease protein	113
C821_00400	gnl|IGS|C821_3	CDS	63584	64429	-	846	drrA	3.6.3.-		Daunorubicin/doxorubicin resistance ATP-binding protein DrrA	K11050	cylA; multidrug/hemolysin transport system ATP-binding protein	152
C821_00401	gnl|IGS|C821_3	CDS	64693	65169	+	477				hypothetical protein
C821_00402	gnl|IGS|C821_3	CDS	65608	66627	-	1020				Zinc-type alcohol dehydrogenase-like protein	K00344	qor, CRYZ; NADPH:quinone reductase [EC:1.6.5.5]	158
C821_00403	gnl|IGS|C821_3	CDS	66781	67119	+	339	yybR		COG1733	putative HTH-type transcriptional regulator YybR			58
C821_00404	gnl|IGS|C821_3	CDS	67542	67955	-	414				hypothetical protein			39
C821_00405	gnl|IGS|C821_3	CDS	68165	68698	+	534				hypothetical protein			16	K18476	2
C821_00406	gnl|IGS|C821_3	CDS	68700	69296	+	597	azoR	1.7.1.17		FMN-dependent NADH-azoreductase	K00355	NQO1; NAD(P)H dehydrogenase (quinone) [EC:1.6.5.2]	110
C821_00407	gnl|IGS|C821_3	CDS	69383	70360	+	978				hypothetical protein			18	K10914	1
C821_00408	gnl|IGS|C821_3	CDS	70726	71040	-	315				hypothetical protein	K07171	mazF, ndoA, chpA; mRNA interferase MazF [EC:3.1.-.-]	13
C821_00409	gnl|IGS|C821_3	CDS	71030	71299	-	270				hypothetical protein	K07473	dinJ; DNA-damage-inducible protein J	11
C821_00410	gnl|IGS|C821_3	CDS	71470	71979	-	510				hypothetical protein			128
C821_00411	gnl|IGS|C821_3	CDS	72118	73356	-	1239	xerC_4			Tyrosine recombinase XerC			111
C821_00412	gnl|IGS|C821_3	CDS	73353	73559	-	207				hypothetical protein			12	K02963	1
C821_00413	gnl|IGS|C821_3	CDS	73628	74020	-	393				hypothetical protein			2	K08682	1
C821_00414	gnl|IGS|C821_3	CDS	74058	74522	-	465				hypothetical protein			4	K13658	1
C821_00415	gnl|IGS|C821_3	CDS	74614	75456	-	843				hypothetical protein			9	K03466	1
C821_00416	gnl|IGS|C821_3	CDS	75459	76019	-	561				hypothetical protein			2	K01624	1
C821_00417	gnl|IGS|C821_3	CDS	76019	76384	-	366				hypothetical protein			1	K23779	1
C821_00418	gnl|IGS|C821_3	CDS	76931	77572	-	642				hypothetical protein
C821_00419	gnl|IGS|C821_3	CDS	77587	79752	-	2166	lagD	3.4.22.-		Lactococcin-G-processing and transport ATP-binding protein LagD	K20344	blpA, lagD; ATP-binding cassette, subfamily C, bacteriocin exporter	373	K12292	41
C821_00420	gnl|IGS|C821_3	CDS	79817	79999	-	183				hypothetical protein
C821_00421	gnl|IGS|C821_3	CDS	79999	80199	-	201				hypothetical protein			4	K02227	1
C821_00422	gnl|IGS|C821_3	CDS	80201	80368	-	168				hypothetical protein
C821_00423	gnl|IGS|C821_3	CDS	80682	82235	-	1554	guaA	6.3.5.2		GMP synthase [glutamine-hydrolyzing]	K01951	guaA, GMPS; GMP synthase (glutamine-hydrolysing) [EC:6.3.5.2]	422
C821_00424	gnl|IGS|C821_3	CDS	82575	83153	+	579	xpt	2.4.2.22	COG0503	Xanthine phosphoribosyltransferase	K03816	xpt; xanthine phosphoribosyltransferase [EC:2.4.2.22]	115
C821_00425	gnl|IGS|C821_3	CDS	83155	84477	+	1323	pucK		COG2233	Uric acid permease PucK	K16169	pbuX; xanthine permease	354
C821_00426	gnl|IGS|C821_3	CDS	84704	86902	-	2199	melA	3.2.1.22	COG3345	Alpha-galactosidase Mel36A	K07407	E3.2.1.22B, galA, rafA; alpha-galactosidase [EC:3.2.1.22]	465
C821_00427	gnl|IGS|C821_3	CDS	86886	88850	-	1965	lacS_1		COG2190	Lactose permease	K16209	lacS, galP, rafP; lactose/raffinose/galactose permease	377
C821_00428	gnl|IGS|C821_3	CDS	89068	89901	+	834	rhaR			HTH-type transcriptional activator RhaR			76	K02099	5
C821_00429	gnl|IGS|C821_3	CDS	89973	91397	+	1425	pepDA_1	3.4.-.-	COG4690	Dipeptidase A	K08659	pepDA, pepDB; dipeptidase [EC:3.4.-.-]	397
C821_00430	gnl|IGS|C821_3	CDS	91464	91751	-	288				hypothetical protein			4	K07304	1
C821_00431	gnl|IGS|C821_3	CDS	91808	92461	-	654				hypothetical protein			1	K06180	1
C821_00432	gnl|IGS|C821_3	CDS	92487	93170	-	684				hypothetical protein			2	K00053	1
C821_00433	gnl|IGS|C821_3	CDS	93302	94603	-	1302	murA1	2.5.1.7		UDP-N-acetylglucosamine 1-carboxyvinyltransferase	K00790	murA; UDP-N-acetylglucosamine 1-carboxyvinyltransferase [EC:2.5.1.7]	277
C821_00434	gnl|IGS|C821_3	CDS	94724	96343	-	1620	pyrG	6.3.4.2	COG0504	CTP synthase	K01937	pyrG, CTPS; CTP synthase [EC:6.3.4.2]	406
C821_00435	gnl|IGS|C821_3	CDS	96469	97023	-	555	rpoE			DNA-directed RNA polymerase subunit delta	K03048	rpoE; DNA-directed RNA polymerase subunit delta	54
C821_00436	gnl|IGS|C821_3	CDS	97071	97472	-	402				hypothetical protein			22	K02338	1
C821_00437	gnl|IGS|C821_3	CDS	97577	98938	+	1362				hypothetical protein	K06885	K06885; uncharacterized protein	278
C821_00438	gnl|IGS|C821_3	CDS	98989	99963	-	975	prs_1	2.7.6.1	COG0462	Ribose-phosphate pyrophosphokinase	K00948	PRPS, prsA; ribose-phosphate pyrophosphokinase [EC:2.7.6.1]	242
C821_00439	gnl|IGS|C821_3	CDS	100121	100465	-	345				hypothetical protein			2	K03616	1
C821_00440	gnl|IGS|C821_3	CDS	100644	101669	-	1026				hypothetical protein	K09963	K09963; uncharacterized protein	81
C821_00441	gnl|IGS|C821_3	CDS	101791	103797	-	2007				hypothetical protein			2	K01212	1
C821_00442	gnl|IGS|C821_3	CDS	103985	105130	-	1146				hypothetical protein			2	K20811	1
C821_00443	gnl|IGS|C821_3	CDS	105224	105976	-	753				hypothetical protein			2	K20971	1
C821_00444	gnl|IGS|C821_3	CDS	106067	106933	-	867				hypothetical protein
C821_00445	gnl|IGS|C821_3	CDS	107183	108568	-	1386	glmU		COG1207	Bifunctional protein GlmU	K04042	glmU; bifunctional UDP-N-acetylglucosamine pyrophosphorylase / glucosamine-1-phosphate N-acetyltransferase [EC:2.7.7.23 2.3.1.157]	306
C821_00446	gnl|IGS|C821_3	CDS	108616	109446	-	831	purR_1		COG0503	Pur operon repressor	K09685	purR; purine operon repressor	163
C821_00447	gnl|IGS|C821_3	CDS	109550	109807	-	258	veg		COG4466	Protein Veg			69
C821_00448	gnl|IGS|C821_3	CDS	109882	110769	-	888	rsmA	2.1.1.182	COG0030	Ribosomal RNA small subunit methyltransferase A	K02528	ksgA; 16S rRNA (adenine1518-N6/adenine1519-N6)-dimethyltransferase [EC:2.1.1.182]	125
C821_00449	gnl|IGS|C821_3	CDS	110759	111328	-	570	rnmV	3.1.26.8	COG1658	Ribonuclease M5	K05985	rnmV; ribonuclease M5 [EC:3.1.26.8]	77
C821_00450	gnl|IGS|C821_3	CDS	111315	112082	-	768	dtd3	3.1.1.96		D-aminoacyl-tRNA deacylase	K03424	tatD; TatD DNase family protein [EC:3.1.21.-]	150
C821_00451	gnl|IGS|C821_3	CDS	112082	114058	-	1977	metG	6.1.1.10		Methionine--tRNA ligase	K01874	MARS, metG; methionyl-tRNA synthetase [EC:6.1.1.10]	458
C821_00452	gnl|IGS|C821_3	CDS	114147	116828	-	2682	mgtB	7.2.2.14	COG0474	Magnesium-transporting ATPase, P-type 1	K01531	mgtA, mgtB; P-type Mg2+ transporter [EC:7.2.2.14]	405
C821_00453	gnl|IGS|C821_3	CDS	117131	117736	-	606				hypothetical protein	K06872	K06872; uncharacterized protein	10
C821_00454	gnl|IGS|C821_3	CDS	117717	118202	-	486	tadA_1	3.5.4.33		tRNA-specific adenosine deaminase	K01493	comEB; dCMP deaminase [EC:3.5.4.12]	83
C821_00455	gnl|IGS|C821_3	CDS	118218	119240	-	1023	trpS2	6.1.1.2	COG0180	Tryptophan--tRNA ligase 2	K01867	WARS, trpS; tryptophanyl-tRNA synthetase [EC:6.1.1.2]	276
C821_00456	gnl|IGS|C821_3	CDS	119368	119970	+	603				hypothetical protein			33
C821_00457	gnl|IGS|C821_3	tRNA	120013	120083	+	71				tRNA-Gly(ccc)
C821_00458	gnl|IGS|C821_3	CDS	120130	120792	-	663				hypothetical protein
C821_00459	gnl|IGS|C821_3	CDS	120895	122247	-	1353	pgtP		COG2271	Phosphoglycerate transporter protein	K02445	glpT; MFS transporter, OPA family, glycerol-3-phosphate transporter	223
C821_00460	gnl|IGS|C821_3	CDS	122366	122827	-	462	greA_1		COG0782	Transcription elongation factor GreA	K03624	greA; transcription elongation factor GreA	70
C821_00461	gnl|IGS|C821_3	CDS	122958	123386	+	429				Acid shock protein	K13993	HSP20; HSP20 family protein	43
C821_00462	gnl|IGS|C821_3	CDS	123539	124855	+	1317	pepE_2	3.4.22.-	COG3579	Aminopeptidase E	K01372	BLMH, pepC; bleomycin hydrolase [EC:3.4.22.40]	207
C821_00463	gnl|IGS|C821_3	CDS	124911	125621	-	711	yedJ		COG1418	putative protein YedJ	K06950	K06950; uncharacterized protein	56
C821_00464	gnl|IGS|C821_3	CDS	125572	126885	-	1314	pepE_3	3.4.22.-	COG3579	Aminopeptidase E	K01372	BLMH, pepC; bleomycin hydrolase [EC:3.4.22.40]	198
C821_00465	gnl|IGS|C821_3	CDS	126971	127912	-	942	oppF_1		COG4608	Oligopeptide transport ATP-binding protein OppF	K10823	oppF; oligopeptide transport system ATP-binding protein	225
C821_00466	gnl|IGS|C821_3	CDS	127936	128985	-	1050	oppD_1		COG0444	Oligopeptide transport ATP-binding protein OppD	K15583	oppD; oligopeptide transport system ATP-binding protein	256
C821_00467	gnl|IGS|C821_3	CDS	128999	130123	-	1125	oppC		COG1173	Oligopeptide transport system permease protein OppC	K15582	oppC; oligopeptide transport system permease protein	188
C821_00468	gnl|IGS|C821_3	CDS	130128	131057	-	930	oppB		COG0601	Oligopeptide transport system permease protein OppB	K15581	oppB; oligopeptide transport system permease protein	227
C821_00469	gnl|IGS|C821_3	CDS	131243	132385	-	1143	IMPDH	1.1.1.205		Inosine-5'-monophosphate dehydrogenase	K00088	IMPDH, guaB; IMP dehydrogenase [EC:1.1.1.205]	299
C821_00470	gnl|IGS|C821_3	CDS	132548	134185	-	1638	dppE_3		COG4166	Dipeptide-binding protein DppE	K15580	oppA, mppA; oligopeptide transport system substrate-binding protein	318
C821_00471	gnl|IGS|C821_3	CDS	134282	135901	-	1620	dppE_4		COG4166	Dipeptide-binding protein DppE	K15580	oppA, mppA; oligopeptide transport system substrate-binding protein	270
C821_00472	gnl|IGS|C821_3	tRNA	136075	136147	-	73				tRNA-Thr(ggt)
C821_00473	gnl|IGS|C821_3	CDS	136223	136567	-	345				hypothetical protein			2	K03616	1
C821_00474	gnl|IGS|C821_3	CDS	136756	138018	-	1263	tyrS1	6.1.1.1	COG0162	Tyrosine--tRNA ligase 1	K01866	YARS, tyrS; tyrosyl-tRNA synthetase [EC:6.1.1.1]	308
C821_00475	gnl|IGS|C821_3	CDS	138306	141284	-	2979				hypothetical protein			127
C821_00476	gnl|IGS|C821_3	CDS	141325	141939	-	615	plsY_1	2.3.1.275	COG0344	Glycerol-3-phosphate acyltransferase	K08591	plsY; acyl phosphate:glycerol-3-phosphate acyltransferase [EC:2.3.1.275]	47
C821_00477	gnl|IGS|C821_3	CDS	141960	143045	-	1086	tagU_1	2.7.8.-		Polyisoprenyl-teichoic acid--peptidoglycan teichoic acid transferase TagU	K01005	tagT_U_V; polyisoprenyl-teichoic acid--peptidoglycan teichoic acid transferase [EC:2.7.8.-]	146
C821_00478	gnl|IGS|C821_3	CDS	143148	143717	-	570				hypothetical protein			14	K01785	1
C821_00479	gnl|IGS|C821_3	CDS	143980	144267	-	288				hypothetical protein			9	K18843	8
C821_00480	gnl|IGS|C821_3	CDS	144414	145106	-	693	gpmA_1	5.4.2.11		2,3-bisphosphoglycerate-dependent phosphoglycerate mutase	K01834	PGAM, gpmA; 2,3-bisphosphoglycerate-dependent phosphoglycerate mutase [EC:5.4.2.11]	224
C821_00481	gnl|IGS|C821_3	CDS	145263	145688	+	426				hypothetical protein	K09155	K09155; uncharacterized protein	11
C821_00482	gnl|IGS|C821_3	CDS	145763	146527	+	765				hypothetical protein			3	K02051	1
C821_00483	gnl|IGS|C821_3	CDS	146610	147410	+	801				hypothetical protein			4	K19587	1
C821_00484	gnl|IGS|C821_3	CDS	147411	148376	+	966	iolU	1.1.1.371	COG0673	scyllo-inositol 2-dehydrogenase (NADP(+)) IolU	K22230	iolU; scyllo-inositol 2-dehydrogenase (NADP+) [EC:1.1.1.-]	113
C821_00485	gnl|IGS|C821_3	CDS	148810	149007	-	198				hypothetical protein			18
C821_00486	gnl|IGS|C821_3	CDS	149020	149163	-	144				hypothetical protein
C821_00487	gnl|IGS|C821_3	CDS	149216	149362	-	147				hypothetical protein
C821_00488	gnl|IGS|C821_3	CDS	149512	150618	-	1107				hypothetical protein
C821_00489	gnl|IGS|C821_3	CDS	150684	151085	-	402				hypothetical protein			2	K00003	1
C821_00490	gnl|IGS|C821_3	CDS	151063	151290	-	228				hypothetical protein			2	K02065	1
C821_00491	gnl|IGS|C821_3	CDS	151265	151486	-	222				hypothetical protein			2	K04760	1
C821_00492	gnl|IGS|C821_3	CDS	151499	151885	-	387				hypothetical protein			7	K01921	1
C821_00493	gnl|IGS|C821_3	CDS	151857	152036	-	180				hypothetical protein			5	K21028	1
C821_00494	gnl|IGS|C821_3	CDS	152039	152641	-	603				hypothetical protein			1	K09806	1
C821_00495	gnl|IGS|C821_3	CDS	152707	153000	-	294				hypothetical protein
C821_00496	gnl|IGS|C821_3	CDS	152997	153359	-	363				hypothetical protein			1	K08591	1
C821_00497	gnl|IGS|C821_3	CDS	153356	153826	-	471				hypothetical protein			2	K05837	1
C821_00498	gnl|IGS|C821_3	CDS	153841	154227	-	387				hypothetical protein			2	K05832	1
C821_00499	gnl|IGS|C821_3	CDS	154224	154640	-	417				hypothetical protein			2	K06402	1
C821_00500	gnl|IGS|C821_3	CDS	154651	157437	-	2787				hypothetical protein			1	K18682	1
C821_00501	gnl|IGS|C821_3	CDS	157452	158579	-	1128				hypothetical protein			2	K03646	1
C821_00502	gnl|IGS|C821_3	CDS	158592	159344	-	753				hypothetical protein			8	K01181	1
C821_00503	gnl|IGS|C821_3	CDS	159334	160530	-	1197				hypothetical protein			63
C821_00504	gnl|IGS|C821_3	CDS	160511	160897	-	387				hypothetical protein			8	K01091	1
C821_00505	gnl|IGS|C821_3	CDS	160890	161369	-	480				hypothetical protein			8	K06152	1
C821_00506	gnl|IGS|C821_3	CDS	161370	162437	-	1068				hypothetical protein			10	K19804	1
C821_00507	gnl|IGS|C821_3	CDS	162437	162850	-	414				hypothetical protein			12	K06995	1
C821_00508	gnl|IGS|C821_3	CDS	162851	163843	-	993				hypothetical protein			3	K22409	1
C821_00509	gnl|IGS|C821_3	CDS	163857	169622	-	5766				hypothetical protein			8	K21449	1
C821_00510	gnl|IGS|C821_3	CDS	169692	169850	-	159				hypothetical protein			1	K11927	1
C821_00511	gnl|IGS|C821_3	CDS	169897	170349	-	453				hypothetical protein			5	K12059	1
C821_00512	gnl|IGS|C821_3	CDS	170363	170797	-	435				hypothetical protein			7	K10761	2
C821_00513	gnl|IGS|C821_3	CDS	170811	171956	-	1146				hypothetical protein			30
C821_00514	gnl|IGS|C821_3	CDS	171957	172532	-	576				hypothetical protein			4	K07012	1
C821_00515	gnl|IGS|C821_3	CDS	172507	172905	-	399				hypothetical protein			5	K01597	1
C821_00516	gnl|IGS|C821_3	CDS	172908	173537	-	630				hypothetical protein			14	K03264	1
C821_00517	gnl|IGS|C821_3	CDS	173537	173929	-	393				hypothetical protein			4	K01950	1
C821_00518	gnl|IGS|C821_3	CDS	173932	174870	-	939				hypothetical protein			16	K02115	1
C821_00519	gnl|IGS|C821_3	CDS	174870	175451	-	582				hypothetical protein			8	K00641	1
C821_00520	gnl|IGS|C821_3	CDS	175464	176570	-	1107				hypothetical protein	K09960	K09960; uncharacterized protein	107
C821_00521	gnl|IGS|C821_3	CDS	176579	176914	-	336				hypothetical protein			2	K06370	1
C821_00522	gnl|IGS|C821_3	CDS	176860	177027	-	168				hypothetical protein
C821_00523	gnl|IGS|C821_3	CDS	177071	177868	-	798				hypothetical protein			11
C821_00524	gnl|IGS|C821_3	CDS	177858	179246	-	1389				hypothetical protein	K09961	K09961; uncharacterized protein	108
C821_00525	gnl|IGS|C821_3	CDS	179265	180716	-	1452				hypothetical protein			159
C821_00526	gnl|IGS|C821_3	CDS	180709	181266	-	558				hypothetical protein	K07474	xtmA; phage terminase small subunit	18
C821_00527	gnl|IGS|C821_3	CDS	181293	181472	-	180				hypothetical protein			2
C821_00528	gnl|IGS|C821_3	CDS	181475	181600	-	126				hypothetical protein			1	K14059	1
C821_00529	gnl|IGS|C821_3	CDS	181578	181841	-	264				hypothetical protein			2	K03439	1
C821_00530	gnl|IGS|C821_3	tRNA	181900	181985	-	86				tRNA-Tyr(gta)
C821_00531	gnl|IGS|C821_3	CDS	182292	182765	-	474				hypothetical protein			2	K00334	1
C821_00532	gnl|IGS|C821_3	CDS	182765	182953	-	189				hypothetical protein			1	K01519	1
C821_00533	gnl|IGS|C821_3	CDS	182959	183360	-	402				hypothetical protein			2	K02355	1
C821_00534	gnl|IGS|C821_3	tRNA	183464	183536	-	73				tRNA-Trp(cca)
C821_00535	gnl|IGS|C821_3	tRNA	183574	183648	-	75				tRNA-Lys(ttt)
C821_00536	gnl|IGS|C821_3	CDS	184197	184757	-	561				hypothetical protein			6	K23060	1
C821_00537	gnl|IGS|C821_3	CDS	184776	185159	-	384				hypothetical protein			18	K07160	1
C821_00538	gnl|IGS|C821_3	CDS	185134	185496	-	363				hypothetical protein			3	K03970	1
C821_00539	gnl|IGS|C821_3	CDS	185493	185819	-	327				hypothetical protein
C821_00540	gnl|IGS|C821_3	CDS	185806	185976	-	171				hypothetical protein			2	K02380	1
C821_00541	gnl|IGS|C821_3	CDS	185976	186338	-	363				hypothetical protein			1	K02016	1
C821_00542	gnl|IGS|C821_3	CDS	186349	186561	-	213				hypothetical protein			2	K14330	1
C821_00543	gnl|IGS|C821_3	CDS	186577	187185	-	609				hypothetical protein			17	K00033	1
C821_00544	gnl|IGS|C821_3	CDS	187194	187535	-	342				hypothetical protein			1	K06925	1
C821_00545	gnl|IGS|C821_3	CDS	187532	187930	-	399				hypothetical protein			1	K13010	1
C821_00546	gnl|IGS|C821_3	CDS	187949	188620	-	672	larB	2.5.1.143	COG1691	Pyridinium-3,5-biscarboxylic acid mononucleotide synthase	K06898	larB; pyridinium-3,5-biscarboxylic acid mononucleotide synthase [EC:2.5.1.143]	58
C821_00547	gnl|IGS|C821_3	CDS	188613	188894	-	282				hypothetical protein
C821_00548	gnl|IGS|C821_3	CDS	188897	189208	-	312				hypothetical protein			3	K04761	1
C821_00549	gnl|IGS|C821_3	CDS	189212	189613	-	402				hypothetical protein			1	K03734	1
C821_00550	gnl|IGS|C821_3	CDS	189619	190335	-	717				hypothetical protein			11	K18366	1
C821_00551	gnl|IGS|C821_3	CDS	190349	191143	-	795				hypothetical protein			12	K02533	1
C821_00552	gnl|IGS|C821_3	CDS	191158	192018	-	861				hypothetical protein			15	K03646	1
C821_00553	gnl|IGS|C821_3	CDS	192021	192215	-	195				hypothetical protein			8	K07110	1
C821_00554	gnl|IGS|C821_3	CDS	192219	192518	-	300				hypothetical protein			1	K02315	1
C821_00555	gnl|IGS|C821_3	CDS	192522	192743	-	222				hypothetical protein
C821_00556	gnl|IGS|C821_3	CDS	192748	193020	-	273				hypothetical protein			2	K07216	1
C821_00557	gnl|IGS|C821_3	CDS	193033	193194	-	162				hypothetical protein
C821_00558	gnl|IGS|C821_3	CDS	193205	193504	-	300				hypothetical protein			6	K07726	1
C821_00559	gnl|IGS|C821_3	CDS	193506	193823	-	318				hypothetical protein
C821_00560	gnl|IGS|C821_3	CDS	193837	194547	-	711				hypothetical protein			29	K07741	4
C821_00561	gnl|IGS|C821_3	CDS	194581	194769	-	189				hypothetical protein			6	K07729	4
C821_00562	gnl|IGS|C821_3	CDS	194918	195331	+	414				hypothetical protein			6	K01356	1
C821_00563	gnl|IGS|C821_3	CDS	195331	196095	+	765				hypothetical protein			5	K18831	2
C821_00564	gnl|IGS|C821_3	CDS	196153	196776	+	624				hypothetical protein			3	K00406	1
C821_00565	gnl|IGS|C821_3	CDS	196818	197018	+	201				hypothetical protein			2	K00342	1
C821_00566	gnl|IGS|C821_3	CDS	197186	198343	+	1158	xerC_5			Tyrosine recombinase XerC			76
C821_00567	gnl|IGS|C821_3	CDS	198372	200360	-	1989	kefC			Glutathione-regulated potassium-efflux system protein KefC	K03455	TC.KEF; monovalent cation:H+ antiporter-2, CPA2 family	216
C821_00568	gnl|IGS|C821_3	CDS	200443	201543	-	1101				hypothetical protein	K01447	xlyAB; N-acetylmuramoyl-L-alanine amidase [EC:3.5.1.28]	10	K13731	3
C821_00569	gnl|IGS|C821_3	CDS	201587	202795	-	1209				hypothetical protein			13	K02395	1
C821_00570	gnl|IGS|C821_3	CDS	203272	205257	+	1986				hypothetical protein			1	K01212	1
C821_00571	gnl|IGS|C821_3	CDS	205531	205641	+	111				hypothetical protein			10	K22310	1
C821_00572	gnl|IGS|C821_3	CDS	205941	207137	+	1197				hypothetical protein	K07133	K07133; uncharacterized protein	173
C821_00573	gnl|IGS|C821_3	CDS	208134	209993	+	1860				hypothetical protein
C821_00574	gnl|IGS|C821_3	CDS	210529	212235	-	1707				hypothetical protein
C821_00575	gnl|IGS|C821_3	CDS	212748	212996	-	249				hypothetical protein			18
C821_00576	gnl|IGS|C821_3	CDS	213048	213272	-	225				hypothetical protein			3	K02897	1
C821_00577	gnl|IGS|C821_3	CDS	213458	214030	+	573				hypothetical protein			4
C821_00578	gnl|IGS|C821_3	CDS	214117	214539	+	423				hypothetical protein			13	K04102	1
C821_00579	gnl|IGS|C821_3	CDS	214912	215070	+	159				hypothetical protein			1	K07315	1
C821_00580	gnl|IGS|C821_3	CDS	215501	217537	+	2037	kup			Low affinity potassium transport system protein kup	K03549	kup; KUP system potassium uptake protein	572
C821_00581	gnl|IGS|C821_3	CDS	218014	219954	-	1941	pepO	3.4.24.-	COG3590	Neutral endopeptidase	K07386	pepO; putative endopeptidase [EC:3.4.24.-]	311
C821_00582	gnl|IGS|C821_3	CDS	220033	221253	-	1221	mdtH			Multidrug resistance protein MdtH			166
C821_00583	gnl|IGS|C821_3	CDS	221327	222613	-	1287				hypothetical protein	K09155	K09155; uncharacterized protein	86
C821_00584	gnl|IGS|C821_3	CDS	222764	223963	-	1200				hypothetical protein	K09155	K09155; uncharacterized protein	152
C821_00585	gnl|IGS|C821_3	CDS	223950	224519	-	570				hypothetical protein			16
C821_00586	gnl|IGS|C821_3	CDS	224576	225289	-	714				hypothetical protein	K04068	nrdG; anaerobic ribonucleoside-triphosphate reductase activating protein [EC:1.97.1.4]	164
C821_00587	gnl|IGS|C821_3	CDS	225289	227490	-	2202	nrdD	1.1.98.6	COG1328	Anaerobic ribonucleoside-triphosphate reductase	K21636	nrdD; ribonucleoside-triphosphate reductase (formate) [EC:1.1.98.6]	490
C821_00588	gnl|IGS|C821_3	CDS	227688	228959	-	1272		6.3.1.12		D-aspartate ligase	K17810	asl; D-aspartate ligase [EC:6.3.1.12]	284
C821_00589	gnl|IGS|C821_3	CDS	228982	230931	-	1950	asnB	6.3.5.4	COG0367	Asparagine synthetase [glutamine-hydrolyzing] 1	K01953	asnB, ASNS; asparagine synthase (glutamine-hydrolysing) [EC:6.3.5.4]	410
C821_00590	gnl|IGS|C821_3	CDS	231056	232453	-	1398				hypothetical protein			154
C821_00591	gnl|IGS|C821_3	CDS	232508	232993	-	486				hypothetical protein			34	K02405	1
C821_00592	gnl|IGS|C821_3	CDS	233065	233877	-	813	phnE		COG3639	Phosphate-import permease protein PhnE	K02042	phnE; phosphonate transport system permease protein	182
C821_00593	gnl|IGS|C821_3	CDS	233877	234674	-	798				hypothetical protein	K02042	phnE; phosphonate transport system permease protein	133
C821_00594	gnl|IGS|C821_3	CDS	234667	235434	-	768	glnQ_2			Glutamine transport ATP-binding protein GlnQ	K02041	phnC; phosphonate transport system ATP-binding protein [EC:7.3.2.2]	166
C821_00595	gnl|IGS|C821_3	CDS	235448	236383	-	936	phnD		COG3221	Phosphate-import protein PhnD	K02044	phnD; phosphonate transport system substrate-binding protein	180
C821_00596	gnl|IGS|C821_3	CDS	236696	237187	-	492				Putative universal stress protein			73
C821_00597	gnl|IGS|C821_3	CDS	237328	238131	+	804				hypothetical protein	K01104	E3.1.3.48; protein-tyrosine phosphatase [EC:3.1.3.48]	124
C821_00598	gnl|IGS|C821_3	CDS	238162	238641	-	480				hypothetical protein	K20112	gatA; galactose PTS system EIIA component [EC:2.7.1.204]	63	K02773	8
C821_00599	gnl|IGS|C821_3	CDS	238762	239238	+	477	ntd	2.4.2.6		Nucleoside deoxyribosyltransferase	K08728	E2.4.2.6; nucleoside deoxyribosyltransferase [EC:2.4.2.6]	14
C821_00600	gnl|IGS|C821_3	CDS	239649	240803	-	1155	agaA	3.5.1.-	COG1820	N-acetylgalactosamine-6-phosphate deacetylase	K01443	nagA, AMDHD2; N-acetylglucosamine-6-phosphate deacetylase [EC:3.5.1.25]	309
C821_00601	gnl|IGS|C821_3	CDS	240958	243984	+	3027				hypothetical protein			202
C821_00602	gnl|IGS|C821_3	CDS	244012	244827	-	816				hypothetical protein			72
C821_00603	gnl|IGS|C821_3	CDS	244799	245587	-	789				hypothetical protein			86
C821_00604	gnl|IGS|C821_3	CDS	245584	246693	-	1110				hypothetical protein			122
C821_00605	gnl|IGS|C821_3	CDS	246771	247505	-	735				hypothetical protein			21
C821_00606	gnl|IGS|C821_3	CDS	247536	248618	-	1083	ddlA	6.3.2.4	COG1181	D-alanine--D-alanine ligase A	K01921	ddl; D-alanine-D-alanine ligase [EC:6.3.2.4]	169
C821_00607	gnl|IGS|C821_3	CDS	248769	250028	+	1260				hypothetical protein			21	K01183	1
C821_00608	gnl|IGS|C821_3	CDS	250079	250816	-	738	glnQ_3			Glutamine transport ATP-binding protein GlnQ	K23060	artR, artM; arginine/lysine/histidine transport system ATP-binding protein [EC:7.4.2.1]	180
C821_00609	gnl|IGS|C821_3	CDS	250809	252290	-	1482	mltF_1	4.2.2.-		Membrane-bound lytic murein transglycosylase F	K17077	artQ; arginine/lysine/histidine transport system permease protein	270
C821_00610	gnl|IGS|C821_3	CDS	252398	253234	-	837				hypothetical protein			14	K03566	1
C821_00611	gnl|IGS|C821_3	CDS	253249	253935	-	687				hypothetical protein			7	K09017	3
C821_00612	gnl|IGS|C821_3	CDS	254074	255060	-	987	prs_2	2.7.6.1	COG0462	Ribose-phosphate pyrophosphokinase	K00948	PRPS, prsA; ribose-phosphate pyrophosphokinase [EC:2.7.6.1]	170
C821_00613	gnl|IGS|C821_3	CDS	255188	255625	-	438				hypothetical protein			1	K03642	1
C821_00614	gnl|IGS|C821_3	CDS	255673	256335	-	663				hypothetical protein			5	K01481	1
C821_00615	gnl|IGS|C821_3	CDS	256445	257083	-	639				hypothetical protein			116
C821_00616	gnl|IGS|C821_3	CDS	257159	257815	-	657	menH_1	4.2.99.20		2-succinyl-6-hydroxy-2,4-cyclohexadiene-1-carboxylate synthase			60
C821_00617	gnl|IGS|C821_3	CDS	257799	258623	-	825	epsH	2.4.-.-	COG0463	Putative glycosyltransferase EpsH			51	K19425	2
C821_00618	gnl|IGS|C821_3	CDS	258779	259732	+	954	ypuA		COG4086	putative protein YpuA			170
C821_00619	gnl|IGS|C821_3	CDS	260104	261111	+	1008	ribD		COG0117	Riboflavin biosynthesis protein RibD	K11752	ribD; diaminohydroxyphosphoribosylaminopyrimidine deaminase / 5-amino-6-(5-phosphoribosylamino)uracil reductase [EC:3.5.4.26 1.1.1.193]	112
C821_00620	gnl|IGS|C821_3	CDS	261273	262604	-	1332				IS200/IS605 family transposase ISLjo5	K07496	K07496; putative transposase	186
C821_00621	gnl|IGS|C821_3	CDS	262704	263168	+	465				hypothetical protein	K07491	rayT; REP-associated tyrosine transposase	105
C821_00622	gnl|IGS|C821_3	CDS	263268	263987	-	720	rnhA	3.1.26.4		Ribonuclease H	K03469	rnhA, RNASEH1; ribonuclease HI [EC:3.1.26.4]	89
C821_00623	gnl|IGS|C821_3	CDS	264065	264994	+	930				hypothetical protein			71
C821_00624	gnl|IGS|C821_3	CDS	265008	265709	+	702				hypothetical protein	K06973	K06973; uncharacterized protein	113
C821_00625	gnl|IGS|C821_3	CDS	265728	267185	+	1458	cls	2.7.8.-		Cardiolipin synthase	K06131	clsA_B; cardiolipin synthase A/B [EC:2.7.8.-]	261
C821_00626	gnl|IGS|C821_3	CDS	267211	267696	-	486				hypothetical protein			42	K03762	1
C821_00627	gnl|IGS|C821_3	CDS	267786	268490	+	705	cobB_1	2.3.1.286	COG0846	NAD-dependent protein deacetylase	K12410	npdA; NAD-dependent deacetylase [EC:2.3.1.286]	122
C821_00628	gnl|IGS|C821_3	CDS	268569	269087	+	519	adaB	2.1.1.63	COG0350	Methylated-DNA--protein-cysteine methyltransferase, inducible	K13531	adaB; methylated-DNA-[protein]-cysteine S-methyltransferase [EC:2.1.1.63]	59	K00567	7
C821_00629	gnl|IGS|C821_3	CDS	269074	269862	+	789				hypothetical protein			143
C821_00630	gnl|IGS|C821_3	CDS	270198	271094	-	897				IS200/IS605 family transposase ISLhe65	K07496	K07496; putative transposase	61
C821_00631	gnl|IGS|C821_3	CDS	271316	271681	-	366				hypothetical protein			83
C821_00632	gnl|IGS|C821_3	CDS	271708	272337	+	630		3.2.2.-	COG2094	Putative 3-methyladenine DNA glycosylase	K03652	MPG; DNA-3-methyladenine glycosylase [EC:3.2.2.21]	136
C821_00633	gnl|IGS|C821_3	CDS	272663	274270	+	1608	mltF_2	4.2.2.-		Membrane-bound lytic murein transglycosylase F	K17073	lysX1; putative lysine transport system substrate-binding protein	291
C821_00634	gnl|IGS|C821_3	CDS	274270	275025	+	756	artM_1		COG1126	Arginine transport ATP-binding protein ArtM	K17076	lysY; putative lysine transport system ATP-binding protein	156
C821_00635	gnl|IGS|C821_3	CDS	275104	276066	+	963				hypothetical protein			5	K07126	1
C821_00636	gnl|IGS|C821_3	CDS	276098	277015	-	918				hypothetical protein			8	K09952	1
C821_00637	gnl|IGS|C821_3	CDS	277016	277666	-	651	yfbR	3.1.3.89		5'-deoxynucleotidase YfbR			138
C821_00638	gnl|IGS|C821_3	CDS	277844	278353	-	510				hypothetical protein			14	K23779	1
C821_00639	gnl|IGS|C821_3	CDS	278545	278685	-	141				hypothetical protein			15
C821_00640	gnl|IGS|C821_3	CDS	278762	280540	-	1779				hypothetical protein	K01126	E3.1.4.46, glpQ, ugpQ; glycerophosphoryl diester phosphodiesterase [EC:3.1.4.46]	212
C821_00641	gnl|IGS|C821_3	CDS	280623	281015	-	393				hypothetical protein			44	K00077	1
C821_00642	gnl|IGS|C821_3	CDS	281204	282304	+	1101	ybiR		COG0471	Inner membrane protein YbiR			188
C821_00643	gnl|IGS|C821_3	CDS	282406	282966	+	561	lemA		COG1704	Protein LemA	K03744	lemA; LemA protein	112
C821_00644	gnl|IGS|C821_3	CDS	282969	283859	+	891	htpX_2	3.4.24.-	COG0501	Protease HtpX	K03799	htpX; heat shock protein HtpX [EC:3.4.24.-]	179
C821_00645	gnl|IGS|C821_3	CDS	284230	285252	-	1023				hypothetical protein	K08217	mef; MFS transporter, DHA3 family, macrolide efflux protein	16
C821_00646	gnl|IGS|C821_3	CDS	285910	286071	-	162				hypothetical protein			3	K07110	1
C821_00647	gnl|IGS|C821_3	CDS	286119	287060	-	942				hypothetical protein			11	K07720	3
C821_00648	gnl|IGS|C821_3	CDS	287314	288666	+	1353	ykoD	3.6.3.-	COG1122	Putative HMP/thiamine import ATP-binding protein YkoD	K01552	ecfA; energy-coupling factor transport system ATP-binding protein [EC:7.-.-.-]	166
C821_00649	gnl|IGS|C821_3	CDS	288672	289325	+	654				hypothetical protein	K16785	ecfT; energy-coupling factor transport system permease protein	79
C821_00650	gnl|IGS|C821_3	CDS	289334	290215	+	882	pip	3.4.11.5	COG0596	Proline iminopeptidase	K01259	pip; proline iminopeptidase [EC:3.4.11.5]	166
C821_00651	gnl|IGS|C821_3	CDS	290251	290670	-	420				hypothetical protein			2	K11744	1
C821_00652	gnl|IGS|C821_3	CDS	290757	291236	-	480	rlmH	2.1.1.177	COG1576	Ribosomal RNA large subunit methyltransferase H	K00783	rlmH; 23S rRNA (pseudouridine1915-N3)-methyltransferase [EC:2.1.1.177]	124
C821_00653	gnl|IGS|C821_3	CDS	291721	292962	-	1242	htrA	3.4.21.107	COG0265	Serine protease Do-like HtrA	K04771	degP, htrA; serine protease Do [EC:3.4.21.107]	169
C821_00654	gnl|IGS|C821_3	CDS	293036	293833	-	798	yycJ	3.-.-.-	COG1235	Putative metallo-hydrolase YycJ			144
C821_00655	gnl|IGS|C821_3	CDS	293848	294675	-	828				hypothetical protein			87
C821_00656	gnl|IGS|C821_3	CDS	294678	296024	-	1347				hypothetical protein			32
C821_00657	gnl|IGS|C821_3	CDS	296014	297870	-	1857	walK	2.7.13.3		Sensor histidine kinase WalK	K07652	vicK; two-component system, OmpR family, sensor histidine kinase VicK [EC:2.7.13.3]	353
C821_00658	gnl|IGS|C821_3	CDS	297937	298653	-	717	walR		COG0745	Transcriptional regulatory protein WalR	K07668	vicR; two-component system, OmpR family, response regulator VicR	185
C821_00659	gnl|IGS|C821_3	tRNA	298784	298858	+	75				tRNA-Lys(ctt)
C821_00660	gnl|IGS|C821_3	CDS	298966	299190	+	225				hypothetical protein			23	K01996	1
C821_00661	gnl|IGS|C821_3	CDS	299889	300443	+	555				hypothetical protein			6	K17486	1
C821_00662	gnl|IGS|C821_3	CDS	300447	300620	+	174				hypothetical protein			1	K20534	1
C821_00663	gnl|IGS|C821_3	CDS	300938	301789	-	852				hypothetical protein			4	K20373	2
C821_00664	gnl|IGS|C821_3	CDS	301886	303160	+	1275				hypothetical protein			16	K08217	5
C821_00665	gnl|IGS|C821_3	tRNA	303444	303519	+	76				tRNA-Lys(ctt)
C821_00666	gnl|IGS|C821_3	CDS	304183	306024	-	1842				hypothetical protein	K22330	tyrDC; tyrosine decarboxylase [EC:4.1.1.25]	307
C821_00667	gnl|IGS|C821_3	CDS	306235	307650	-	1416	gadC_1		COG0531	Glutamate/gamma-aminobutyrate antiporter	K20265	gadC; glutamate:GABA antiporter	179
C821_00668	gnl|IGS|C821_3	CDS	307976	309259	+	1284	PSD2_2	4.1.1.65		Phosphatidylserine decarboxylase proenzyme 2	K01613	psd, PISD; phosphatidylserine decarboxylase [EC:4.1.1.65]	152
C821_00669	gnl|IGS|C821_3	CDS	310070	311230	+	1161				IS200/IS605 family transposase ISLhe65	K07496	K07496; putative transposase	156
C821_00670	gnl|IGS|C821_3	CDS	311776	312531	+	756				hypothetical protein			119
C821_00671	gnl|IGS|C821_3	CDS	312550	313380	+	831				hypothetical protein			137
C821_00672	gnl|IGS|C821_3	CDS	313405	314355	+	951				hypothetical protein			112	K03279	27
C821_00673	gnl|IGS|C821_3	CDS	314367	315314	+	948				hypothetical protein			116	K03279	19
C821_00674	gnl|IGS|C821_3	CDS	315311	316177	+	867				hypothetical protein			114
C821_00675	gnl|IGS|C821_3	CDS	316270	316515	+	246				hypothetical protein			26	K17278	3
C821_00676	gnl|IGS|C821_3	CDS	316799	317671	+	873	hcaR_2			Hca operon transcriptional activator HcaR			52	K09681	14
C821_00677	gnl|IGS|C821_3	CDS	317725	318606	+	882				hypothetical protein			12	K19338	3
C821_00678	gnl|IGS|C821_3	rRNA	318649	318758	-	110				5S ribosomal RNA
C821_00679	gnl|IGS|C821_3	rRNA	318832	321729	-	2898				23S ribosomal RNA
C821_00680	gnl|IGS|C821_3	rRNA	321940	323503	-	1564				16S ribosomal RNA
C821_00681	gnl|IGS|C821_3	CDS	323915	324328	-	414	def_1	3.5.1.88		Peptide deformylase	K01462	PDF, def; peptide deformylase [EC:3.5.1.88]	69
C821_00682	gnl|IGS|C821_3	CDS	324440	325567	+	1128	fmtA_2	3.1.1.103	COG1680	Teichoic acid D-alanine hydrolase			19	K22580	8
C821_00683	gnl|IGS|C821_3	CDS	325590	328406	-	2817	uvrB_1			UvrABC system protein B			444
C821_00684	gnl|IGS|C821_3	CDS	328460	329908	-	1449	gadC_2		COG0531	Glutamate/gamma-aminobutyrate antiporter	K20265	gadC; glutamate:GABA antiporter	163
C821_00685	gnl|IGS|C821_3	CDS	329994	330821	-	828	exoA_1	3.1.11.2	COG0708	Exodeoxyribonuclease	K01142	E3.1.11.2, xthA; exodeoxyribonuclease III [EC:3.1.11.2]	242
C821_00686	gnl|IGS|C821_3	CDS	330941	331207	-	267				hypothetical protein			16	K03797	1
C821_00687	gnl|IGS|C821_3	CDS	331567	332580	+	1014		1.1.1.28	COG1052	D-lactate dehydrogenase	K03778	ldhA; D-lactate dehydrogenase [EC:1.1.1.28]	214
C821_00688	gnl|IGS|C821_3	CDS	332657	332920	-	264				hypothetical protein			6	K05501	1
C821_00689	gnl|IGS|C821_3	CDS	332988	334904	-	1917	tetM			Tetracycline resistance protein TetM from transposon Tn916	K18220	tetM, tetO; ribosomal protection tetracycline resistance protein	329
C821_00690	gnl|IGS|C821_3	CDS	334996	335853	-	858	yvgN_1	1.1.1.-	COG0656	Glyoxal reductase			195
C821_00691	gnl|IGS|C821_3	CDS	336044	336925	+	882				hypothetical protein	K03284	corA; magnesium transporter	27
C821_00692	gnl|IGS|C821_3	CDS	336922	337629	-	708	yfnB	3.-.-.-	COG1011	Putative HAD-hydrolase YfnB	K01560	E3.8.1.2; 2-haloacid dehalogenase [EC:3.8.1.2]	55	K07025	17
C821_00693	gnl|IGS|C821_3	CDS	337998	338990	+	993				hypothetical protein	K01989	K01989; putative tryptophan/tyrosine transport system substrate-binding protein	178
C821_00694	gnl|IGS|C821_3	CDS	338987	339886	+	900				hypothetical protein	K05832	K05832; putative tryptophan/tyrosine transport system permease protein	186
C821_00695	gnl|IGS|C821_3	CDS	339883	340644	+	762	opuBA		COG1125	Choline transport ATP-binding protein OpuBA	K05833	K05833; putative tryptophan/tyrosine transport system ATP-binding protein	147
C821_00696	gnl|IGS|C821_3	CDS	340760	341110	+	351				hypothetical protein			1	K02387	1
C821_00697	gnl|IGS|C821_3	CDS	341396	341740	+	345				hypothetical protein			2	K03616	1
C821_00698	gnl|IGS|C821_3	CDS	342060	342650	-	591				hypothetical protein			11	K23978	9
C821_00699	gnl|IGS|C821_3	CDS	342625	343671	-	1047				hypothetical protein			248
C821_00700	gnl|IGS|C821_3	CDS	343985	345310	+	1326	steT		COG0531	Serine/threonine exchanger SteT	K03294	TC.APA; basic amino acid/polyamine antiporter, APA family	257
C821_00701	gnl|IGS|C821_3	CDS	345381	346097	-	717				hypothetical protein
C821_00702	gnl|IGS|C821_3	CDS	346097	346831	-	735				hypothetical protein	K01992	ABC-2.P; ABC-2 type transport system permease protein	33
C821_00703	gnl|IGS|C821_3	CDS	346835	347596	-	762	natA	7.2.2.4	COG4555	ABC transporter ATP-binding protein NatA	K01990	ABC-2.A; ABC-2 type transport system ATP-binding protein	74	K09697	4
C821_00704	gnl|IGS|C821_3	CDS	347598	348752	-	1155				hypothetical protein			9	K00382	1
C821_00705	gnl|IGS|C821_3	CDS	348775	348870	-	96				hypothetical protein
C821_00706	gnl|IGS|C821_3	CDS	349061	349876	-	816				hypothetical protein			3	K20373	2
C821_00707	gnl|IGS|C821_3	CDS	350297	350983	+	687				hypothetical protein
C821_00708	gnl|IGS|C821_3	CDS	351100	351903	+	804				hypothetical protein			4	K20374	1
C821_00709	gnl|IGS|C821_3	CDS	351921	352121	+	201				hypothetical protein
C821_00710	gnl|IGS|C821_3	CDS	352414	352911	-	498				hypothetical protein
C821_00711	gnl|IGS|C821_3	CDS	352964	353350	+	387				hypothetical protein			3
C821_00712	gnl|IGS|C821_3	CDS	354131	354274	-	144				hypothetical protein			1
C821_00713	gnl|IGS|C821_3	CDS	354597	354950	-	354	cadC			Cadmium resistance transcriptional regulatory protein CadC	K21903	cadC, smtB; ArsR family transcriptional regulator, lead/cadmium/zinc/bismuth-responsive transcriptional repressor	37
C821_00714	gnl|IGS|C821_3	CDS	354967	355584	-	618				hypothetical protein			80
C821_00715	gnl|IGS|C821_3	tRNA	355891	355965	-	75				tRNA-Thr(agt)
C821_00716	gnl|IGS|C821_3	CDS	356138	356848	+	711				hypothetical protein	K07507	mgtC; putative Mg2+ transporter-C (MgtC) family protein	80
C821_00717	gnl|IGS|C821_3	CDS	356959	358185	+	1227				hypothetical protein			67
C821_00718	gnl|IGS|C821_3	CDS	358284	358544	-	261				hypothetical protein			40
C821_00719	gnl|IGS|C821_3	CDS	358546	358725	-	180				hypothetical protein			17
C821_00720	gnl|IGS|C821_3	CDS	358934	359812	-	879	gmuE	2.7.1.4	COG1940	Putative fructokinase	K00847	E2.7.1.4, scrK; fructokinase [EC:2.7.1.4]	183
C821_00721	gnl|IGS|C821_3	CDS	359939	361321	-	1383	dnaC	3.6.4.12	COG0305	Replicative DNA helicase	K02314	dnaB; replicative DNA helicase [EC:5.6.2.3]	287
C821_00722	gnl|IGS|C821_3	CDS	361346	361801	-	456	rplI			50S ribosomal protein L9	K02939	RP-L9, MRPL9, rplI; large subunit ribosomal protein L9	86
C821_00723	gnl|IGS|C821_3	CDS	361814	363835	-	2022	gdpP	3.1.4.59	COG3887	Cyclic-di-AMP phosphodiesterase GdpP	K22927	gdpP; cyclic-di-AMP phosphodiesterase [EC:3.1.4.59]	376
C821_00724	gnl|IGS|C821_3	CDS	363983	364219	-	237	rpsR		COG0238	30S ribosomal protein S18	K02963	RP-S18, MRPS18, rpsR; small subunit ribosomal protein S18	61
C821_00725	gnl|IGS|C821_3	CDS	364250	364765	-	516	ssbA		COG0629	Single-stranded DNA-binding protein A	K03111	ssb; single-strand DNA-binding protein	91
C821_00726	gnl|IGS|C821_3	CDS	364808	365104	-	297	rpsF		COG0360	30S ribosomal protein S6	K02990	RP-S6, MRPS6, rpsF; small subunit ribosomal protein S6	59
C821_00727	gnl|IGS|C821_3	CDS	365299	367770	-	2472	gyrA	5.6.2.2	COG0188	DNA gyrase subunit A	K02469	gyrA; DNA gyrase subunit A [EC:5.6.2.2]	580
C821_00728	gnl|IGS|C821_3	CDS	367781	369745	-	1965	gyrB	5.6.2.2	COG0187	DNA gyrase subunit B	K02470	gyrB; DNA gyrase subunit B [EC:5.6.2.2]	476
C821_00729	gnl|IGS|C821_3	CDS	369759	370871	-	1113	recF		COG1195	DNA replication and repair protein RecF	K03629	recF; DNA replication and repair protein RecF	194
C821_00730	gnl|IGS|C821_3	CDS	370877	371161	-	285				hypothetical protein	K14761	ybcJ; ribosome-associated protein	20
C821_00731	gnl|IGS|C821_3	CDS	371315	372445	-	1131	dnaN			Beta sliding clamp	K02338	dnaN; DNA polymerase III subunit beta [EC:2.7.7.7]	218
C821_00732	gnl|IGS|C821_3	CDS	372618	373979	-	1362	dnaA		COG0593	Chromosomal replication initiator protein DnaA	K02313	dnaA; chromosomal replication initiator protein	268
C821_00733	gnl|IGS|C821_3	CDS	374451	374591	+	141	rpmH			50S ribosomal protein L34	K02914	RP-L34, MRPL34, rpmH; large subunit ribosomal protein L34	51
C821_00734	gnl|IGS|C821_3	CDS	374643	375017	+	375	rnpA	3.1.26.5	COG0594	Ribonuclease P protein component	K03536	rnpA; ribonuclease P protein component [EC:3.1.26.5]	64
C821_00735	gnl|IGS|C821_3	CDS	375019	375885	+	867	misCA		COG0706	Membrane protein insertase MisCA	K03217	yidC, spoIIIJ, OXA1, ccfA; YidC/Oxa1 family membrane protein insertase	134
C821_00736	gnl|IGS|C821_3	CDS	375992	377377	+	1386	mnmE	3.6.-.-	COG0486	tRNA modification GTPase MnmE	K03650	mnmE, trmE, MSS1; tRNA modification GTPase [EC:3.6.-.-]	301
C821_00737	gnl|IGS|C821_3	CDS	377384	379282	+	1899	mnmG			tRNA uridine 5-carboxymethylaminomethyl modification enzyme MnmG	K03495	gidA, mnmG, MTO1; tRNA uridine 5-carboxymethylaminomethyl modification enzyme	464
C821_00738	gnl|IGS|C821_3	CDS	379495	380313	+	819				hypothetical protein			3	K20374	1
C821_00739	gnl|IGS|C821_3	CDS	380488	382524	+	2037				hypothetical protein	K02004	ABC.CD.P; putative ABC transport system permease protein	12
C821_00740	gnl|IGS|C821_3	CDS	382517	382789	+	273	artM_2		COG1126	Arginine transport ATP-binding protein ArtM
C821_00741	gnl|IGS|C821_3	CDS	382904	383176	+	273	macB	3.6.3.-		Macrolide export ATP-binding/permease protein MacB
C821_00742	gnl|IGS|C821_3	CDS	383492	385306	+	1815	pox5	1.2.3.3	COG0028	Pyruvate oxidase	K00158	E1.2.3.3, poxL; pyruvate oxidase [EC:1.2.3.3]	290
C821_00743	gnl|IGS|C821_3	CDS	385405	386808	+	1404	gnd	1.1.1.44	COG0362	6-phosphogluconate dehydrogenase, decarboxylating	K00033	PGD, gnd, gntZ; 6-phosphogluconate dehydrogenase [EC:1.1.1.44 1.1.1.343]	256
C821_00744	gnl|IGS|C821_3	CDS	386901	388481	+	1581	clcA_2		COG0038	H(+)/Cl(-) exchange transporter ClcA			214
C821_00745	gnl|IGS|C821_3	CDS	388629	389594	+	966				hypothetical protein	K24180	mleP; malate permease and related proteins	199
C821_00746	gnl|IGS|C821_3	CDS	389581	390471	-	891	oxyR			Hydrogen peroxide-inducible genes activator			108
C821_00747	gnl|IGS|C821_3	CDS	390597	392222	+	1626	mleS	4.1.1.101	COG0281	Malolactic enzyme	K22212	mleA, mleS; malolactic enzyme [EC:4.1.1.101]	489
C821_00748	gnl|IGS|C821_3	CDS	392295	393572	-	1278	ygcS			Inner membrane metabolite transport protein YgcS	K08368	yaaU; MFS transporter, putative metabolite transport protein	172
C821_00749	gnl|IGS|C821_3	CDS	393787	393966	-	180				hypothetical protein			1	K09016	1
C821_00750	gnl|IGS|C821_3	CDS	393959	394522	-	564				hypothetical protein			130
C821_00751	gnl|IGS|C821_3	CDS	394669	395316	+	648	crp		COG0664	cAMP-activated global transcriptional regulator CRP	K21562	flp; CRP/FNR family transcriptional regulator, anaerobic regulatory protein	63
C821_00752	gnl|IGS|C821_3	CDS	395443	395703	+	261				hypothetical protein			12	K22479	1
C821_00753	gnl|IGS|C821_3	CDS	395764	397032	-	1269				hypothetical protein			267
C821_00754	gnl|IGS|C821_3	CDS	397043	399139	-	2097	odcI	4.1.1.17		Inducible ornithine decarboxylase	K01581	E4.1.1.17, ODC1, speC, speF; ornithine decarboxylase [EC:4.1.1.17]	369
C821_00755	gnl|IGS|C821_3	CDS	399372	400856	+	1485	ycaM_1		COG0531	Inner membrane transporter YcaM			307
C821_00756	gnl|IGS|C821_3	CDS	400893	401936	-	1044				hypothetical protein			101
C821_00757	gnl|IGS|C821_3	CDS	402394	404322	-	1929	copA	7.2.2.8	COG2217	Copper-exporting P-type ATPase	K17686	copA, ctpA, ATP7; P-type Cu+ transporter [EC:7.2.2.8]	448
C821_00758	gnl|IGS|C821_3	CDS	404322	404609	-	288				hypothetical protein			28	K17686	1
C821_00759	gnl|IGS|C821_3	CDS	404632	405009	-	378				hypothetical protein			57	K17686	1
C821_00760	gnl|IGS|C821_3	CDS	405123	406757	-	1635	oppA_2		COG4166	Oligopeptide-binding protein OppA	K15580	oppA, mppA; oligopeptide transport system substrate-binding protein	314
C821_00761	gnl|IGS|C821_3	CDS	407112	408473	-	1362	pbuG_1		COG2252	Guanine/hypoxanthine permease PbuG	K06901	pbuG, azgA, ghxP, ghxQ, adeQ; adenine/guanine/hypoxanthine permease	338
C821_00762	gnl|IGS|C821_3	CDS	408984	410576	+	1593	msbA_1	7.5.2.6	COG1132	Lipid A export ATP-binding/permease protein MsbA	K06147	ABCB-BAC; ATP-binding cassette, subfamily B, bacterial	105
C821_00763	gnl|IGS|C821_3	CDS	410724	410972	+	249				hypothetical protein
C821_00764	gnl|IGS|C821_3	CDS	410966	411307	+	342				hypothetical protein	K07171	mazF, ndoA, chpA; mRNA interferase MazF [EC:3.1.-.-]	41	K18841	3
C821_00765	gnl|IGS|C821_3	CDS	411553	412863	-	1311	pbuG_2		COG2252	Guanine/hypoxanthine permease PbuG	K06901	pbuG, azgA, ghxP, ghxQ, adeQ; adenine/guanine/hypoxanthine permease	390
C821_00766	gnl|IGS|C821_3	CDS	413182	413892	+	711				hypothetical protein			53	K21744	9
C821_00767	gnl|IGS|C821_3	CDS	413959	415266	-	1308	pbuG_3		COG2252	Guanine/hypoxanthine permease PbuG	K06901	pbuG, azgA, ghxP, ghxQ, adeQ; adenine/guanine/hypoxanthine permease	423
C821_00768	gnl|IGS|C821_3	CDS	415501	416364	+	864	glcU_1		COG4975	Glucose uptake protein GlcU	K05340	glcU; glucose uptake protein	126
C821_00769	gnl|IGS|C821_3	CDS	416398	418146	-	1749				hypothetical protein			135
C821_00770	gnl|IGS|C821_3	CDS	418513	419199	-	687		2.7.1.113	COG1428	Deoxyguanosine kinase			95	K25641	24
C821_00771	gnl|IGS|C821_3	CDS	419219	419884	-	666		2.7.1.76	COG1428	Deoxyadenosine kinase			91	K25641	12
C821_00772	gnl|IGS|C821_3	CDS	420044	420772	-	729	nagB	3.5.99.6	COG0363	Glucosamine-6-phosphate deaminase	K02564	nagB, GNPDA; glucosamine-6-phosphate deaminase [EC:3.5.99.6]	167
C821_00773	gnl|IGS|C821_3	CDS	420887	421705	+	819	iolS	1.1.1.-	COG0667	Aldo-keto reductase IolS			190
C821_00774	gnl|IGS|C821_3	CDS	421915	424251	-	2337	btuD_3	7.6.2.8		Vitamin B12 import ATP-binding protein BtuD	K02003	ABC.CD.A; putative ABC transport system ATP-binding protein	420	K02003	29
C821_00775	gnl|IGS|C821_3	CDS	424352	425449	-	1098				hypothetical protein			158
C821_00776	gnl|IGS|C821_3	CDS	425531	426202	+	672				hypothetical protein	K07052	K07052; CAAX protease family protein	13
C821_00777	gnl|IGS|C821_3	CDS	426269	427120	-	852				hypothetical protein
C821_00778	gnl|IGS|C821_3	CDS	427222	428796	+	1575	msbA_2	7.5.2.6	COG1132	Lipid A export ATP-binding/permease protein MsbA			105	K06148	22
C821_00779	gnl|IGS|C821_3	CDS	428902	429519	+	618				hypothetical protein			6	K11621	2
C821_00780	gnl|IGS|C821_3	CDS	429553	430716	-	1164	napA			Na(+)/H(+) antiporter			248
C821_00781	gnl|IGS|C821_3	CDS	430862	432691	-	1830	zosA	3.6.3.-	COG2217	Zinc-transporting ATPase			314
C821_00782	gnl|IGS|C821_3	CDS	432813	433316	-	504	ykuL		COG0517	CBS domain-containing protein YkuL			80
C821_00783	gnl|IGS|C821_3	CDS	433868	435004	+	1137				hypothetical protein			21	K15864	1
C821_00784	gnl|IGS|C821_3	CDS	435019	435330	+	312				hypothetical protein			2	K24446	1
C821_00785	gnl|IGS|C821_3	CDS	435473	435625	+	153				hypothetical protein			13	K02004
C821_00786	gnl|IGS|C821_3	CDS	435641	437155	+	1515	dltA	6.2.1.54	COG1020	D-alanine--D-alanyl carrier protein ligase	K03367	dltA; D-alanine--poly(phosphoribitol) ligase subunit 1 [EC:6.1.1.13]	377
C821_00787	gnl|IGS|C821_3	CDS	437155	438390	+	1236				hypothetical protein	K03739	dltB; membrane protein involved in D-alanine export	287
C821_00788	gnl|IGS|C821_3	CDS	438422	438661	+	240	dltC		COG0236	D-alanyl carrier protein	K14188	dltC; D-alanine--poly(phosphoribitol) ligase subunit 2 [EC:6.1.1.13]	54
C821_00789	gnl|IGS|C821_3	CDS	438654	439943	+	1290	dltD		COG3966	Protein DltD	K03740	dltD; D-alanine transfer protein	194
C821_00790	gnl|IGS|C821_3	CDS	439943	440887	+	945	pbpX_2		COG1680	Putative penicillin-binding protein PbpX			22	K22580	5
C821_00791	gnl|IGS|C821_3	CDS	441147	441863	+	717				hypothetical protein			56
C821_00792	gnl|IGS|C821_3	CDS	441940	442044	+	105				hypothetical protein
C821_00793	gnl|IGS|C821_3	CDS	442041	442310	+	270				hypothetical protein
C821_00794	gnl|IGS|C821_3	CDS	442457	450808	+	8352				hypothetical protein	K20276	bapA; large repetitive protein	22
C821_00795	gnl|IGS|C821_3	CDS	450888	451121	-	234				hypothetical protein			2	K02355	1
C821_00796	gnl|IGS|C821_3	CDS	451237	452556	+	1320	chbC		COG1455	PTS system N,N'-diacetylchitobiose-specific EIIC component	K02761	celB, chbC; cellobiose PTS system EIIC component	53
C821_00797	gnl|IGS|C821_3	CDS	452546	453436	+	891				hypothetical protein			132
C821_00798	gnl|IGS|C821_3	CDS	453765	455888	+	2124	clpE_1		COG0542	ATP-dependent Clp protease ATP-binding subunit ClpE	K03697	clpE; ATP-dependent Clp protease ATP-binding subunit ClpE	246
C821_00799	gnl|IGS|C821_3	CDS	456031	456891	+	861				hypothetical protein			3	K20373	2
C821_00800	gnl|IGS|C821_3	CDS	457084	457464	+	381				hypothetical protein
C821_00801	gnl|IGS|C821_3	CDS	457492	458049	+	558	spsB_1	3.4.21.89	COG0681	Signal peptidase IB	K03100	lepB; signal peptidase I [EC:3.4.21.89]	72
C821_00802	gnl|IGS|C821_3	CDS	458142	458879	+	738				hypothetical protein			5
C821_00803	gnl|IGS|C821_3	CDS	459016	460365	+	1350	cycA_1		COG1113	D-serine/D-alanine/glycine transporter	K03293	TC.AAT; amino acid transporter, AAT family	252	K11737	23
C821_00804	gnl|IGS|C821_3	CDS	460419	461795	+	1377	yifK_1		COG1113	putative transport protein YifK	K03293	TC.AAT; amino acid transporter, AAT family	304
C821_00805	gnl|IGS|C821_3	CDS	461906	462634	+	729		2.4.2.-	COG2071	Putative glutamine amidotransferase	K07010	K07010; putative glutamine amidotransferase	125
C821_00806	gnl|IGS|C821_3	CDS	462644	464038	+	1395			COG0531	putative transporter			201
C821_00807	gnl|IGS|C821_3	CDS	464105	464812	+	708				hypothetical protein			9	K11621	1
C821_00808	gnl|IGS|C821_3	CDS	464873	465883	-	1011	asnA	6.3.1.1	COG2502	Aspartate--ammonia ligase	K01914	asnA; aspartate--ammonia ligase [EC:6.3.1.1]	327
C821_00809	gnl|IGS|C821_3	tRNA	466250	466323	-	74				tRNA-Pro(tgg)
C821_00810	gnl|IGS|C821_3	tRNA	466332	466406	-	75				tRNA-Arg(acg)
C821_00811	gnl|IGS|C821_3	CDS	466500	467492	-	993	guaC	1.7.1.7	COG0516	GMP reductase	K00364	guaC, GMPR; GMP reductase [EC:1.7.1.7]	257
C821_00812	gnl|IGS|C821_3	CDS	467693	468982	+	1290	purA	6.3.4.4	COG0104	Adenylosuccinate synthetase	K01939	purA, ADSS; adenylosuccinate synthase [EC:6.3.4.4]	406
C821_00813	gnl|IGS|C821_3	CDS	468986	470281	+	1296	purB	4.3.2.2	COG0015	Adenylosuccinate lyase	K01756	purB, ADSL; adenylosuccinate lyase [EC:4.3.2.2]	320
C821_00814	gnl|IGS|C821_3	CDS	470820	471695	+	876				hypothetical protein			6	K07003	1
C821_00815	gnl|IGS|C821_3	CDS	471890	472243	+	354				hypothetical protein			2	K11106	1
C821_00816	gnl|IGS|C821_3	CDS	472261	472602	+	342				hypothetical protein			1	K02108	1
C821_00817	gnl|IGS|C821_3	CDS	472685	473617	+	933	yicL_1		COG0697	putative inner membrane transporter YicL			151
C821_00818	gnl|IGS|C821_3	CDS	473621	474544	+	924	yicL_2		COG0697	putative inner membrane transporter YicL			114
C821_00819	gnl|IGS|C821_3	CDS	474612	475295	-	684	gatD	6.3.5.13	COG3442	Lipid II isoglutaminyl synthase (glutamine-hydrolyzing) subunit GatD	K07009	gatD; lipid II isoglutaminyl synthase (glutamine-hydrolysing) [EC:6.3.5.13]	142
C821_00820	gnl|IGS|C821_3	CDS	475397	476203	-	807	thiD	2.7.1.49		Hydroxymethylpyrimidine/phosphomethylpyrimidine kinase	K00941	thiD; hydroxymethylpyrimidine/phosphomethylpyrimidine kinase [EC:2.7.1.49 2.7.4.7]	148
C821_00821	gnl|IGS|C821_3	CDS	476341	477843	+	1503	glpK	2.7.1.30	COG0554	Glycerol kinase	K00864	glpK, GK; glycerol kinase [EC:2.7.1.30]	377
C821_00822	gnl|IGS|C821_3	CDS	477962	478750	+	789				hypothetical protein	K01104	E3.1.3.48; protein-tyrosine phosphatase [EC:3.1.3.48]	71
C821_00823	gnl|IGS|C821_3	CDS	478760	479710	+	951	purR_2		COG1609	HTH-type transcriptional repressor PurR			179
C821_00824	gnl|IGS|C821_3	CDS	479820	481496	+	1677	malL	3.2.1.10	COG0366	Oligo-1,6-glucosidase	K01187	malZ; alpha-glucosidase [EC:3.2.1.20]	291
C821_00825	gnl|IGS|C821_3	CDS	481487	483205	+	1719	bbmA	3.2.1.-	COG0366	Intracellular maltogenic amylase	K01208	cd, ma, nplT; cyclomaltodextrinase / maltogenic alpha-amylase / neopullulanase [EC:3.2.1.54 3.2.1.133 3.2.1.135]	308
C821_00826	gnl|IGS|C821_3	CDS	483666	484772	+	1107	msmX	7.5.2.-	COG3839	Oligosaccharides import ATP-binding protein MsmX	K10112	msmX, msmK, malK, sugC, ggtA, msiK; multiple sugar transport system ATP-binding protein [EC:7.5.2.-]	280
C821_00827	gnl|IGS|C821_3	CDS	484859	486076	+	1218	cycB		COG2182	Cyclodextrin-binding protein	K15770	cycB, ganO, mdxE; arabinogalactan oligomer / maltooligosaccharide transport system substrate-binding protein	193
C821_00828	gnl|IGS|C821_3	CDS	486146	487504	+	1359				hypothetical protein	K15771	ganP, mdxF; arabinogalactan oligomer / maltooligosaccharide transport system permease protein	362
C821_00829	gnl|IGS|C821_3	CDS	487508	488365	+	858	malG		COG3833	Maltose/maltodextrin transport system permease protein MalG	K15772	ganQ, mdxG; arabinogalactan oligomer / maltooligosaccharide transport system permease protein	246
C821_00830	gnl|IGS|C821_3	CDS	488425	489045	-	621				hypothetical protein
C821_00831	gnl|IGS|C821_3	CDS	489073	489693	-	621				hypothetical protein			1	K06320	1
C821_00832	gnl|IGS|C821_3	CDS	489812	490315	+	504	ymdB	3.1.1.106	COG2110	O-acetyl-ADP-ribose deacetylase	K23518	MACROD, ymdB; O-acetyl-ADP-ribose deacetylase [EC:3.1.1.106]	83
C821_00833	gnl|IGS|C821_3	CDS	490769	491953	-	1185				IS200/IS605 family transposase ISLhe65	K07496	K07496; putative transposase	154
C821_00834	gnl|IGS|C821_3	CDS	492084	492413	-	330	mdtG			Multidrug resistance protein MdtG	K08161	mdtG; MFS transporter, DHA1 family, multidrug resistance protein	13
C821_00835	gnl|IGS|C821_3	CDS	492559	493539	+	981				hypothetical protein			36	K00343	1
C821_00836	gnl|IGS|C821_3	CDS	493598	493957	-	360				hypothetical protein			10	K03646	1
C821_00837	gnl|IGS|C821_3	CDS	494153	496684	+	2532	pepN	3.4.11.2		Aminopeptidase N	K01256	pepN; aminopeptidase N [EC:3.4.11.2]	584
C821_00838	gnl|IGS|C821_3	CDS	496830	498323	+	1494	dtpT		COG3104	Di-/tripeptide transporter	K03305	TC.POT; proton-dependent oligopeptide transporter, POT family	332
C821_00839	gnl|IGS|C821_3	CDS	498409	499662	+	1254				hypothetical protein
C821_00840	gnl|IGS|C821_3	CDS	499691	499843	-	153				hypothetical protein			2
C821_00841	gnl|IGS|C821_3	CDS	499990	501201	-	1212				hypothetical protein			55
C821_00842	gnl|IGS|C821_3	CDS	501345	502160	+	816				hypothetical protein			108
C821_00843	gnl|IGS|C821_3	CDS	502172	502810	-	639				hypothetical protein
C821_00844	gnl|IGS|C821_3	CDS	502871	503632	+	762	yaaA		COG3022	Peroxide stress resistance protein YaaA	K09861	K09861; uncharacterized protein	150
C821_00845	gnl|IGS|C821_3	CDS	503629	504384	-	756				hypothetical protein	K06889	K06889; uncharacterized protein	72
C821_00846	gnl|IGS|C821_3	CDS	504485	505084	+	600	pspA_1	3.1.3.3	COG0406	Phosphoserine phosphatase 1			66	K02226	4
C821_00847	gnl|IGS|C821_3	CDS	505195	505725	+	531				hypothetical protein			51
C821_00848	gnl|IGS|C821_3	CDS	505725	506786	+	1062			COG0577	putative ABC transporter permease	K02004	ABC.CD.P; putative ABC transport system permease protein	190
C821_00849	gnl|IGS|C821_3	CDS	506789	507463	+	675	bceA_1		COG1136	Bacitracin export ATP-binding protein BceA	K02003	ABC.CD.A; putative ABC transport system ATP-binding protein	141
C821_00850	gnl|IGS|C821_3	CDS	507520	508929	-	1410	pepDA_2	3.4.-.-	COG4690	Dipeptidase A	K08659	pepDA, pepDB; dipeptidase [EC:3.4.-.-]	299
C821_00851	gnl|IGS|C821_3	CDS	509009	509251	+	243				hypothetical protein			7	K18480	1
C821_00852	gnl|IGS|C821_3	CDS	509377	510000	+	624				hypothetical protein			34
C821_00853	gnl|IGS|C821_3	CDS	510162	510701	+	540	nfr1	1.5.1.36	COG0431	NADH-dependent flavin reductase subunit 1
C821_00854	gnl|IGS|C821_3	CDS	510714	511262	+	549	nfr2	1.5.1.36	COG0431	NADH-dependent flavin reductase subunit 2
C821_00855	gnl|IGS|C821_3	CDS	511356	512147	+	792	iphP_2	3.1.3.48		Tyrosine-protein phosphatase	K01104	E3.1.3.48; protein-tyrosine phosphatase [EC:3.1.3.48]	73
C821_00856	gnl|IGS|C821_3	CDS	512150	513094	+	945	apbE	2.7.1.180	COG1477	FAD:protein FMN transferase	K03734	apbE; FAD:protein FMN transferase [EC:2.7.1.180]	221
C821_00857	gnl|IGS|C821_3	CDS	513142	513900	-	759	exoA_2	3.1.11.2	COG0708	Exodeoxyribonuclease	K01142	E3.1.11.2, xthA; exodeoxyribonuclease III [EC:3.1.11.2]	175
C821_00858	gnl|IGS|C821_3	CDS	513998	514534	-	537				hypothetical protein			14	K03558	1
C821_00859	gnl|IGS|C821_3	CDS	514698	515420	+	723	rsmG	2.1.1.-	COG0357	Ribosomal RNA small subunit methyltransferase G	K03501	gidB, rsmG; 16S rRNA (guanine527-N7)-methyltransferase [EC:2.1.1.170]	142
C821_00860	gnl|IGS|C821_3	CDS	515444	516289	+	846	noc		COG1475	Nucleoid occlusion protein	K03497	parB, spo0J; ParB family transcriptional regulator, chromosome partitioning protein	126
C821_00861	gnl|IGS|C821_3	CDS	516304	517083	+	780	soj_2	3.6.-.-	COG1192	Sporulation initiation inhibitor protein Soj	K03496	parA, soj; chromosome partitioning protein	184
C821_00862	gnl|IGS|C821_3	CDS	517061	517945	+	885	spo0J		COG1475	Stage 0 sporulation protein J	K03497	parB, spo0J; ParB family transcriptional regulator, chromosome partitioning protein	170
C821_00863	gnl|IGS|C821_3	CDS	517938	518204	+	267				hypothetical protein			26
C821_00864	gnl|IGS|C821_3	CDS	518243	519343	+	1101	ychF		COG0012	Ribosome-binding ATPase YchF	K06942	ychF; ribosome-binding ATPase	296
C821_00865	gnl|IGS|C821_3	CDS	519352	520137	+	786				hypothetical protein			33	K02066	1
C821_00866	gnl|IGS|C821_3	CDS	520258	521982	+	1725			COG1132	putative ABC transporter ATP-binding protein	K18887	efrA, efrE; ATP-binding cassette, subfamily B, multidrug efflux pump	331
C821_00867	gnl|IGS|C821_3	CDS	521994	523235	+	1242			COG1132	putative ABC transporter ATP-binding protein	K18888	efrB, efrF; ATP-binding cassette, subfamily B, multidrug efflux pump	133
C821_00868	gnl|IGS|C821_3	CDS	523226	523861	+	636			COG1132	putative ABC transporter ATP-binding protein	K18888	efrB, efrF; ATP-binding cassette, subfamily B, multidrug efflux pump	49
C821_00869	gnl|IGS|C821_3	CDS	523925	524263	+	339				hypothetical protein			1	K01265	1
C821_00870	gnl|IGS|C821_3	CDS	524452	525138	+	687	srrA_1		COG0745	Transcriptional regulatory protein SrrA			196
C821_00871	gnl|IGS|C821_3	CDS	525144	526298	+	1155	sasA_2	2.7.-.-		Adaptive-response sensory-kinase SasA			199
C821_00872	gnl|IGS|C821_3	CDS	526350	527921	+	1572	murE	6.3.2.7	COG0769	UDP-N-acetylmuramoyl-L-alanyl-D-glutamate--L-lysine ligase			255	K01928	78
C821_00873	gnl|IGS|C821_3	CDS	527953	528702	+	750		5.1.1.13	COG1794	Aspartate racemase	K01779	racD; aspartate racemase [EC:5.1.1.13]	161
C821_00874	gnl|IGS|C821_3	CDS	528867	542453	+	13587				hypothetical protein			16	K20276	1
C821_00875	gnl|IGS|C821_3	CDS	542536	542832	+	297				hypothetical protein			2	K21020	1
C821_00876	gnl|IGS|C821_3	CDS	542969	543502	+	534				hypothetical protein			2	K02029	2
C821_00877	gnl|IGS|C821_3	CDS	543515	543727	+	213				hypothetical protein	K07727	K07727; putative transcriptional regulator	43
C821_00878	gnl|IGS|C821_3	CDS	543727	544026	+	300				hypothetical protein			3	K11962	1
C821_00879	gnl|IGS|C821_3	CDS	544111	544305	+	195				hypothetical protein			2	K02864	1
C821_00880	gnl|IGS|C821_3	CDS	544315	544674	+	360				hypothetical protein			1	K12511	1
C821_00881	gnl|IGS|C821_3	CDS	544827	545162	+	336	srlR		COG1349	Glucitol operon repressor	K03436	fruR2, fruR; DeoR family transcriptional regulator, fructose operon transcriptional repressor	19
C821_00882	gnl|IGS|C821_3	CDS	545150	545584	+	435				hypothetical protein	K03436	fruR2, fruR; DeoR family transcriptional regulator, fructose operon transcriptional repressor	26
C821_00883	gnl|IGS|C821_3	CDS	545581	546495	+	915	lacC	2.7.1.144	COG1105	Tagatose-6-phosphate kinase	K00882	fruK; 1-phosphofructokinase [EC:2.7.1.56]	182
C821_00884	gnl|IGS|C821_3	CDS	546527	548515	+	1989	fruA		COG1299	PTS system fructose-specific EIIABC component	K02770	fruA; fructose PTS system EIIBC or EIIC component [EC:2.7.1.202]	376
C821_00885	gnl|IGS|C821_3	CDS	548813	549091	+	279	smtB		COG0640	HTH-type transcriptional repressor SmtB
C821_00886	gnl|IGS|C821_3	CDS	549330	550232	+	903	mtsA		COG0803	Metal ABC transporter substrate-binding lipoprotein	K02077	ABC.ZM.S; zinc/manganese transport system substrate-binding protein	129
C821_00887	gnl|IGS|C821_3	CDS	550272	550925	+	654	znuC	7.2.2.-	COG1121	Zinc import ATP-binding protein ZnuC	K02074	ABC.ZM.A; zinc/manganese transport system ATP-binding protein	102
C821_00888	gnl|IGS|C821_3	CDS	550925	551722	+	798	znuB		COG1108	High-affinity zinc uptake system membrane protein ZnuB	K02075	ABC.ZM.P; zinc/manganese transport system permease protein	172
C821_00889	gnl|IGS|C821_3	CDS	551855	553084	+	1230		1.13.12.4	COG1304	Lactate 2-monooxygenase	K10530	lctO; L-lactate oxidase [EC:1.1.3.2]	187
C821_00890	gnl|IGS|C821_3	CDS	553220	553534	-	315				hypothetical protein			2	K13282	1
C821_00891	gnl|IGS|C821_3	CDS	553696	555495	-	1800	pepF1	3.4.24.-		Oligoendopeptidase F, plasmid	K08602	pepF, pepB; oligoendopeptidase F [EC:3.4.24.-]	351
C821_00892	gnl|IGS|C821_3	CDS	555652	556929	+	1278	tagU_2	2.7.8.-		Polyisoprenyl-teichoic acid--peptidoglycan teichoic acid transferase TagU	K01005	tagT_U_V; polyisoprenyl-teichoic acid--peptidoglycan teichoic acid transferase [EC:2.7.8.-]	120
C821_00893	gnl|IGS|C821_3	CDS	557601	558311	-	711				IS200/IS605 family transposase ISLhe65	K07496	K07496; putative transposase	34
C821_00894	gnl|IGS|C821_3	CDS	558775	560202	+	1428	appC	7.1.1.3	COG1271	Cytochrome bd-II ubiquinol oxidase subunit 1	K00425	cydA; cytochrome bd ubiquinol oxidase subunit I [EC:7.1.1.7]	398
C821_00895	gnl|IGS|C821_3	CDS	560203	561219	+	1017	cydB	7.1.1.7	COG1294	Cytochrome bd-I ubiquinol oxidase subunit 2	K00426	cydB; cytochrome bd ubiquinol oxidase subunit II [EC:7.1.1.7]	204
C821_00896	gnl|IGS|C821_3	CDS	561219	562937	+	1719	cydD		COG4988	ATP-binding/permease protein CydD	K16013	cydD; ATP-binding cassette, subfamily C, bacterial CydD	304
C821_00897	gnl|IGS|C821_3	CDS	562927	564672	+	1746			COG1132	putative ABC transporter ATP-binding/permease protein	K16012	cydC; ATP-binding cassette, subfamily C, bacterial CydC	336
C821_00898	gnl|IGS|C821_3	CDS	564669	565661	-	993	hepT	2.5.1.30	COG0142	Heptaprenyl diphosphate synthase component 2			153
C821_00899	gnl|IGS|C821_3	CDS	565727	566626	+	900	menA_2	2.5.1.74		1,4-dihydroxy-2-naphthoate octaprenyltransferase	K02548	menA; 1,4-dihydroxy-2-naphthoate polyprenyltransferase [EC:2.5.1.74]	191
C821_00900	gnl|IGS|C821_3	CDS	566648	567868	+	1221		1.6.99.-	COG1252	NADH dehydrogenase-like protein	K03885	ndh; NADH:ubiquinone reductase (H+-translocating) [EC:7.1.1.2]	146
C821_00901	gnl|IGS|C821_3	CDS	567985	568344	+	360				hypothetical protein			10	K15987	1
C821_00902	gnl|IGS|C821_3	CDS	568392	569933	+	1542	yheS		COG0488	putative ABC transporter ATP-binding protein YheS			332
C821_00903	gnl|IGS|C821_3	CDS	569950	570723	+	774	yjjP		COG2966	Inner membrane protein YjjP			117
C821_00904	gnl|IGS|C821_3	CDS	570726	571196	+	471				hypothetical protein			55
C821_00905	gnl|IGS|C821_3	CDS	571763	572350	-	588				hypothetical protein			57
C821_00906	gnl|IGS|C821_3	CDS	572610	573134	+	525				hypothetical protein			19	K03978	1
C821_00907	gnl|IGS|C821_3	CDS	573328	573579	+	252				hypothetical protein
C821_00908	gnl|IGS|C821_3	CDS	573579	573929	+	351	ndoA	3.1.27.-	COG2337	Endoribonuclease EndoA	K07171	mazF, ndoA, chpA; mRNA interferase MazF [EC:3.1.-.-]	33
C821_00909	gnl|IGS|C821_3	CDS	574012	574944	-	933	nrdF	1.17.4.1	COG0208	Ribonucleoside-diphosphate reductase 2 subunit beta	K00526	E1.17.4.1B, nrdB, nrdF; ribonucleoside-diphosphate reductase beta chain [EC:1.17.4.1]	92
C821_00910	gnl|IGS|C821_3	CDS	574947	575390	-	444	nrdI			Protein NrdI	K03647	nrdI; protein involved in ribonucleotide reduction	35
C821_00911	gnl|IGS|C821_3	CDS	575507	576133	+	627				hypothetical protein			34	K02055	1
C821_00912	gnl|IGS|C821_3	CDS	576168	577694	-	1527				hypothetical protein			51	K21001	1
C821_00913	gnl|IGS|C821_3	CDS	577793	578095	-	303				hypothetical protein			13	K03547	1
C821_00914	gnl|IGS|C821_3	CDS	578186	578737	+	552	gmk_1	2.7.4.8	COG0194	Guanylate kinase	K00942	gmk, GUK1; guanylate kinase [EC:2.7.4.8]	74
C821_00915	gnl|IGS|C821_3	CDS	578941	579501	+	561	mepS	3.4.-.-	COG0791	Murein DD-endopeptidase MepS/Murein LD-carboxypeptidase	K21471	cwlO; peptidoglycan DL-endopeptidase CwlO [EC:3.4.-.-]	11
C821_00916	gnl|IGS|C821_3	CDS	579701	580558	+	858				hypothetical protein	K21471	cwlO; peptidoglycan DL-endopeptidase CwlO [EC:3.4.-.-]	14
C821_00917	gnl|IGS|C821_3	CDS	580808	581812	+	1005				hypothetical protein	K21471	cwlO; peptidoglycan DL-endopeptidase CwlO [EC:3.4.-.-]	11
C821_00918	gnl|IGS|C821_3	CDS	581865	583091	-	1227		1.13.12.4	COG1304	Lactate 2-monooxygenase	K10530	lctO; L-lactate oxidase [EC:1.1.3.2]	197
C821_00919	gnl|IGS|C821_3	CDS	583219	584274	-	1056				hypothetical protein			21	K01183	1
C821_00920	gnl|IGS|C821_3	CDS	584623	585900	-	1278	hflX		COG2262	GTPase HflX	K03665	hflX; GTPase	218
C821_00921	gnl|IGS|C821_3	CDS	586115	587164	+	1050	tagU_3	2.7.8.-		Polyisoprenyl-teichoic acid--peptidoglycan teichoic acid transferase TagU	K01005	tagT_U_V; polyisoprenyl-teichoic acid--peptidoglycan teichoic acid transferase [EC:2.7.8.-]	126
C821_00922	gnl|IGS|C821_3	CDS	587176	588039	+	864	cap8A		COG3944	Capsular polysaccharide type 8 biosynthesis protein cap8A	K19420	epsA, capA; protein tyrosine kinase modulator	103
C821_00923	gnl|IGS|C821_3	CDS	588055	588855	+	801	ywqD	2.7.10.2	COG0489	Tyrosine-protein kinase YwqD	K00903	epsB, capB; protein-tyrosine kinase [EC:2.7.10.3]	92
C821_00924	gnl|IGS|C821_3	CDS	588858	589628	+	771	ywqE	3.1.3.48	COG4464	Tyrosine-protein phosphatase YwqE	K01104	E3.1.3.48; protein-tyrosine phosphatase [EC:3.1.3.48]	90
C821_00925	gnl|IGS|C821_3	CDS	589718	590371	+	654	wecA	2.7.8.40		UDP-N-acetylgalactosamine-undecaprenyl-phosphate N-acetylgalactosaminephosphotransferase			166
C821_00926	gnl|IGS|C821_3	CDS	590383	590838	+	456				hypothetical protein			86
C821_00927	gnl|IGS|C821_3	CDS	590848	591348	+	501				hypothetical protein			33	K07432	3
C821_00928	gnl|IGS|C821_3	CDS	591349	592074	+	726				hypothetical protein			72
C821_00929	gnl|IGS|C821_3	CDS	592067	592957	+	891				hypothetical protein			37	K23103	1
C821_00930	gnl|IGS|C821_3	CDS	592959	594005	+	1047	epsJ	2.4.-.-	COG0463	putative glycosyltransferase EpsJ			29	K19427	3
C821_00931	gnl|IGS|C821_3	CDS	594011	595168	+	1158	mshA	2.4.1.250		D-inositol-3-phosphate glycosyltransferase			29	K00754	7
C821_00932	gnl|IGS|C821_3	CDS	595172	596377	+	1206				hypothetical protein			16
C821_00933	gnl|IGS|C821_3	CDS	596364	597611	+	1248	ugd	1.1.1.22	COG1004	UDP-glucose 6-dehydrogenase	K00012	UGDH, ugd; UDPglucose 6-dehydrogenase [EC:1.1.1.22]	314
C821_00934	gnl|IGS|C821_3	CDS	597625	598512	+	888				hypothetical protein			42	K22708	2
C821_00935	gnl|IGS|C821_3	CDS	598524	599609	+	1086	wbbI	2.4.1.-		Beta-1,6-galactofuranosyltransferase WbbI			35	K23072	2
C821_00936	gnl|IGS|C821_3	CDS	599596	600717	+	1122	glf	5.4.99.9	COG0562	UDP-galactopyranose mutase	K01854	glf; UDP-galactopyranose mutase [EC:5.4.99.9]	290
C821_00937	gnl|IGS|C821_3	CDS	600723	602150	+	1428	rfbX_1		COG2244	Putative O-antigen transporter			242
C821_00938	gnl|IGS|C821_3	CDS	602164	603180	+	1017	wecH	2.3.1.-		O-acetyltransferase WecH			20	K18348	1
C821_00939	gnl|IGS|C821_3	CDS	603832	605172	+	1341				hypothetical protein			4	K03800	1
C821_00940	gnl|IGS|C821_3	CDS	605614	606942	+	1329				hypothetical protein			111	K00986	9
C821_00941	gnl|IGS|C821_3	CDS	607337	607957	-	621				hypothetical protein			2	K03153	1
C821_00942	gnl|IGS|C821_3	CDS	608120	609187	+	1068				hypothetical protein			4	K03310	1
C821_00943	gnl|IGS|C821_3	CDS	609200	610192	+	993				hypothetical protein			7	K07404	1
C821_00944	gnl|IGS|C821_3	CDS	610308	611189	+	882	gtaB_1	2.7.7.9	COG1210	UTP--glucose-1-phosphate uridylyltransferase	K00963	UGP2, galU, galF; UTP--glucose-1-phosphate uridylyltransferase [EC:2.7.7.9]	218
C821_00945	gnl|IGS|C821_3	CDS	611509	612993	+	1485				hypothetical protein	K03205	virD4, lvhD4; type IV secretion system protein VirD4 [EC:7.4.2.8]	105
C821_00946	gnl|IGS|C821_3	CDS	613083	614129	+	1047	pbpX_3		COG1680	Putative penicillin-binding protein PbpX			31	K22580	8
C821_00947	gnl|IGS|C821_3	CDS	614267	615004	+	738				hypothetical protein
C821_00948	gnl|IGS|C821_3	CDS	615125	617290	+	2166				hypothetical protein			1	K01972	1
C821_00949	gnl|IGS|C821_3	CDS	617387	617713	+	327				hypothetical protein			3	K15051	1
C821_00950	gnl|IGS|C821_3	CDS	617732	618424	+	693				hypothetical protein			5	K15051	1
C821_00951	gnl|IGS|C821_3	CDS	618424	619266	+	843				hypothetical protein	K15051	endA; DNA-entry nuclease	117
C821_00952	gnl|IGS|C821_3	CDS	619370	620662	+	1293				hypothetical protein			12	K06223	1
C821_00953	gnl|IGS|C821_3	CDS	620669	621286	-	618				hypothetical protein			2	K01153	1
C821_00954	gnl|IGS|C821_3	CDS	621428	622174	+	747	bceA_2		COG1136	Bacitracin export ATP-binding protein BceA	K02003	ABC.CD.A; putative ABC transport system ATP-binding protein	167
C821_00955	gnl|IGS|C821_3	CDS	622192	624036	+	1845	bceB		COG0577	Bacitracin export permease protein BceB	K02004	ABC.CD.P; putative ABC transport system permease protein	300
C821_00956	gnl|IGS|C821_3	CDS	624066	624716	-	651	gpmA_2	5.4.2.11	COG0588	2,3-bisphosphoglycerate-dependent phosphoglycerate mutase			129
C821_00957	gnl|IGS|C821_3	CDS	624778	625473	-	696				hypothetical protein			7	K01406	1
C821_00958	gnl|IGS|C821_3	CDS	625629	627926	+	2298	helD	3.6.4.12	COG3973	DNA helicase IV	K03657	uvrD, pcrA; ATP-dependent DNA helicase UvrD/PcrA [EC:5.6.2.4]	446
C821_00959	gnl|IGS|C821_3	CDS	628357	628998	+	642	artQ		COG0765	Arginine transport system permease protein ArtQ	K02029	ABC.PA.P; polar amino acid transport system permease protein	206
C821_00960	gnl|IGS|C821_3	CDS	629011	629631	+	621	glnQ_4			Glutamine transport ATP-binding protein GlnQ	K02028	ABC.PA.A; polar amino acid transport system ATP-binding protein [EC:7.4.2.1]	50
C821_00961	gnl|IGS|C821_3	CDS	629635	630438	+	804	fliY		COG0834	L-cystine-binding protein FliY	K02030	ABC.PA.S; polar amino acid transport system substrate-binding protein	133
C821_00962	gnl|IGS|C821_3	CDS	630448	630903	+	456		2.3.1.-		Acetyltransferase	K02348	elaA; ElaA protein	22
C821_00963	gnl|IGS|C821_3	CDS	630914	631483	-	570				hypothetical protein	K10804	tesA; acyl-CoA thioesterase I [EC:3.1.2.- 3.1.2.2 3.1.1.2 3.1.1.5]	19
C821_00964	gnl|IGS|C821_3	CDS	631537	632451	+	915	coaA_2	2.7.1.33	COG1072	Pantothenate kinase	K00867	coaA; type I pantothenate kinase [EC:2.7.1.33]	155
C821_00965	gnl|IGS|C821_3	CDS	632573	633148	+	576	efp_1			Elongation factor P	K02356	efp; elongation factor P	109
C821_00966	gnl|IGS|C821_3	CDS	633184	633777	-	594				hypothetical protein			14	K02314	1
C821_00967	gnl|IGS|C821_3	CDS	633860	634243	-	384				hypothetical protein	K08987	K08987; putative membrane protein	36
C821_00968	gnl|IGS|C821_3	CDS	634357	634812	+	456	slyA_2			Transcriptional regulator SlyA			84
C821_00969	gnl|IGS|C821_3	CDS	634812	635333	+	522	paiA	2.3.1.57	COG0454	Spermidine/spermine N(1)-acetyltransferase	K22441	paiA; diamine N-acetyltransferase [EC:2.3.1.57]	73
C821_00970	gnl|IGS|C821_3	CDS	635365	635982	-	618				hypothetical protein			19	K18940	1
C821_00971	gnl|IGS|C821_3	CDS	636220	637575	+	1356				hypothetical protein			58	K08177	22
C821_00972	gnl|IGS|C821_3	CDS	637601	638959	+	1359				hypothetical protein			61	K08177	18
C821_00973	gnl|IGS|C821_3	CDS	638962	639912	+	951	cbh_2	3.5.1.24		Choloylglycine hydrolase			174	K01442	40
C821_00974	gnl|IGS|C821_3	CDS	639973	640887	-	915	fpaP	3.4.11.5		Proline iminopeptidase	K01259	pip; proline iminopeptidase [EC:3.4.11.5]	232
C821_00975	gnl|IGS|C821_3	CDS	641016	642620	+	1605	btuD_4	7.6.2.8		Vitamin B12 import ATP-binding protein BtuD			134	K06148	28
C821_00976	gnl|IGS|C821_3	CDS	642740	643486	+	747				hypothetical protein			56
C821_00977	gnl|IGS|C821_3	CDS	643670	644413	+	744				hypothetical protein	K03811	pnuC; nicotinamide mononucleotide transporter	196
C821_00978	gnl|IGS|C821_3	CDS	644500	645768	+	1269	pepT_1	3.4.11.4	COG2195	Peptidase T	K01258	pepT; tripeptide aminopeptidase [EC:3.4.11.4]	168
C821_00979	gnl|IGS|C821_3	CDS	645773	646222	+	450				hypothetical protein			35	K04655	1
C821_00980	gnl|IGS|C821_3	CDS	646224	646871	+	648				hypothetical protein			129
C821_00981	gnl|IGS|C821_3	CDS	646875	647696	+	822		2.4.2.-		Protein ADP-ribosyltransferase			56
C821_00982	gnl|IGS|C821_3	CDS	647712	648668	+	957	dinG_2	3.1.-.-		3'-5' exonuclease DinG
C821_00983	gnl|IGS|C821_3	CDS	648764	649597	+	834				hypothetical protein	K15051	endA; DNA-entry nuclease	129
C821_00984	gnl|IGS|C821_3	CDS	649646	651073	+	1428	pepDA_3	3.4.-.-	COG4690	Dipeptidase A	K08659	pepDA, pepDB; dipeptidase [EC:3.4.-.-]	339
C821_00985	gnl|IGS|C821_3	CDS	651376	652461	+	1086	btuD_5	7.6.2.8		Vitamin B12 import ATP-binding protein BtuD	K10112	msmX, msmK, malK, sugC, ggtA, msiK; multiple sugar transport system ATP-binding protein [EC:7.5.2.-]	197
C821_00986	gnl|IGS|C821_3	CDS	652461	653327	+	867	lacF			Lactose transport system permease protein LacF	K02025	ABC.MS.P; multiple sugar transport system permease protein	152
C821_00987	gnl|IGS|C821_3	CDS	653331	654155	+	825	ycjP		COG0395	Inner membrane ABC transporter permease protein YcjP	K02026	ABC.MS.P1; multiple sugar transport system permease protein	204
C821_00988	gnl|IGS|C821_3	CDS	654139	655440	+	1302	rnj	3.1.-.-		Ribonuclease J	K12574	rnj; ribonuclease J [EC:3.1.-.-]	61
C821_00989	gnl|IGS|C821_3	CDS	655490	656791	+	1302				hypothetical protein	K02027	ABC.MS.S; multiple sugar transport system substrate-binding protein	176
C821_00990	gnl|IGS|C821_3	CDS	656929	657846	+	918				hypothetical protein	K03284	corA; magnesium transporter	45
C821_00991	gnl|IGS|C821_3	CDS	657858	658796	+	939				hypothetical protein
C821_00992	gnl|IGS|C821_3	CDS	658898	659461	+	564				hypothetical protein			20	K18476	1
C821_00993	gnl|IGS|C821_3	CDS	659478	663383	+	3906	smc_2			Chromosome partition protein Smc	K06994	K06994; putative drug exporter of the RND superfamily	253
C821_00994	gnl|IGS|C821_3	CDS	663590	664597	+	1008				hypothetical protein			4	K02600	1
C821_00995	gnl|IGS|C821_3	CDS	664656	666038	-	1383	gabD1	1.2.1.79	COG1012	Succinate-semialdehyde dehydrogenase [NADP(+)] 1	K00135	gabD; succinate-semialdehyde dehydrogenase / glutarate-semialdehyde dehydrogenase [EC:1.2.1.16 1.2.1.79 1.2.1.20]	330
C821_00996	gnl|IGS|C821_3	CDS	666175	666678	+	504				hypothetical protein			18	K08728	5
C821_00997	gnl|IGS|C821_3	CDS	666694	667563	-	870				hypothetical protein			67	K20391	2
C821_00998	gnl|IGS|C821_3	CDS	667566	668360	-	795				hypothetical protein			13	K01066	7
C821_00999	gnl|IGS|C821_3	CDS	668530	669135	+	606				hypothetical protein			131
C821_01000	gnl|IGS|C821_3	CDS	669135	669686	+	552				hypothetical protein	K03790	rimJ; [ribosomal protein S5]-alanine N-acetyltransferase [EC:2.3.1.267]	24
C821_01001	gnl|IGS|C821_3	CDS	669905	671212	+	1308	serS	6.1.1.11		Serine--tRNA ligase	K01875	SARS, serS; seryl-tRNA synthetase [EC:6.1.1.11]	301
C821_01002	gnl|IGS|C821_3	rRNA	671679	673242	+	1564				16S ribosomal RNA
C821_01003	gnl|IGS|C821_3	tRNA	673366	673440	+	75				tRNA-Ile(gat)
C821_01004	gnl|IGS|C821_3	tRNA	673495	673569	+	75				tRNA-Ala(tgc)
C821_01005	gnl|IGS|C821_3	rRNA	673696	676593	+	2898				23S ribosomal RNA
C821_01006	gnl|IGS|C821_3	rRNA	676667	676776	+	110				5S ribosomal RNA
C821_01007	gnl|IGS|C821_3	tRNA	676784	676859	+	76				tRNA-Val(tac)
C821_01008	gnl|IGS|C821_3	tRNA	676860	676932	+	73				tRNA-Lys(ttt)
C821_01009	gnl|IGS|C821_3	tRNA	676945	677028	+	84				tRNA-Leu(tag)
C821_01010	gnl|IGS|C821_3	tRNA	677053	677127	+	75				tRNA-Thr(tgt)
C821_01011	gnl|IGS|C821_3	tRNA	677138	677209	+	72				tRNA-Gly(gcc)
C821_01012	gnl|IGS|C821_3	tRNA	677222	677307	+	86				tRNA-Leu(taa)
C821_01013	gnl|IGS|C821_3	tRNA	677316	677391	+	76				tRNA-Arg(acg)
C821_01014	gnl|IGS|C821_3	tRNA	677396	677469	+	74				tRNA-Pro(tgg)
C821_01015	gnl|IGS|C821_3	tRNA	677495	677570	+	76				tRNA-Met(cat)
C821_01016	gnl|IGS|C821_3	tRNA	677580	677655	+	76				tRNA-Met(cat)
C821_01017	gnl|IGS|C821_3	tRNA	677684	677759	+	76				tRNA-Met(cat)
C821_01018	gnl|IGS|C821_3	tRNA	677761	677836	+	76				tRNA-Asp(gtc)
C821_01019	gnl|IGS|C821_3	tRNA	677841	677915	+	75				tRNA-Phe(gaa)
C821_01020	gnl|IGS|C821_3	tRNA	677934	678004	+	71				tRNA-Gly(tcc)
C821_01021	gnl|IGS|C821_3	tRNA	678008	678084	+	77				tRNA-Ile(gat)
C821_01022	gnl|IGS|C821_3	tRNA	678087	678176	+	90				tRNA-Ser(gct)
C821_01023	gnl|IGS|C821_3	CDS	678781	679200	+	420				hypothetical protein			4	K03088	1
C821_01024	gnl|IGS|C821_3	CDS	679597	680532	-	936				hypothetical protein			4	K05592	1
C821_01025	gnl|IGS|C821_3	CDS	680603	680794	-	192				hypothetical protein			2	K03086	1
C821_01026	gnl|IGS|C821_3	CDS	680808	681089	-	282				hypothetical protein			3	K06320	1
C821_01027	gnl|IGS|C821_3	CDS	681104	681694	-	591				hypothetical protein
C821_01028	gnl|IGS|C821_3	CDS	681675	682082	-	408				hypothetical protein			3	K07056	1
C821_01029	gnl|IGS|C821_3	CDS	682219	682524	-	306				hypothetical protein			6	K22014	1
C821_01030	gnl|IGS|C821_3	CDS	682521	682742	-	222				hypothetical protein			2	K21498	1
C821_01031	gnl|IGS|C821_3	CDS	682864	683427	+	564				hypothetical protein			7	K01356	1
C821_01032	gnl|IGS|C821_3	CDS	683699	684847	+	1149	xerC_6			Tyrosine recombinase XerC			133
C821_01033	gnl|IGS|C821_3	CDS	685330	686040	+	711				hypothetical protein			56
C821_01034	gnl|IGS|C821_3	tRNA	686257	686330	+	74				tRNA-Glu(ttc)
C821_01035	gnl|IGS|C821_3	tRNA	686371	686460	+	90				tRNA-Ser(tga)
C821_01036	gnl|IGS|C821_3	tRNA	686467	686542	+	76				tRNA-Met(cat)
C821_01037	gnl|IGS|C821_3	tRNA	686544	686619	+	76				tRNA-Asp(gtc)
C821_01038	gnl|IGS|C821_3	tRNA	686624	686699	+	76				tRNA-Phe(gaa)
C821_01039	gnl|IGS|C821_3	tRNA	686704	686787	+	84				tRNA-Tyr(gta)
C821_01040	gnl|IGS|C821_3	tRNA	686792	686864	+	73				tRNA-Trp(cca)
C821_01041	gnl|IGS|C821_3	tRNA	686876	686949	+	74				tRNA-His(gtg)
C821_01042	gnl|IGS|C821_3	tRNA	686955	687029	+	75				tRNA-Gln(ttg)
C821_01043	gnl|IGS|C821_3	tRNA	687053	687123	+	71				tRNA-Cys(gca)
C821_01044	gnl|IGS|C821_3	tRNA	687153	687239	+	87				tRNA-Leu(caa)
C821_01045	gnl|IGS|C821_3	CDS	687366	688538	+	1173		2.4.1.337	COG0438	Alpha-monoglucosyldiacylglycerol synthase	K19002	mgs, bgsB; 1,2-diacylglycerol 3-alpha-glucosyltransferase [EC:2.4.1.337]	221
C821_01046	gnl|IGS|C821_3	CDS	688531	689574	+	1044	cpoA	2.4.1.-	COG0438	Alpha-galactosylglucosyldiacylglycerol synthase	K13678	cpoA; 1,2-diacylglycerol-3-alpha-glucose alpha-1,2-galactosyltransferase [EC:2.4.1.-]	218
C821_01047	gnl|IGS|C821_3	CDS	689574	690599	+	1026				hypothetical protein	K07027	K07027; glycosyltransferase 2 family protein	142
C821_01048	gnl|IGS|C821_3	CDS	690671	692743	+	2073	ltaS1_1		COG1368	Lipoteichoic acid synthase 1	K19005	ltaS; lipoteichoic acid synthase [EC:2.7.8.20]	406
C821_01049	gnl|IGS|C821_3	CDS	692799	693032	+	234	secG		COG1314	putative protein-export membrane protein SecG	K03075	secG; preprotein translocase subunit SecG	37
C821_01050	gnl|IGS|C821_3	CDS	693109	695430	+	2322	rnr	3.1.13.1	COG0557	Ribonuclease R	K12573	rnr, vacB; ribonuclease R [EC:3.1.13.1]	408
C821_01051	gnl|IGS|C821_3	CDS	695442	695897	+	456	smpB		COG0691	SsrA-binding protein	K03664	smpB; SsrA-binding protein	142
C821_01052	gnl|IGS|C821_3	CDS	696131	696664	+	534				hypothetical protein			5	K02342	1
C821_01053	gnl|IGS|C821_3	rRNA	697119	698682	+	1564				16S ribosomal RNA
C821_01054	gnl|IGS|C821_3	tRNA	698806	698880	+	75				tRNA-Ile(gat)
C821_01055	gnl|IGS|C821_3	tRNA	698935	699009	+	75				tRNA-Ala(tgc)
C821_01056	gnl|IGS|C821_3	rRNA	699136	702033	+	2898				23S ribosomal RNA
C821_01057	gnl|IGS|C821_3	rRNA	702107	702216	+	110				5S ribosomal RNA
C821_01058	gnl|IGS|C821_3	tRNA	702235	702308	+	74				tRNA-Asn(gtt)
C821_01059	gnl|IGS|C821_3	CDS	702517	703530	+	1014	manX_1	2.7.1.191		PTS system mannose-specific EIIAB component	K02794	manX; mannose PTS system EIIAB component [EC:2.7.1.191]	203
C821_01060	gnl|IGS|C821_3	CDS	703541	704347	+	807	sorA		COG3715	PTS system sorbose-specific EIIC component	K02795	manY; mannose PTS system EIIC component	231
C821_01061	gnl|IGS|C821_3	CDS	704376	705296	+	921	manZ_1		COG3716	PTS system mannose-specific EIID component	K02796	manZ; mannose PTS system EIID component	224
C821_01062	gnl|IGS|C821_3	CDS	705303	705686	+	384				hypothetical protein			84
C821_01063	gnl|IGS|C821_3	CDS	705725	706618	-	894	hdfR_3			HTH-type transcriptional regulator HdfR			121
C821_01064	gnl|IGS|C821_3	CDS	706733	707128	+	396				hypothetical protein			39
C821_01065	gnl|IGS|C821_3	CDS	707252	708628	-	1377	cycA_2		COG1113	D-serine/D-alanine/glycine transporter	K03293	TC.AAT; amino acid transporter, AAT family	169	K11737	38
C821_01066	gnl|IGS|C821_3	CDS	708979	711603	+	2625	adhE		COG1012	Aldehyde-alcohol dehydrogenase	K04072	adhE; acetaldehyde dehydrogenase / alcohol dehydrogenase [EC:1.2.1.10 1.1.1.1]	524
C821_01067	gnl|IGS|C821_3	CDS	711780	712505	+	726				hypothetical protein	K01607	pcaC; 4-carboxymuconolactone decarboxylase [EC:4.1.1.44]	156
C821_01068	gnl|IGS|C821_3	CDS	712521	712934	+	414				hypothetical protein			32	K01607	11
C821_01069	gnl|IGS|C821_3	CDS	713005	714663	-	1659	pckA	4.1.1.49		Phosphoenolpyruvate carboxykinase (ATP)	K01610	E4.1.1.49, pckA; phosphoenolpyruvate carboxykinase (ATP) [EC:4.1.1.49]	312
C821_01070	gnl|IGS|C821_3	CDS	714879	715871	-	993	galE_1	5.1.3.2	COG1087	UDP-glucose 4-epimerase	K01784	galE, GALE; UDP-glucose 4-epimerase [EC:5.1.3.2]	225
C821_01071	gnl|IGS|C821_3	CDS	715997	716755	+	759	nfrA1	1.5.1.38	COG0778	FMN reductase (NADPH)	K19285	nfrA1; FMN reductase (NADPH) [EC:1.5.1.38]	47
C821_01072	gnl|IGS|C821_3	CDS	716867	717709	+	843	glcU_2		COG4975	Glucose uptake protein GlcU	K05340	glcU; glucose uptake protein	84	K06216	13
C821_01073	gnl|IGS|C821_3	tRNA	717764	717837	+	74				tRNA-Thr(cgt)
C821_01074	gnl|IGS|C821_3	CDS	717919	718326	-	408	psiE		COG3223	Protein PsiE	K13256	psiE; protein PsiE	30
C821_01075	gnl|IGS|C821_3	CDS	718408	718521	-	114				hypothetical protein			41
C821_01076	gnl|IGS|C821_3	CDS	719007	719714	+	708				hypothetical protein			11	K21471	1
C821_01077	gnl|IGS|C821_3	CDS	719805	720878	+	1074				hypothetical protein			3	K00872	1
C821_01078	gnl|IGS|C821_3	CDS	720941	721516	+	576	pspB	3.1.3.3	COG0406	Putative phosphoserine phosphatase 2			55	K15634	4
C821_01079	gnl|IGS|C821_3	CDS	721549	722367	-	819	yidA	3.1.3.23	COG0561	Sugar phosphatase YidA			127
C821_01080	gnl|IGS|C821_3	CDS	722513	723991	+	1479	bglH_1	3.2.1.86	COG2723	Aryl-phospho-beta-D-glucosidase BglH	K01223	E3.2.1.86B, bglA; 6-phospho-beta-glucosidase [EC:3.2.1.86]	305
C821_01081	gnl|IGS|C821_3	CDS	724194	725105	+	912	manX_2	2.7.1.191	COG2893	PTS system mannose-specific EIIAB component	K02794	manX; mannose PTS system EIIAB component [EC:2.7.1.191]	54
C821_01082	gnl|IGS|C821_3	CDS	725116	725925	+	810	agaC		COG3715	N-acetylgalactosamine permease IIC component 1	K02795	manY; mannose PTS system EIIC component	123
C821_01083	gnl|IGS|C821_3	CDS	725900	726712	+	813	manZ_2		COG3716	PTS system mannose-specific EIID component	K02796	manZ; mannose PTS system EIID component	177
C821_01084	gnl|IGS|C821_3	CDS	726788	727786	+	999	hmo	1.1.3.46		4-hydroxymandelate oxidase	K16422	hmo, nocN; 4-hydroxymandelate oxidase [EC:1.1.3.46]	123
C821_01085	gnl|IGS|C821_3	CDS	727854	730367	+	2514	uvrA_1		COG0178	UvrABC system protein A	K03701	uvrA; excinuclease ABC subunit A	537
C821_01086	gnl|IGS|C821_3	CDS	730451	731110	+	660				hypothetical protein			6	K11530	1
C821_01087	gnl|IGS|C821_3	tRNA	731220	731291	+	72				tRNA-Gln(ttg)
C821_01088	gnl|IGS|C821_3	tRNA	731720	731801	+	82				tRNA-Tyr(gta)
C821_01089	gnl|IGS|C821_3	tRNA	731855	731926	+	72				tRNA-Gln(ttg)
C821_01090	gnl|IGS|C821_3	CDS	732380	732751	+	372				hypothetical protein			4
C821_01091	gnl|IGS|C821_3	CDS	733672	733965	-	294				hypothetical protein			2	K02591	1
C821_01092	gnl|IGS|C821_3	CDS	734346	735713	-	1368				hypothetical protein			22	K06919	12
C821_01093	gnl|IGS|C821_3	CDS	735841	736149	-	309				hypothetical protein			6	K22014	1
C821_01094	gnl|IGS|C821_3	CDS	736152	736376	-	225				hypothetical protein			1	K07497	1
C821_01095	gnl|IGS|C821_3	CDS	736380	736598	-	219				hypothetical protein			1	K09005	1
C821_01096	gnl|IGS|C821_3	CDS	736591	736797	-	207				hypothetical protein			10	K07038	1
C821_01097	gnl|IGS|C821_3	CDS	736948	737586	+	639				hypothetical protein			5	K01356	1
C821_01098	gnl|IGS|C821_3	CDS	737737	738888	+	1152	xerC_7			Tyrosine recombinase XerC			125
C821_01099	gnl|IGS|C821_3	CDS	739143	739400	+	258				hypothetical protein
C821_01100	gnl|IGS|C821_3	CDS	739498	740613	+	1116				hypothetical protein			15	K01051	1
C821_01101	gnl|IGS|C821_3	CDS	740699	741397	+	699	nagR		COG2188	HTH-type transcriptional repressor NagR	K24967	nagR; GntR family transcriptional regulator, N-acetylglucosamine utilization regulator	142
C821_01102	gnl|IGS|C821_3	CDS	741426	741812	-	387	tagD	2.7.7.39	COG0615	Glycerol-3-phosphate cytidylyltransferase	K00980	tagD; glycerol-3-phosphate cytidylyltransferase [EC:2.7.7.39]	102
C821_01103	gnl|IGS|C821_3	CDS	741935	742666	+	732	tagA	2.4.1.187	COG1922	N-acetylglucosaminyldiphosphoundecaprenol N-acetyl-beta-D-mannosaminyltransferase	K05946	tagA, tarA; N-acetylglucosaminyldiphosphoundecaprenol N-acetyl-beta-D-mannosaminyltransferase [EC:2.4.1.187]	83
C821_01104	gnl|IGS|C821_3	CDS	742666	743760	+	1095	bshA	2.4.1.-	COG0438	N-acetyl-alpha-D-glucosaminyl L-malate synthase			57	K00754	17
C821_01105	gnl|IGS|C821_3	CDS	743838	745316	+	1479	pncB2	6.3.4.21	COG1488	Nicotinate phosphoribosyltransferase pncB2	K00763	pncB, NAPRT1; nicotinate phosphoribosyltransferase [EC:6.3.4.21]	339
C821_01106	gnl|IGS|C821_3	CDS	745313	746143	+	831	nadE	6.3.1.5	COG0171	NH(3)-dependent NAD(+) synthetase	K01916	nadE; NAD+ synthase [EC:6.3.1.5]	223
C821_01107	gnl|IGS|C821_3	CDS	746322	748991	+	2670		7.2.2.10		Calcium-transporting ATPase 1	K01537	ATP2C; P-type Ca2+ transporter type 2C [EC:7.2.2.10]	555
C821_01108	gnl|IGS|C821_3	CDS	749079	750227	+	1149				hypothetical protein	K09809	tagF; CDP-glycerol glycerophosphotransferase [EC:2.7.8.12]	20
C821_01109	gnl|IGS|C821_3	CDS	750237	751667	+	1431	rfbX_2		COG2244	Putative O-antigen transporter			171
C821_01110	gnl|IGS|C821_3	CDS	751670	752371	+	702				hypothetical protein			115	K09809	3
C821_01111	gnl|IGS|C821_3	CDS	752372	752830	+	459				Protein SprT-like protein	K03095	sprL; SprT-like protein	75
C821_01112	gnl|IGS|C821_3	tRNA	752884	752970	+	87				tRNA-Leu(aag)
C821_01113	gnl|IGS|C821_3	CDS	753051	753689	+	639				hypothetical protein			74
C821_01114	gnl|IGS|C821_3	CDS	753776	756010	+	2235	pcrA	3.6.4.12		ATP-dependent DNA helicase PcrA	K03657	uvrD, pcrA; ATP-dependent DNA helicase UvrD/PcrA [EC:5.6.2.4]	442
C821_01115	gnl|IGS|C821_3	CDS	756050	758074	+	2025	ligA	6.5.1.2	COG0272	DNA ligase	K01972	E6.5.1.2, ligA, ligB; DNA ligase (NAD+) [EC:6.5.1.2]	410
C821_01116	gnl|IGS|C821_3	CDS	758071	759210	+	1140				hypothetical protein			168
C821_01117	gnl|IGS|C821_3	CDS	759222	759524	+	303	gatC	6.3.5.-	COG0721	Glutamyl-tRNA(Gln) amidotransferase subunit C	K02435	gatC, GATC; aspartyl-tRNA(Asn)/glutamyl-tRNA(Gln) amidotransferase subunit C [EC:6.3.5.6 6.3.5.7]	43
C821_01118	gnl|IGS|C821_3	CDS	759524	760963	+	1440	gatA	6.3.5.7	COG0154	Glutamyl-tRNA(Gln) amidotransferase subunit A	K02433	gatA, QRSL1; aspartyl-tRNA(Asn)/glutamyl-tRNA(Gln) amidotransferase subunit A [EC:6.3.5.6 6.3.5.7]	402
C821_01119	gnl|IGS|C821_3	CDS	760968	762398	+	1431	gatB	6.3.5.-	COG0064	Aspartyl/glutamyl-tRNA(Asn/Gln) amidotransferase subunit B	K02434	gatB, PET112; aspartyl-tRNA(Asn)/glutamyl-tRNA(Gln) amidotransferase subunit B [EC:6.3.5.6 6.3.5.7]	478
C821_01120	gnl|IGS|C821_3	CDS	762423	763343	+	921	dagK	2.7.1.107	COG1597	Diacylglycerol kinase	K07029	dagK; diacylglycerol kinase (ATP) [EC:2.7.1.107]	175
C821_01121	gnl|IGS|C821_3	CDS	763402	764106	-	705	ybhL		COG0670	Inner membrane protein YbhL	K06890	K06890; uncharacterized protein	82
C821_01122	gnl|IGS|C821_3	CDS	764197	765570	-	1374	nhaC		COG1757	Na(+)/H(+) antiporter NhaC	K03315	nhaC; Na+:H+ antiporter, NhaC family	392
C821_01123	gnl|IGS|C821_3	CDS	765934	767286	+	1353		2.1.1.-	COG2265	putative RNA methyltransferase	K03215	rumA; 23S rRNA (uracil1939-C5)-methyltransferase [EC:2.1.1.190]	247
C821_01124	gnl|IGS|C821_3	CDS	767413	768441	+	1029	pbpX_4		COG1680	Putative penicillin-binding protein PbpX			16	K22580	10
C821_01125	gnl|IGS|C821_3	CDS	768638	772180	+	3543				hypothetical protein			37	K01390	8
C821_01126	gnl|IGS|C821_3	CDS	772254	773444	-	1191				hypothetical protein			117
C821_01127	gnl|IGS|C821_3	CDS	773594	774289	+	696				hypothetical protein	K24915	TMEM175; TMEM175 potassium channel family protein	13
C821_01128	gnl|IGS|C821_3	CDS	774371	775555	-	1185				IS200/IS605 family transposase ISLhe65	K07496	K07496; putative transposase	155
C821_01129	gnl|IGS|C821_3	CDS	775734	775916	-	183				hypothetical protein			2	K00226	1
C821_01130	gnl|IGS|C821_3	CDS	776027	776383	+	357				hypothetical protein			7	K01963	1
C821_01131	gnl|IGS|C821_3	CDS	776482	777873	+	1392	hsrA			putative transport protein HsrA	K18926	lmrB; MFS transporter, DHA2 family, lincomycin resistance protein	52
C821_01132	gnl|IGS|C821_3	CDS	777986	778519	+	534	hpt_1	2.4.2.8		Hypoxanthine-guanine phosphoribosyltransferase	K00760	hprT, hpt, HPRT1; hypoxanthine phosphoribosyltransferase [EC:2.4.2.8]	90	K15780	2
C821_01133	gnl|IGS|C821_3	CDS	778641	779132	+	492				hypothetical protein			6	K08980	1
C821_01134	gnl|IGS|C821_3	CDS	779129	779323	+	195				hypothetical protein	K07729	K07729; putative transcriptional regulator	45
C821_01135	gnl|IGS|C821_3	CDS	779402	780037	+	636	yhfK	4.-.-.-	COG0702	putative sugar epimerase YhfK			104
C821_01136	gnl|IGS|C821_3	CDS	780086	780838	-	753	gla_2		COG0580	Glycerol facilitator-aquaporin gla	K02440	GLPF; glycerol uptake facilitator protein	148
C821_01137	gnl|IGS|C821_3	CDS	780988	781665	+	678				hypothetical protein			149
C821_01138	gnl|IGS|C821_3	CDS	781761	783230	+	1470	bmr3_1			Multidrug resistance protein 3			223
C821_01139	gnl|IGS|C821_3	CDS	783335	784798	+	1464	bmr3_2			Multidrug resistance protein 3			225
C821_01140	gnl|IGS|C821_3	CDS	784926	786698	+	1773		4.2.1.53	COG4716	Oleate hydratase	K10254	ohyA, sph; oleate hydratase [EC:4.2.1.53]	403
C821_01141	gnl|IGS|C821_3	CDS	786775	787332	+	558				hypothetical protein			31	K17759	1
C821_01142	gnl|IGS|C821_3	CDS	787383	788711	-	1329	pyrP			Uracil permease	K02824	uraA, pyrP; uracil permease	396
C821_01143	gnl|IGS|C821_3	CDS	788729	789256	-	528	pyrR_1			Bifunctional protein pyrR	K02825	pyrR; pyrimidine operon attenuation protein / uracil phosphoribosyltransferase [EC:2.4.2.9]	106
C821_01144	gnl|IGS|C821_3	CDS	789424	790638	-	1215	sbnD			Staphyloferrin B transporter	K08161	mdtG; MFS transporter, DHA1 family, multidrug resistance protein	219
C821_01145	gnl|IGS|C821_3	CDS	790890	792251	+	1362			COG0531	putative transporter			170
C821_01146	gnl|IGS|C821_3	CDS	792360	793145	+	786				hypothetical protein			9	K11621	1
C821_01147	gnl|IGS|C821_3	CDS	793272	793709	+	438				hypothetical protein			13	K22296	1
C821_01148	gnl|IGS|C821_3	CDS	793710	795446	+	1737			COG1132	putative ABC transporter ATP-binding protein	K18891	patA, rscA, lmrC, satA; ATP-binding cassette, subfamily B, multidrug efflux pump	302
C821_01149	gnl|IGS|C821_3	CDS	795446	797215	+	1770			COG1132	putative ABC transporter ATP-binding protein	K18892	patB, rscB, lmrC, satB; ATP-binding cassette, subfamily B, multidrug efflux pump	362
C821_01150	gnl|IGS|C821_3	CDS	797410	797988	+	579	ykoE		COG4721	Putative HMP/thiamine permease protein YkoE	K16925	ykoE; energy-coupling factor transport system permease protein	43
C821_01151	gnl|IGS|C821_3	CDS	798023	798667	-	645	udk	2.7.1.48	COG0572	Uridine kinase	K00876	udk, UCK; uridine kinase [EC:2.7.1.48]	125
C821_01152	gnl|IGS|C821_3	CDS	799283	800023	+	741	glnQ_5			Glutamine transport ATP-binding protein GlnQ	K10041	peb1C, glnQ; aspartate/glutamate/glutamine transport system ATP-binding protein [EC:7.4.2.1]	177
C821_01153	gnl|IGS|C821_3	CDS	800035	800850	+	816	glnH_2		COG0834	ABC transporter glutamine-binding protein GlnH	K10039	peb1A, glnH; aspartate/glutamate/glutamine transport system substrate-binding protein	152
C821_01154	gnl|IGS|C821_3	CDS	800850	801491	+	642	glnM		COG0765	putative glutamine ABC transporter permease protein GlnM	K10040	peb1B, glnP, glnM; aspartate/glutamate/glutamine transport system permease protein	182
C821_01155	gnl|IGS|C821_3	CDS	801513	802166	+	654	glnP_2		COG0765	putative glutamine ABC transporter permease protein GlnP	K10040	peb1B, glnP, glnM; aspartate/glutamate/glutamine transport system permease protein	193
C821_01156	gnl|IGS|C821_3	CDS	802232	803161	+	930				hypothetical protein			9	K06889	1
C821_01157	gnl|IGS|C821_3	CDS	803154	803708	+	555				hypothetical protein			2	K05342	1
C821_01158	gnl|IGS|C821_3	CDS	803678	803959	-	282				hypothetical protein			24	K06218	1
C821_01159	gnl|IGS|C821_3	CDS	804099	806303	-	2205	clpE_2		COG0542	ATP-dependent Clp protease ATP-binding subunit ClpE	K03697	clpE; ATP-dependent Clp protease ATP-binding subunit ClpE	492
C821_01160	gnl|IGS|C821_3	CDS	806515	806697	+	183				hypothetical protein			9	K02355	1
C821_01161	gnl|IGS|C821_3	CDS	806811	807077	+	267	ptsH		COG1925	Phosphocarrier protein HPr	K02784	ptsH; phosphocarrier protein HPr	105
C821_01162	gnl|IGS|C821_3	CDS	807077	808810	+	1734	ptsI	2.7.3.9	COG1080	Phosphoenolpyruvate-protein phosphotransferase	K08483	ptsI; phosphoenolpyruvate-protein phosphotransferase (PTS system enzyme I) [EC:2.7.3.9]	418
C821_01163	gnl|IGS|C821_3	CDS	809059	809457	+	399	spxA			Regulatory protein Spx	K16509	spxA; regulatory protein spx	101
C821_01164	gnl|IGS|C821_3	CDS	809541	810299	+	759	mecA		COG4862	Adapter protein MecA 1	K16511	mecA1_2; adapter protein MecA 1/2	66
C821_01165	gnl|IGS|C821_3	CDS	810423	811208	+	786				hypothetical protein	K06198	coiA; competence protein CoiA	14
C821_01166	gnl|IGS|C821_3	CDS	811200	811829	-	630				hypothetical protein			29
C821_01167	gnl|IGS|C821_3	CDS	811939	812553	-	615				hypothetical protein			32	K00799	1
C821_01168	gnl|IGS|C821_3	CDS	812632	813264	+	633	yjbM	2.7.6.5	COG2357	GTP pyrophosphokinase YjbM	K07816	E2.7.6.5; GTP pyrophosphokinase [EC:2.7.6.5]	156
C821_01169	gnl|IGS|C821_3	CDS	813261	814064	+	804	nadK	2.7.1.23	COG0061	NAD kinase	K00858	ppnK, NADK; NAD+ kinase [EC:2.7.1.23]	150
C821_01170	gnl|IGS|C821_3	CDS	814042	814941	+	900				hypothetical protein	K06180	rluD; 23S rRNA pseudouridine1911/1915/1917 synthase [EC:5.4.99.23]	109
C821_01171	gnl|IGS|C821_3	CDS	815069	816844	+	1776	sph	4.2.1.53		Oleate hydratase	K10254	ohyA, sph; oleate hydratase [EC:4.2.1.53]	420
C821_01172	gnl|IGS|C821_3	CDS	816880	817572	-	693				hypothetical protein			20
C821_01173	gnl|IGS|C821_3	CDS	817654	818484	-	831	uppP	3.6.1.27		Undecaprenyl-diphosphatase	K06153	bacA; undecaprenyl-diphosphatase [EC:3.6.1.27]	185
C821_01174	gnl|IGS|C821_3	CDS	818505	819533	-	1029	pgl	3.1.1.31	COG2706	6-phosphogluconolactonase	K07404	pgl; 6-phosphogluconolactonase [EC:3.1.1.31]	152
C821_01175	gnl|IGS|C821_3	CDS	819697	820077	+	381				hypothetical protein	K02781	srlB; glucitol/sorbitol PTS system EIIA component [EC:2.7.1.198]	29
C821_01176	gnl|IGS|C821_3	CDS	820089	821282	+	1194			COG0628	Putative transport protein			168
C821_01177	gnl|IGS|C821_3	CDS	821340	821900	+	561	trmL	2.1.1.207	COG0219	tRNA (cytidine(34)-2'-O)-methyltransferase	K03216	trmL, cspR; tRNA (cytidine/uridine-2'-O-)-methyltransferase [EC:2.1.1.207]	107
C821_01178	gnl|IGS|C821_3	CDS	821903	822295	+	393				hypothetical protein			14	K16088	1
C821_01179	gnl|IGS|C821_3	CDS	822314	824767	+	2454	spoIIIE		COG1674	DNA translocase SpoIIIE	K03466	ftsK, spoIIIE; DNA segregation ATPase FtsK/SpoIIIE, S-DNA-T family	340
C821_01180	gnl|IGS|C821_3	CDS	824769	826037	+	1269				hypothetical protein			29	K07263	1
C821_01181	gnl|IGS|C821_3	CDS	826034	827278	+	1245				hypothetical protein			82
C821_01182	gnl|IGS|C821_3	CDS	827283	828011	+	729	fabG	1.1.1.100		3-oxoacyl-[acyl-carrier-protein] reductase FabG	K00059	fabG, OAR1; 3-oxoacyl-[acyl-carrier protein] reductase [EC:1.1.1.100]	116
C821_01183	gnl|IGS|C821_3	CDS	828066	829244	+	1179				hypothetical protein			15	K15539	1
C821_01184	gnl|IGS|C821_3	CDS	829267	829845	+	579	pgsA	2.7.8.5		CDP-diacylglycerol--glycerol-3-phosphate 3-phosphatidyltransferase	K00995	pgsA, PGS1; CDP-diacylglycerol---glycerol-3-phosphate 3-phosphatidyltransferase [EC:2.7.8.5]	153
C821_01185	gnl|IGS|C821_3	CDS	829950	830417	+	468	dps	1.16.-.-	COG0783	DNA protection during starvation protein	K04047	dps; starvation-inducible DNA-binding protein	102
C821_01186	gnl|IGS|C821_3	CDS	830518	831438	+	921	rbsK/rbiA_2			Bifunctional ribokinase/ribose-5-phosphate isomerase A	K00852	rbsK, RBKS; ribokinase [EC:2.7.1.15]	147
C821_01187	gnl|IGS|C821_3	CDS	831440	832135	+	696	rpiA	5.3.1.6	COG0120	Ribose-5-phosphate isomerase A	K01807	rpiA; ribose 5-phosphate isomerase A [EC:5.3.1.6]	118
C821_01188	gnl|IGS|C821_3	CDS	832239	833162	+	924	rihC_1	3.2.-.-	COG1957	Non-specific ribonucleoside hydrolase RihC			178
[truncated: 885 more rows]

## Sheet: ASF361
feature_id	contig_id	type	start	stop	strand	length_bp	gene	E.C. number	COG	product	KO_number	KO_annotation	match_score	second_best_KO_number	second_mactch_score
[truncated: 2,258 more rows]

[truncated: 5 more sheets: ASF457, ASF492, ASF500, ASF502, ASF519]
