# Supplementary material for: Resources to Facilitate Use of the Altered Schaedler Flora (ASF) Mouse Model to Study Microbiome Function
Source: mSystems. 2022 Aug 15;7(5):e00293-22. doi: 10.1128/msystems.00293-22 (PMC9600240; doi:10.1128/msystems.00293-22)
Supplement: DATA SET S2 [file msystems.00293-22-s0007.xlsx]

## Sheet: Sheet1
ASF	CONV	Carbohydrate metabolism						Color code			F
		Central carbohydrate metabolism						complete			F
0	0	M00001 Glycolysis (Embden-Meyerhof pathway), glucose => pyruvate						1 block missing			F
0	0	M00002 Glycolysis, core module involving three-carbon compounds						2 block missing			F
0	0	M00003 Gluconeogenesis, oxaloacetate => fructose-6P						incomplete			F
0	0	M00307 Pyruvate oxidation, pyruvate => acetyl-CoA						missing			F
2	0	M00009 Citrate cycle (TCA cycle, Krebs cycle)									F
1	0	M00010 Citrate cycle, first carbon oxidation, oxaloacetate => 2-oxoglutarate									F
1	0	M00011 Citrate cycle, second carbon oxidation, 2-oxoglutarate => oxaloacetate									F
0	0	M00004 Pentose phosphate pathway (Pentose phosphate cycle)									F
0	0	M00006 Pentose phosphate pathway, oxidative phase, glucose 6P => ribulose 5P									F
0	0	M00007 Pentose phosphate pathway, non-oxidative phase, fructose 6P => ribose 5P									F
4	0	M00580 Pentose phosphate pathway, archaea, fructose 6P => ribose 5P									F
0	0	M00005 PRPP biosynthesis, ribose 5P => PRPP									F
1	0	M00008 Entner-Doudoroff pathway, glucose-6P => glyceraldehyde-3P + pyruvate									F
1	1	M00308 Semi-phosphorylative Entner-Doudoroff pathway, gluconate => glycerate-3P									F
4	3	M00633 Semi-phosphorylative Entner-Doudoroff pathway, gluconate/galactonate => glycerate-3P									F
4	2	M00309 Non-phosphorylative Entner-Doudoroff pathway, gluconate/galactonate => glycerate									F
5	5	Other carbohydrate metabolism									F
3	3	M00014 Glucuronate pathway (uronate pathway)									F
0	0	M00631 D-Galacturonate degradation (bacteria), D-galacturonate => pyruvate + D-glyceraldehyde 3P									F
0	0	M00061 D-Glucuronate degradation, D-glucuronate => pyruvate + D-glyceraldehyde 3P									F
4	1	M00081 Pectin degradation									F
0	0	M00632 Galactose degradation, Leloir pathway, galactose => alpha-D-glucose-1P									F
3	0	M00552 D-galactonate degradation, De Ley-Doudoroff pathway, D-galactonate => glycerate-3P									F
3	2	M00129 Ascorbate biosynthesis, animals, glucose-1P => ascorbate									F
3	3	M00114 Ascorbate biosynthesis, plants, fructose-6P => ascorbate									F
3	0	M00550 Ascorbate degradation, ascorbate => D-xylulose-5P									F
0	0	M00854 Glycogen biosynthesis, glucose-1P => glycogen/starch									F
1	0	M00855 Glycogen degradation, glycogen => glucose-6P									F
2	0	M00565 Trehalose biosynthesis, D-glucose 1P => trehalose									F
0	0	M00549 Nucleotide sugar biosynthesis, glucose => UDP-glucose									F
0	0	M00554 Nucleotide sugar biosynthesis, galactose => UDP-galactose									F
3	1	M00892 UDP-N-acetyl-D-glucosamine biosynthesis, eukaryotes, glucose => UDP-GlcNAc									F
0	0	M00909 UDP-N-acetyl-D-glucosamine biosynthesis, prokaryotes, glucose => UDP-GlcNAc									F
4	0	M00761 Undecaprenylphosphate alpha-L-Ara4N biosynthesis, UDP-GlcA => undecaprenyl phosphate alpha-L-Ara4N									F
3	0	M00012 Glyoxylate cycle									F
3	2	M00373 Ethylmalonyl pathway									F
3	3	M00740 Methylaspartate cycle									F
3	3	M00532 Photorespiration									F
3	3	M00013 Malonate semialdehyde pathway, propanoyl-CoA => acetyl-CoA									F
2	0	M00741 Propanoyl-CoA metabolism, propanoyl-CoA => succinyl-CoA									F
3	3	M00131 Inositol phosphate metabolism, Ins(1,3,4,5)P4 => Ins(1,3,4)P3 => myo-inositol									F
5	5	Energy metabolism									F
5	5	Carbon fixation									F
3	1	M00165 Reductive pentose phosphate cycle (Calvin cycle)									F
2	0	M00166 Reductive pentose phosphate cycle, ribulose-5P => glyceraldehyde-3P									F
2	1	M00167 Reductive pentose phosphate cycle, glyceraldehyde-3P => ribulose-5P									F
1	0	M00168 CAM (Crassulacean acid metabolism), dark									F
0	0	M00169 CAM (Crassulacean acid metabolism), light									F
2	1	M00172 C4-dicarboxylic acid cycle, NADP - malic enzyme type									F
3	3	M00171 C4-dicarboxylic acid cycle, NAD - malic enzyme type									F
3	2	M00170 C4-dicarboxylic acid cycle, phosphoenolpyruvate carboxykinase type									F
3	1	M00173 Reductive citrate cycle (Arnon-Buchanan cycle)									F
3	3	M00376 3-Hydroxypropionate bi-cycle									F
3	3	M00375 Hydroxypropionate-hydroxybutylate cycle									F
3	3	M00374 Dicarboxylate-hydroxybutyrate cycle									F
3	1	M00377 Reductive acetyl-CoA pathway (Wood-Ljungdahl pathway)									F
0	0	M00579 Phosphate acetyltransferase-acetate kinase pathway, acetyl-CoA => acetate									F
3	0	M00620 Incomplete reductive citrate cycle, acetyl-CoA => oxoglutarate									F
5	5	Methane metabolism									F
4	3	M00567 Methanogenesis, CO2 => methane									F
3	3	M00357 Methanogenesis, acetate => methane									F
4	2	M00356 Methanogenesis, methanol => methane									F
4	2	M00563 Methanogenesis, methylamine/dimethylamine/trimethylamine => methane									F
3	1	M00358 Coenzyme M biosynthesis									F
3	2	M00346 Formaldehyde assimilation, serine pathway									F
1	0	M00345 Formaldehyde assimilation, ribulose monophosphate pathway									F
3	1	M00344 Formaldehyde assimilation, xylulose monophosphate pathway									F
3	2	M00378 F420 biosynthesis, archaea									F
4	3	M00935 Methanofuran biosynthesis									F
5	5	Nitrogen metabolism									F
4	0	M00175 Nitrogen fixation, nitrogen => ammonia									F
4	0	M00531 Assimilatory nitrate reduction, nitrate => ammonia									F
4	0	M00530 Dissimilatory nitrate reduction, nitrate => ammonia									F
4	0	M00529 Denitrification, nitrate => nitrogen									F
4	2	M00804 Complete nitrification, comammox, ammonia => nitrite => nitrate									F
5	5	Sulfur metabolism									F
4	0	M00176 Assimilatory sulfate reduction, sulfate => H2S									F
4	0	M00596 Dissimilatory sulfate reduction, sulfate => H2S									F
5	5	ATP synthesis									F
4	0	M00144 NADH:quinone oxidoreductase, prokaryotes									F
4	0	M00145 NAD(P)H:quinone oxidoreductase, chloroplasts and cyanobacteria									F
4	0	M00149 Succinate dehydrogenase, prokaryotes									F
4	0	M00150 Fumarate reductase, prokaryotes									F
4	0	M00151 Cytochrome bc1 complex respiratory unit									F
4	0	M00155 Cytochrome c oxidase, prokaryotes									F
4	0	M00153 Cytochrome bd ubiquinol oxidase									F
4	0	M00417 Cytochrome o ubiquinol oxidase									F
4	0	M00416 Cytochrome aa3-600 menaquinol oxidase									F
4	0	M00156 Cytochrome c oxidase, cbb3-type									F
0	0	M00157 F-type ATPase, prokaryotes and chloroplasts									F
0	0	M00159 V-type ATPase, prokaryotes									F
5	5	Lipid metabolism									F
5	5	Fatty acid metabolism									F
0	0	M00082 Fatty acid biosynthesis, initiation									F
0	0	M00083 Fatty acid biosynthesis, elongation									F
3	3	M00873 Fatty acid biosynthesis in mitochondria, animals									F
3	3	M00874 Fatty acid biosynthesis in mitochondria, fungi									F
0	0	M00086 beta-Oxidation, acyl-CoA synthesis									F
4	0	M00087 beta-Oxidation									F
5	5	Sterol biosynthesis									F
4	3	M00102 Ergocalciferol biosynthesis, squalene 2,3-epoxide => ergosterol/ergocalciferol									F
4	3	M00917 Phytosterol biosynthesis, squalene 2,3-epoxide => campesterol/sitosterol									F
4	3	M00104 Bile acid biosynthesis, cholesterol => cholate/chenodeoxycholate									F
5	5	Lipid metabolism									F
3	0	M00088 Ketone body biosynthesis, acetyl-CoA => acetoacetate/3-hydroxybutyrate/acetone									F
3	3	M00089 Triacylglycerol biosynthesis									F
1	1	M00098 Acylglycerol degradation									F
4	2	M00090 Phosphatidylcholine (PC) biosynthesis, choline => PC									F
4	0	M00091 Phosphatidylcholine (PC) biosynthesis, PE => PC									F
0	0	M00093 Phosphatidylethanolamine (PE) biosynthesis, PA => PS => PE									F
4	3	M00094 Ceramide biosynthesis									F
4	1	M00066 Lactosylceramide biosynthesis									F
4	3	M00099 Sphingosine biosynthesis									F
5	5	Nucleotide metabolism									F
5	5	Purine metabolism									F
0	0	M00048 Inosine monophosphate biosynthesis, PRPP + glutamine => IMP									F
1	0	M00049 Adenine ribonucleotide biosynthesis, IMP => ADP,ATP									F
1	0	M00050 Guanine ribonucleotide biosynthesis, IMP => GDP,GTP									F
3	0	M00546 Purine degradation, xanthine => urea									F
5	5	Pyrimidine metabolism									F
0	0	M00051 Uridine monophosphate biosynthesis, glutamine (+ PRPP) => UMP									F
1	0	M00052 Pyrimidine ribonucleotide biosynthesis, UMP => UDP/UTP,CDP/CTP									F
1	0	M00053 Pyrimidine deoxyribonuleotide biosynthesis, CDP => dCTP									F
1	0	M00938 Pyrimidine deoxyribonuleotide biosynthesis, UDP => dTTP									F
1	0	M00046 Pyrimidine degradation, uracil => beta-alanine, thymine => 3-aminoisobutanoate									F
4	0	M00939 Pyrimidine degradation, uracil => 3-hydroxypropanoate									F
5	5	Amino acid metabolism									F
5	5	Serine and threonine metabolism									F
0	0	M00020 Serine biosynthesis, glycerate-3P => serine									F
0	0	M00018 Threonine biosynthesis, aspartate => homoserine => threonine									F
4	0	M00555 Betaine biosynthesis, choline => betaine									F
3	0	M00033 Ectoine biosynthesis, aspartate => ectoine									F
3	1	M00919 Ectoine degradation, ectoine => aspartate									F
5	5	Cysteine and methionine metabolism									F
0	0	M00021 Cysteine biosynthesis, serine => cysteine									F
4	0	M00338 Cysteine biosynthesis, homocysteine + serine => cysteine									F
3	0	M00609 Cysteine biosynthesis, methionine => cysteine									F
0	0	M00017 Methionine biosynthesis, apartate => homoserine => methionine									F
3	0	M00034 Methionine salvage pathway									F
1	0	M00035 Methionine degradation									F
2	2	M00368 Ethylene biosynthesis, methionine => ethylene									F
5	5	Branched-chain amino acid metabolism									F
0	0	M00019 Valine/isoleucine biosynthesis, pyruvate => valine / 2-oxobutanoate => isoleucine									F
0	0	M00535 Isoleucine biosynthesis, pyruvate => 2-oxobutanoate									F
0	0	M00570 Isoleucine biosynthesis, threonine => 2-oxobutanoate => isoleucine									F
0	0	M00432 Leucine biosynthesis, 2-oxoisovalerate => 2-oxoisocaproate									F
3	0	M00036 Leucine degradation, leucine => acetoacetate + acetyl-CoA									F
5	5	Lysine metabolism									F
1	0	M00016 Lysine biosynthesis, succinyl-DAP pathway, aspartate => lysine									F
2	0	M00525 Lysine biosynthesis, acetyl-DAP pathway, aspartate => lysine									F
0	0	M00526 Lysine biosynthesis, DAP dehydrogenase pathway, aspartate => lysine									F
0	0	M00527 Lysine biosynthesis, DAP aminotransferase pathway, aspartate => lysine									F
3	3	M00030 Lysine biosynthesis, AAA pathway, 2-oxoglutarate => 2-aminoadipate => lysine									F
4	3	M00032 Lysine degradation, lysine => saccharopine => acetoacetyl-CoA									F
5	5	Arginine and proline metabolism									F
0	0	M00028 Ornithine biosynthesis, glutamate => ornithine									F
0	0	M00844 Arginine biosynthesis, ornithine => arginine									F
2	0	M00845 Arginine biosynthesis, glutamate => acetylcitrulline => arginine									F
1	1	M00029 Urea cycle									F
0	0	M00015 Proline biosynthesis, glutamate => proline									F
4	2	M00047 Creatine pathway									F
4	0	M00879 Arginine succinyltransferase pathway, arginine => glutamate									F
5	5	Polyamine biosynthesis									F
4	0	M00133 Polyamine biosynthesis, arginine => agmatine => putrescine => spermidine									F
0	0	M00134 Polyamine biosynthesis, arginine => ornithine => putrescine									F
1	0	M00135 GABA biosynthesis, eukaryotes, putrescine => GABA									F
4	0	M00136 GABA biosynthesis, prokaryotes, putrescine => GABA									F
5	5	Histidine metabolism									F
0	0	M00026 Histidine biosynthesis, PRPP => histidine									F
0	0	M00045 Histidine degradation, histidine => N-formiminoglutamate => glutamate									F
5	5	Aromatic amino acid metabolism									F
0	0	M00022 Shikimate pathway, phosphoenolpyruvate + erythrose-4P => chorismate									F
0	0	M00023 Tryptophan biosynthesis, chorismate => tryptophan									F
1	0	M00024 Phenylalanine biosynthesis, chorismate => phenylpyruvate => phenylalanine									F
1	0	M00025 Tyrosine biosynthesis, chorismate => HPP => tyrosine									F
2	0	M00040 Tyrosine biosynthesis, chorismate => arogenate => tyrosine									F
4	2	M00042 Catecholamine biosynthesis, tyrosine => dopamine => noradrenaline => adrenaline									F
4	0	M00044 Tyrosine degradation, tyrosine => homogentisate									F
4	0	M00533 Homoprotocatechuate degradation, homoprotocatechuate => 2-oxohept-3-enedioate									F
4	3	M00037 Melatonin biosynthesis, animals, tryptophan => serotonin => melatonin									F
4	3	M00936 Melatonin biosynthesis, plants, tryptophan => serotonin => melatonin									F
4	0	M00038 Tryptophan metabolism, tryptophan => kynurenine => 2-aminomuconate									F
5	5	Other amino acid metabolism									F
0	0	M00027 GABA (gamma-Aminobutyrate) shunt									F
1	0	M00118 Glutathione biosynthesis, glutamate => glutathione									F
4	0	M00947 D-Arginine racemization, D-arginine => L-arginine									F
4	1	M00948 Hydroxyproline degradation, trans-4-hydroxy-L-proline => 2-oxoglutarate									F
2	2	M00949 Staphylopine biosynthesis, L-histidine => staphylopine									F
5	5	Glycan metabolism									F
5	5	Glycan biosynthesis									F
4	3	M00075 N-glycan biosynthesis, complex type									F
4	3	M00872 O-glycan biosynthesis, mannose type (core M3)									F
4	3	M00065 GPI-anchor biosynthesis, core oligosaccharide									F
5	5	Glycosaminoglycan metabolism									F
4	3	M00057 Glycosaminoglycan biosynthesis, linkage tetrasaccharide									F
4	3	M00059 Glycosaminoglycan biosynthesis, heparan sulfate backbone									F
3	3	M00076 Dermatan sulfate degradation									F
3	2	M00077 Chondroitin sulfate degradation									F
3	3	M00078 Heparan sulfate degradation									F
3	3	M00079 Keratan sulfate degradation									F
5	5	Lipopolysaccharide metabolism									F
3	0	M00060 KDO2-lipid A biosynthesis, Raetz pathway, LpxL-LpxM type									F
3	0	M00866 KDO2-lipid A biosynthesis, Raetz pathway, non-LpxL-LpxM type									F
3	3	M00867 KDO2-lipid A modification pathway									F
1	0	M00063 CMP-KDO biosynthesis									F
3	0	M00064 ADP-L-glycero-D-manno-heptose biosynthesis									F
2	1	M00922 CMP-Neu5Ac biosynthesis									F
3	2	M00923 UDP-L-FucNAm biosynthesis									F
5	5	Metabolism of cofactors and vitamins									F
5	5	Cofactor and vitamin metabolism									F
0	0	M00127 Thiamine biosynthesis, prokaryotes, AIR (+ DXP/tyrosine) => TMP/TPP									F
2	0	M00895 Thiamine biosynthesis, prokaryotes, AIR (+ DXP/glycine) => TMP/TPP									F
1	0	M00896 Thiamine biosynthesis, archaea, AIR (+ NAD+) => TMP/TPP									F
3	2	M00897 Thiamine biosynthesis, plants, AIR (+ NAD+) => TMP/thiamine/TPP									F
3	3	M00898 Thiamine biosynthesis, pyridoxal-5P => TMP/thiamine/TPP									F
1	0	M00899 Thiamine salvage pathway, HMP/HET => TMP									F
0	0	M00125 Riboflavin biosynthesis, plants and bacteria, GTP => riboflavin/FMN/FAD									F
3	3	M00911 Riboflavin biosynthesis, fungi, GTP => riboflavin/FMN/FAD									F
3	0	M00124 Pyridoxal-P biosynthesis, erythrose-4P => pyridoxal-P									F
4	0	M00916 Pyridoxal-P biosynthesis, R5P + glyceraldehyde-3P + glutamine => pyridoxal-P									F
0	0	M00115 NAD biosynthesis, aspartate => quinolinate => NAD									F
3	0	M00912 NAD biosynthesis, tryptophan => quinolinate => NAD									F
4	2	M00811 Nicotine degradation, pyrrolidine pathway, nicotine => succinate semialdehyde									F
4	3	M00622 Nicotinate degradation, nicotinate => fumarate									F
2	0	M00119 Pantothenate biosynthesis, valine/L-aspartate => pantothenate									F
3	1	M00913 Pantothenate biosynthesis, 2-oxoisovalerate/spermine => pantothenate									F
0	0	M00120 Coenzyme A biosynthesis, pantothenate => CoA									F
3	3	M00914 Coenzyme A biosynthesis, archaea, 2-oxoisovalerate => 4-phosphopantoate => CoA									F
0	0	M00572 Pimeloyl-ACP biosynthesis, BioC-BioH pathway, malonyl-ACP => pimeloyl-ACP									F
0	0	M00123 Biotin biosynthesis, pimeloyl-ACP/CoA => biotin									F
2	2	M00573 Biotin biosynthesis, BioI pathway, long-chain-acyl-ACP => pimeloyl-ACP => biotin									F
1	0	M00577 Biotin biosynthesis, BioW pathway, pimelate => pimeloyl-CoA => biotin									F
1	0	M00881 Lipoic acid biosynthesis, plants and bacteria, octanoyl-ACP => dihydrolipoyl-E2/H									F
1	1	M00882 Lipoic acid biosynthesis, eukaryotes, octanoyl-ACP => dihydrolipoyl-H									F
2	1	M00883 Lipoic acid biosynthesis, animals and bacteria, octanoyl-ACP => dihydrolipoyl-H => dihydrolipoyl-E2									F
1	1	M00884 Lipoic acid biosynthesis, octanoyl-CoA => dihydrolipoyl-E2									F
0	0	M00126 Tetrahydrofolate biosynthesis, GTP => THF									F
3	3	M00840 Tetrahydrofolate biosynthesis, mediated by ribA and trpF, GTP => THF									F
3	3	M00841 Tetrahydrofolate biosynthesis, mediated by PTPS, GTP => THF									F
2	1	M00842 Tetrahydrobiopterin biosynthesis, GTP => BH4									F
2	1	M00843 L-threo-Tetrahydrobiopterin biosynthesis, GTP => L-threo-BH4									F
2	0	M00880 Molybdenum cofactor biosynthesis, GTP => molybdenum cofactor									F
0	0	M00140 C1-unit interconversion, prokaryotes									F
1	1	M00141 C1-unit interconversion, eukaryotes									F
1	0	M00846 Siroheme biosynthesis, glutamyl-tRNA => siroheme									F
2	0	M00868 Heme biosynthesis, animals and fungi, glycine => heme									F
0	0	M00121 Heme biosynthesis, plants and bacteria, glutamate => heme									F
1	0	M00926 Heme biosynthesis, bacteria, glutamyl-tRNA => coproporphyrin III => heme									F
4	1	M00847 Heme biosynthesis, archaea, siroheme => heme									F
3	0	M00924 Cobalamin biosynthesis, anaerobic, uroporphyrinogen III => sirohydrochlorin => cobyrinate a,c-diamide									F
3	0	M00925 Cobalamin biosynthesis, aerobic, uroporphyrinogen III => precorrin 2 => cobyrinate a,c-diamide									F
2	0	M00122 Cobalamin biosynthesis, cobyrinate a,c-diamide => cobalamin									F
3	0	M00117 Ubiquinone biosynthesis, prokaryotes, chorismate (+ polyprenyl-PP) => ubiquinol									F
4	3	M00128 Ubiquinone biosynthesis, eukaryotes, 4-hydroxybenzoate + polyprenyl-PP => ubiquinol									F
3	0	M00116 Menaquinone biosynthesis, chorismate (+ polyprenyl-PP) => menaquinol									F
3	0	M00930 Menaquinone biosynthesis, futalosine pathway									F
3	0	M00931 Menaquinone biosynthesis, modified futalosine pathway									F
4	3	M00932 Phylloquinone biosynthesis, chorismate (+ phytyl-PP) => phylloquinol									F
3	3	M00112 Tocopherol/tocotorienol biosynthesis, homogentisate + phytyl/geranylgeranyl-PP => tocopherol/tocotorienol									F
5	5	Biosynthesis of terpenoids and polyketides									F
5	5	Terpenoid backbone biosynthesis									F
3	1	M00095 C5 isoprenoid biosynthesis, mevalonate pathway									F
3	1	M00849 C5 isoprenoid biosynthesis, mevalonate pathway, archaea									F
1	0	M00096 C5 isoprenoid biosynthesis, non-mevalonate pathway									F
1	0	M00364 C10-C20 isoprenoid biosynthesis, bacteria									F
4	0	M00365 C10-C20 isoprenoid biosynthesis, archaea									F
3	2	M00366 C10-C20 isoprenoid biosynthesis, plants									F
4	2	M00367 C10-C20 isoprenoid biosynthesis, non-plant eukaryotes									F
5	5	Plant terpenoid biosynthesis									F
4	3	M00097 beta-Carotene biosynthesis, GGAP => beta-carotene									F
4	3	M00372 Abscisic acid biosynthesis, beta-carotene => abscisic acid									F
5	5	Macrolide biosynthesis									F
4	3	M00773 Tylosin biosynthesis, methylmalonyl-CoA + malonyl-CoA => tylactone => tylosin									F
5	5	Type II polyketide biosynthesis									F
4	2	M00778 Type II polyketide backbone biosynthesis, acyl-CoA + malonyl-CoA => polyketide									F
5	5	Polyketide sugar unit biosynthesis									F
0	0	M00793 dTDP-L-rhamnose biosynthesis									F
4	3	M00797 dTDP-D-desosamine biosynthesis									F
3	3	M00798 dTDP-L-mycarose biosynthesis									F
3	3	M00799 dTDP-L-oleandrose biosynthesis									F
3	3	M00800 dTDP-L-megosamine biosynthesis									F
2	2	M00801 dTDP-L-olivose biosynthesis									F
3	1	M00802 dTDP-D-forosamine biosynthesis									F
3	1	M00803 dTDP-D-angolosamine biosynthesis									F
5	5	Biosynthesis of other secondary metabolites									F
5	5	Biosynthesis of phytochemical compounds									F
4	3	M00039 Monolignol biosynthesis, phenylalanine/tyrosine => monolignol									F
4	3	M00942 Pterocarpan biosynthesis, daidzein => medicarpin									F
5	5	Biosynthesis of other antibiotics									F
4	2	M00877 Kanosamine biosynthesis glucose 6-phosphate => kanosamine									F
4	3	M00889 Puromycin biosynthesis, ATP => puromycin									F
4	3	M00815 Validamycin A biosynthesis, sedoheptulopyranose-7P => validamycin A									F
4	3	M00787 Bacilysin biosynthesis, prephenate => bacilysin									F
4	3	M00903 Fosfomycin biosynthesis, phosphoenolpyruvate => fosfomycin									F
5	5	Biosynthesis of other bacterial compounds									F
4	3	M00814 Acarbose biosynthesis, sedoheptulopyranose-7P => acarbose									F
4	0	M00835 Pyocyanine biosynthesis, chorismate => pyocyanine									F
4	3	M00921 Cyclooctatin biosynthesis, dimethylallyl-PP + isopentenyl-PP => cyclooctatin									F
4	2	M00905 Grixazone biosynthesis, aspartate 4-semialdehyde => grixazone B									F
4	2	M00876 Staphyloferrin A biosynthesis, L-ornithine => staphyloferrin A									F
4	3	M00875 Staphyloferrin B biosynthesis, L-serine => staphyloferrin B									F
5	5	Xenobiotics biodegradation									F
5	5	Aromatics degradation									F
4	2	M00538 Toluene degradation, toluene => benzoate									F
4	2	M00537 Xylene degradation, xylene => methylbenzoate									F
4	0	M00551 Benzoate degradation, benzoate => catechol / methylbenzoate => methylcatechol									F
4	0	M00637 Anthranilate degradation, anthranilate => catechol									F
4	0	M00568 Catechol ortho-cleavage, catechol => 3-oxoadipate									F
3	0	M00569 Catechol meta-cleavage, catechol => acetyl-CoA / 4-methylcatechol => propanoyl-CoA									F
4	3	M00418 Toluene degradation, anaerobic, toluene => benzoyl-CoA									F
4	3	M00541 Benzoyl-CoA degradation, benzoyl-CoA => 3-hydroxypimeloyl-CoA									F
4	2	M00540 Benzoate degradation, cyclohexanecarboxylic acid =>pimeloyl-CoA									F
3	0	M00878 Phenylacetate degradation, phenylaxetate => acetyl-CoA/succinyl-CoA									F
3	0	M00545 Trans-cinnamate degradation, trans-cinnamate => acetyl-CoA									F
5	5	Signature modules									F
5	5	Gene set									F
5	5	Pathogenicity									F
4	3	M00850 Vibrio cholerae pathogenicity signature, cholera toxins									F
4	3	M00542 EHEC/EPEC pathogenicity signature, T3SS and effectors									F
4	3	M00856 Salmonella enterica pathogenicity signature, typhoid toxin									F
3	1	M00575 Pertussis pathogenicity signature, T1SS									F
4	3	M00564 Helicobacter pylori pathogenicity signature, cagA pathogenicity island									F
4	3	M00860 Bacillus anthracis pathogenicity signature, polyglutamic acid capsule biosynthesis									F
5	5	Drug resistance									F
4	0	M00851 Carbapenem resistance									F
4	1	M00625 Methicillin resistance									F
1	0	M00627 beta-Lactam resistance, Bla system									F
4	0	M00745 Imipenem resistance, repression of porin OprD									F
1	0	M00651 Vancomycin resistance, D-Ala-D-Lac type									F
0	0	M00652 Vancomycin resistance, D-Ala-D-Ser type									F
4	0	M00704 Tetracycline resistance, efflux pump Tet38									F
2	0	M00725 Cationic antimicrobial peptide (CAMP) resistance, dltABCD operon									F
2	0	M00726 Cationic antimicrobial peptide (CAMP) resistance, lysyl-phosphatidylglycerol (L-PG) synthase MprF									F
4	1	M00730 Cationic antimicrobial peptide (CAMP) resistance, VraFG transporter									F
4	1	M00744 Cationic antimicrobial peptide (CAMP) resistance, protease PgtE									F
1	0	M00718 Multidrug resistance, efflux pump MexAB-OprM									F
4	0	M00639 Multidrug resistance, efflux pump MexCD-OprJ									F
4	0	M00641 Multidrug resistance, efflux pump MexEF-OprN									F
4	0	M00642 Multidrug resistance, efflux pump MexJK-OprM									F
4	0	M00643 Multidrug resistance, efflux pump MexXY-OprM									F
4	1	M00769 Multidrug resistance, efflux pump MexPQ-OpmE									F
4	0	M00649 Multidrug resistance, efflux pump AdeABC									F
4	0	M00696 Multidrug resistance, efflux pump AcrEF-TolC									F
4	0	M00697 Multidrug resistance, efflux pump MdtEF-TolC									F
4	0	M00700 Multidrug resistance, efflux pump AbcA									F
4	1	M00702 Multidrug resistance, efflux pump NorB									F
4	1	M00714 Multidrug resistance, efflux pump QacA									F
1	1	M00705 Multidrug resistance, efflux pump MepA									F
4	1	M00746 Multidrug resistance, repression of porin OmpF									F
5	5	Module set									F
5	5	Metabolic capacity									F
1	1	M00618 Acetogen									F
4	0	M00615 Nitrate assimilation									F
4	0	M00616 Sulfate-sulfur assimilation
