# Supplementary material for: Resources to Facilitate Use of the Altered Schaedler Flora (ASF) Mouse Model to Study Microbiome Function
Source: mSystems. 2022 Aug 15;7(5):e00293-22. doi: 10.1128/msystems.00293-22 (PMC9600240; doi:10.1128/msystems.00293-22)
Supplement: DATA SET S3 [file msystems.00293-22-s0008.xlsx]

## Sheet: ASF_356
gene_callers_id	AOM_DSS_coverage	Control_coverage	AOM_DSS_coverage_cov	Control_coverage_conv	fold-change	DSS_coverage	contig	start	stop	direction	COG_FUNCTION	COG_FUNCTION (ACCESSION)	COG_CATEGORY	COG_CATEGORY (ACCESSION)	dna_sequence
1296	1.45614	0.00877193	1.45614	0.00877193	165	0	ASF356_000000000001	1337831	1338059	f					ATGGAATTTTTTGTAATGGCTGATGAATGTAAAATAATAACAATTAAACAAAAATTATATGAAAGAGGTATTCCTTATCAAATAAAAACAATAAATAATACACTTAGAATTCCAATATCATTTAATCGTTTTCAAAATAGAAAGTCAAAAAATTATTATAAAATTTTAGTAAAAGAGGAATATGCAAAAATAGTAAAAGAAGTATTAAAACAATATGGAATAGTATAA
2754	0	0.0093633	1	0.0093633	105.8	0	ASF356_000000000001	2795489	2797091	f	Site-specific DNA recombinase related to the DNA invertase Pin	COG1961	L	L	ATGTCAAAATATAAAGCAATCAGCTATACAAGACTTTCCTATACCAATGACAAAGACAATGAAAGTAACAGTATTTCTAATCAAAAAGCTCTCATCAGAGATTTTGTAAAAAAACATTCGGATATTGAAATTGTTTCTGAAAAAGTGGATGATGGCTATACAGGTATTTTGTTTGATAGACCAGCATTTCAGGAAATGATGGAGGACATCAGAGCAGAAAAAGTAAATTGTATTATTGTAAAAGACTTGTCCAGATTTGGTAGAGATTATATACAAACAGGAAAATATCTGCGACAAATATTGCCGTCACTTGGTGTTCGTTTTATCGCAATTAACGATAATATTGATACTTTAAAAGAAAATTGTACTGGTTTAGATGTTTCGTTAAAAACCATAATC…
2360	0	0.0168776	1	0.0168776	58.25	0	ASF356_000000000001	2405907	2406144	r					ATGGCAGAAGCGACAGATACATATGGTATACTTTATCAAAATTTAATAGATGCTAATTGTGATGATATTATGATTGAAAAATGTATGAAGTTTGCTCAAGAAGGAAAAAAGGCTGAAATGTTATCATTACTATTACAACATAGAACATCACTATTGAATATGCTTCATAAAAGACATAATAATATTGATTGTATTGATTATCTTATTTATAAAATAAAAAAGGAACAAGAACAATGA
2635	2.51244	0.0547264	2.51244	0.0547264	44.9091	0	ASF356_000000000001	2696179	2696581	r					ATGCAGGTAGATTTAGCAAAAGTAGTATTAAAAAAGTTGCAAACAGTTCAAAAAATGAATTGTGAAACAGAAATGACATTGCTACAGAAAACAGGAAATGTAGAACAGCTTGGCATTTGTGACATAGGAGAAAATGACAATATAGTAGAAAGCACTATAAAAGTGATACCTATGACATTGGCTTCTGAAAAGGGGGCAACTGGAAAAATTGCAAACAATATGGAGTTAGGCAACAACGAAGAAAGCTATATTGAATTTGCAGAAATAGAAGAACAAAGCAGAATACATACAGGTGACAGAGTAATATACCAAAAAGAAGAATACATTGTATTTGAAATATTGCCTATCGTTATGGGTGAAACGTTACTTTGCAGACAATATAAAGCGAAGAAGGCGATG…
2718	0.517134	0.0249221	0.517134	0.0249221	19.75	0.00934579	ASF356_000000000001	2757648	2758290	f	Antirestriction protein	COG4734	V	V	GTGGGGGAAACGCTGAAATTCCCCACCAGCCCCCAGGCGGTGGAGGCGCTGTTAAAGAATATCGGCGTGGACGGCATACGCTACGAGGAATTTTTCATCACCAGCTTTGACGGCGATGTGCTGGGGCTCTATGACTATCTGGGCGAGTATGAAAATCTGGACGAGCTGAACCATCTGGCCTGCCTGCTCTCGGAGCTCCCCCAAAGTGAGATCGAAAAATTCGAGGCCGCGCTCCATATGGGGGCGCATACCTCCAGCGTGGCGGACATCATCAACCTTGCGGAAAATCTGGACAGCTTTGAGTTTTACCCGGAGATTGAAAACGAGGAGGATTTGGGCCGTTATTTTGCGGAGGACTTGCCGATCCCCGCCGAGCTGAAAGACTACTTTGACTATGAG…
2764	2.47629	0.140865	2.47629	0.140865	16.5792	0.962343	ASF356_000000000001	2806113	2807547	r	Restriction endonuclease S subunit!!!Restriction endonuclease S subunit	COG0732!!!COG0732	V	V	ATGAGTAGATTGAAAGAACTGATAAAAGGGTATCAAAATAAAAACATCAATATTTGTTGGTGTAATTTATCAGATATAGCAGATATTGGAACTGGAAACAGTAATACAAATGAAGCACTAGAAGAAGGAATATATCCCTTTTATGTACGTTCTCAAGAGGTAAAAAGAAAAAATGTATATGAATTTGATGAAACAGCTATTATTACAGCAGGAGATGGCGTAGGCGTAGGAAAAGTATTTCATTATGTAGAGGGTAAATATGCTTTGCATCAAAGGGCATATCGTATTCATATTAATACAAATGAAGTAATACCTAAATATTTTTATCACTATATGAAAGCGACATTTTTAAAATATATTGAAAAAAATGCTGTTAATTCTTCAGTAACTTCTGTTCGT…
2159	0	0.0584795	1	0.0584795	16.1	0.280702	ASF356_000000000001	2210566	2211250	f					TTGGATTATAAGCAATTTATTACAGAAATTCAAAAATACTGGAATTTATATAGTAAAGGACTGAAAAAACAAGCAAATTACTCTTTATTTGAATTTACTAAGTATTTTAAATCATATGTTACTAAAAGTGAAGCAGATAATATACTATTTCAGTTTTGTAAAGAATATATTGATGAAGTAAAATTTCCTGACACTAATTTGCCATTTCAAATAAGAGAACTGCTTAATCACTATTTCTTTCAAGAATGCAAAAAAAATAAAATGCCCCAAATGCGATGGGCATTTCAAATTTTTGGAGAGTATTATAATACATATGATACTAATTATGAAAATAATACATATAACATATTAGAACAAGCATATAAACATAAACAGTGTGACCCAAAAACAGTTGAGCTT…
2369	0.150427	0.0119658	0.150427	0.0119658	11.5714	0	ASF356_000000000001	2418637	2419222	r	Transcriptional regulator, contains XRE-family HTH domain!!!Desulfoferrodoxin, superoxide reductase-like (SORL) domain	COG1396!!!COG2033	C!!!K	C!!!K	ATGAAGCATTATATTACAGGTACTACAATTAAAACACTTAGAGAAAAGCAGCATATGACACAATCTCAATTAGCAACAAAATTGTGCGTCAGTGATAAAACAATATCAAAGTGGGAAACAGGTCGAGGACTTCCAGATATTTCTTTAATTGAGCCTTTGGCTAGTGTATTACAGGTGTCTGTACCAGAATTATTATCTGGTGAATTGATTATCAATAAAAATCGTTCAGCAAATATTTTAAAGTCAAATTTGTATGTTTGTCCAATATGTGGTAATATTTTTCACTCTACAGGAATTGCTTTAATTTCCTGCTGTGGCATAACTTTACCACCATTAGAAGCAGAAATTGCTGACAATGAACATCAATTAAATTGTGAAATAATAGAAAATGAATATTTT…
1195	1.55556	0.162393	1.55556	0.162393	8.57895	0	ASF356_000000000001	1224674	1224908	f					ATGAAAAACGTACAGATTTCACATGAACTTTTTATGACACTTATAAAATATTTCTTTTTTGAACGAGAAAATTTATTTTCGGAAATACAAAGAGAATTAGAACAAAAGTTGGATACTTTAGTAGCAAGAGAATTGTACACAAAATATAAAACAGCACCTACTGAAGAAGAAAAAGAAAAAGCAAGACAGGAATATTTGAATAAAAAGGGAATATACTCCAGTTTTCGCTGGTAA
2287	2.56508	0.288889	2.56508	0.288889	7.87912	0	ASF356_000000000001	2341480	2341795	r					ATGAAAAAAATAGCAATGATATCACAAACAATGGGCGGCAAAACAGAGCAAGAAATTTTACAAACAAGAGAAAGGGCAGTAGCAGCTTTAACAGAAAAAGGCTATGAAGTGTTAAATACTTATTTTGATGATAATGAACAGGATTTGAAAGAAAAAGGTTTTGAAAATGTTCCTTTGTATCATCTTGCAAAATCTCTAAAATATATGTCAACCTGCCAAGCAGTTTATTTTTGTAGAGGTTGGGAAAAGGCAAGAGGATGTAGAATTGAACACGAAACGGCTAAGGCTTATGGTTTAGACATTATTTATGAATGA
2641	5.76829	0.719512	5.76829	0.719512	7.01695	1.59756	ASF356_000000000001	2699836	2700082	r					ATGAAACAAAAATACAAAGAATATGCAGAACTAATAGGAATGGAGAATTTAACAATGTTATCTCATGTATTTGGAGGGAGTAATATTTATATTCCAAAAGAGAAAGAATTACAAAAAAGAGAAAAATATAAAAAGATATTAGAAGAATTTACAGGAGAGAATACAAAAGAATTAGCAGAAAAATATTGTATTTCTGAAAGAACAATATACAGAATGATAAAAAAGTACAAAGAAAAAAAGTTTTGA
2204	18.0338	2.51089	18.0338	2.51089	6.18224	8.11219	ASF356_000000000001	2256916	2259073	r	Methyl-accepting chemotaxis protein!!!Sensor histidine kinase YesM	COG0840!!!COG2972	T!!!N	T!!!N	ATGTTGAAAGGTAAAAGTAGAGGAGCAAAAAAAGTTAATAGAAAATTTTCAAGCAGTTTAAGTAAAAAAATTATTGCAAAAATGAGTATATTTATAGCAATTATATTTTTGATTAATGTATCTATATCTGGTGCTATATCAATGAAATCTTTAGTTGATGTAACAAATAGTAAATTGATTTCTTCTGCTTATGAGAACGCATTTTTAATTCAAAATACTATAGAAAATGTTTATGGTCAAGTGATAGGTTTTGCAAATTCATTAAAAAATATATCAGCATTGCCTCCAGACCAACAAAGACAAGCGATTGATAATGCTTTAGCTGGTGTATTAACTGGAGATAAAAATTATACTACAGTATTTGCATATTTTGAACAAAATGCTATAGCAGATGCAAAT…
2528	0	0.139918	1	0.139918	6.14706	0	ASF356_000000000001	2593150	2593393	f					ATGAGTGAAAGATACAAAGACCGCTATCTGCTCGTTGAGGTAATCATAGCCGCCACACAGGGAGAAGCCGCCGCTATTCAGACGGTATTGAAAATCTATGAAAGCTATATCCGCAACAAATGTATCAAGACGGTTTATGACGAAAGGGGGCTTGTGTATTACGGGATAGACACAGATAAAAAAGACTTCATGGAACGCCGCTTAATTCATGCTGTTGTGGAGAATTTCAAGATAGACAGATAA
1948	2.06755	0.296623	2.06755	0.296623	5.9703	0.296623	ASF356_000000000001	1950574	1951255	f	N-acetylmuramoyl-L-alanine amidase CwlA	COG5632	M	M	ATGGAGATAAAAGAAATTTTAGCACACACAAGCAATTACAATGAGGGCAGAAAACAACCCATACAGTTTATTGTAGTACACTATACTGCGAATAATGGTGACAGGGCAGAAAGCAACGGCAATTATTTCAGTCAACCAAATAGAAATGCTTCGGCTCATTATTTTGTAGATGAAAGCAATGTAGTACAAAGTGTAAAAGATAGCGATACCGCTTGGCATTGTGGAGCGAAAAGCTACAAACACCCCAAATGCAGGAATGATAACAGTATTGGTGTTGAAATGTGTAGTGAAAAAGATGACAAAGGGCAATACTACATAAACCAAGCAACACAATATACAGCGATTGAGTTAATAAAGGTGCTTATGGCAAAATACAGTGTGCCTATAGGAAATGTAATA…
2699	6.96237	0	6.96237	1	5.96237	0.678763	ASF356_000000000001	2741019	2741763	r	DNA-binding transcriptional regulator, FadR family	COG2186	K	K	ATGAAAAAGGTAGGTTGGATAATAATGGTAAATAAATCGAAAGACATAGTGTTAAAACCTATTAATAAAGAATCAGTGGTACAACAAGTGATTGATAGACTGACAGAAGCAATGATTTCAGGAGCATTAAAACCTGGTGACAAAATACCGACAGAAATGGAAATGTCGGAAACATTTGGCGTAGGAAGAAATTCTATACGTGAAGCAATAAAAATACTTGTTTATCTTGGGGTGTTAGAAATAAAACGAGCTGATGGTACATTTGTTAGAAATGGATTTACGGATTCTATGATTGACCCAATGATATATGGCATTATATTGAATGCTGATGAATCCTATGTAGAATTAAAAGAGTTTAGAGAGCTGATGGAGCAGAGTATAGTTCGTTCTGCTATAAAA…
2628	0.68046	0.101149	0.68046	0.101149	5.72727	0.0229885	ASF356_000000000001	2686694	2687129	r					ATGGCTGAAGATGGATTATTAGGAAAAAAACTACAAATCGTTATAACAGACGCAAATGGTACAGTTTTAGAAAAAATGCCTGAAATGCTCAAATGGAGCGTTGAAGAAATTACAGAAGAAGACAAAAAATATCCTCTAAATGAAGAAGATGAATACAGAACAGTGCATCAACAAGGATTTAAAGGAAGTATTGAAGGACAGGAAATTAACGAAGCATATGACAAAATTGTAGATATGAAAATTGAACATCAAAGGAAAACAGGGGGTACATTAAAATTTATTATATTTACTACTAAAATATACAAAGATGGTACCATACAAAAATATAAATATCCGAGTGTTACATTTGATGGATATAGTCAGACGGCAGACGGCAACAACAAACCTATGACAAATAAA…
431	2.33136	0.384615	2.33136	0.384615	5.06154	0	ASF356_000000000001	436240	436747	r					ATGTTTCGATTACAATGCAGCATTTATCATTTGAACTATGAAGCTGCTTTTTCTTTTTTACTTCAAAAAATGATGTCGCATACAAACACTGTGTTACAACCTTTTTTAAAAAGTATTTCTATGTGTATAAAAGAAATTACAGATACTGTTACTACAACAGTTTCTCAATATGACATACAAAATGCTATTGTGTATTTTGTTAATGAATATCATAATAAATTAAGTCATTCTATAGAAAAAGCAGCTTCAAAAAAGGGATTTACTATAGAAGTAGCTTCTCTTTCTGCTTCACTAGACCAAAATACAGAAGAAATTTTATTTTATATGGAATTTCAAGTGATTTCTTATCCTATTAAAATAATGACACCTATTTTATCCGATAAATTGTTTTCTCGTTTG…
857	4.4	0.748148	4.4	0.748148	4.88119	0	ASF356_000000000001	887895	888300	r					ATGAAAACATTCAAAGAAGAATATGAAACACAAATTGAACCATATCTAAAACAAATTGACATTTTTTTAAAAACTAAAAAACCACCTTACTCTATTTCAAAAACTTCTGAACTGCTTCACATAACCCAATCCGAAATTAAACATATTATGGCAAAAGAAAATGTAACTATTATTGACCAAAAAACTTTTTTTACTATTATGAAAAATGGTTCTAGCACACTATGTCATGTCTTTGCTAGAGAATTATATTGTGGTATACCAAAATACTATACAGCAGAAAACATTTCTTATATCTATAATTTAGATATTTCTACTGTATTACAAGCATCACAACAAATGGGACTAAATAAATTTAGTCCTGGTATTATCAAAACGCTATTTCACTTTATACCTATTCAA…
2727	0	0.178295	1	0.178295	4.6087	1.91473	ASF356_000000000001	2767896	2768154	f					ATGGCGATTAGCAAGAGCGCAAAAATCATGGCCGAGATCGAAAAGGTCAAGGGCAAAATCAGCGACCAGCAGGCCCGGCTGAAAGAGCTGGAACAGAAACACAAGGAGGCCGAGAACGAGGAAATCGTGGACATCGTGCGAGGCATGAGCATTTCCCTTGAGGAGCTCCCGCTGGTGCTCCAGCGCATCAAGGCCGGGGACACTTTGGGACAAAATGTCCCGAAGTCCGCCGGGCCGGAAAAGGAGGACGCGGAATGA
2115	38.9022	6.95316	38.9022	6.95316	4.59489	43.0249	ASF356_000000000001	2152479	2157582	r	Uncharacterized conserved protein YjdB, contains Ig-like domain	COG5492	R	R	ATGAAAAGGTATCAAGTAGTAGCTTTTTTATTGTCAACAGCAATGACAGTAAATAGTGTAGTTCCTATATTTGGAGCATCTAGTGATGTTTTAGGTCATTGGGCAGAAGCAACAATTACAAAATGGCAAAATGAAGGTAGAGTTGGAGGATATGAAGATGGTACATTCCGCCCAGATAGAACGATTACAAGAGCAGAGTTTGTAAGGCTTTTAAATAGTGCAGCACCAACAGCTTTTACATCTACAACATTGATACAATTCAATGATGTAAAAGAAAGTGACTGGTATTATGCTGATGTAGTAAAAGCGGTACGTGGCAATGTAGCAAGCGGTTTTGAAGATGGTACATTCCGCCCAAATGAAACAATAACAAGAATGCAGGCAGCGGTATTTATATAT…
1065	6.53704	1.19444	6.53704	1.19444	4.47287	0	ASF356_000000000001	1104100	1104208	f					ATGAAAATTTCTAAAGAAGTACTCGAAAAAGTATTAATTGCAATGACTATTTTGGCAAAAGCAGTACAAGAACACATCAACAACAAAGAAAACAAAAAGGGAGAGTGA
940	159.68	29.3442	159.68	29.3442	4.44163	19.9675	ASF356_000000000001	962432	962801	r					ATGCTATGGATTTACATACAGATACCTAAGGTTTTCTTAGGCAGGTTCCCCCATTCGGATATCTCCGGCTCATTGGCTATGTGCGCCTCCCCGAAGCTTTTCGCAGCTTATCACGTCCTTCATCGGCTCCCAGTGCCAAGGCATTCACCTCGTGCTCTTTCTTGCTTGACCTTAAATGTAGTAGCGTTACTACTTTTTTACTTTATTTATAGAAGTTTGTTTCAAAAATTTATTATTGCTCGATTTTTGACTCTTTTTTCTTGTATTCAGTTTTCAAGGTGCATACAGACTTCTTTTCGTCTGTTACTGGAGATTGCGAGATTCGAACTCGCGACCCCCTGCTTGCAAGGCAGGTGCTCTCCCAACTGA
783	3.50556	0.644444	3.50556	0.644444	4.43966	0.594444	ASF356_000000000001	818116	818296	f	Phosphotransferase system sorbitol-specific component IIC	COG3730	G	G	GTGAGGTTAGGAATTGCAGAAGGTATTTCTACATTAGGACTTAGTACAATGCCTTTAGCAATGCGTTATATGTTTGTTGGTTTAGTTATGAACTTTGTAAGCGGCTGGGCAACAGATTTTACAACAAAATTTGTTATGAAACAGCAAGGTATTGAATTAAGCAATGAATTGAAAATTTGA
1945	7.04314	1.35686	7.04314	1.35686	4.19075	1.08627	ASF356_000000000001	1949226	1949481	f					ATGGAATGGGAAATTGTAACAGTAATGATTGCGTTGCTAGGGCTGATTGCTACAGTCACAAAGCCTATTATGAATTTGACAAATACCATTACAAAATTAAATGATACTTGTGAGCATTTAGAGTCAAAAATGGAGAAATTTGAAAATCATAATCATGATAGTCATGTCAAAATATGGGCACACAATAATAAACAAGATGAACAGCTAGCAGAACACGAGAATAGAATAAGTATATTAGAAGAAAGGAAGGTATAG
247	5.35275	1.08738	5.35275	1.08738	3.92262	0.346278	ASF356_000000000001	255538	255847	r	AraC-type DNA-binding domain and AraC-containing proteins!!!Two-component response regulator, YesN/AraC family, consists of REC and AraC-type DNA-binding domains	COG2207!!!COG4753	T!!!K	T!!!K	ATGCTAAAAAATATATTTCAAATCATTTTCAAGAAATTAAATAAAATTGCTTTTCATATAGGTATTAGTGCTAGTTATTTTAGTTCTATATTTAAACAAAAAACAGGACAGTCTTTTGTGGAATATCTCACAAAAACACGTATGGAAAAAGCGTGTGAGTTGCTTAAATGTACTACACTAAGGACAGCAGAGATTGGAGAACAGGTAGGTTATCATGACCCTCACTATTTTAGTACAACATTTAAAAGAGTTATAGGACAATCGCCTAAAGAATTTAAAAACGACAGTACAAATCAGCAGGAGAAATAG
1813	0.885965	0.183114	0.885965	0.183114	3.83832	0	ASF356_000000000001	1839592	1840504	f	Permease of the drug/metabolite transporter (DMT) superfamily	COG0697	G!!!R!!!E	G!!!R!!!E	ATGAAAAAAATAGGTGTTTTATTTGTAATTATTGCAGCAGTAATGTGGGCAACTTGTGGCGTTTTTATAAAAATATTGACACAATGTGGATTTACAGAAAATGAAATTACATTTGCAAAAGTTGGTATTAGTTTAATATTAATATTTATTTTTATGAAAATGGTAGGAGAAAAAATAGAAAAAATTTGTTCTGTAAAAGATATAGTATTTTTGTTTTTAAGTGGTTCTATAGGTTATTTAATGTATGGTTTGACCTATGCAAAAGCAGTAAGATATATACCAATTAGTGCTGCTGTTGCACTTGTTTATACAGCACCTATTATTGTTATGGTATTTTCTGTATTTCTTTTTCATGAACAGCTTACAGTAAAAAAAATAATTTGTTTTGTTCTTGTTGTA…
2750	0	0.207237	1	0.207237	3.8254	0	ASF356_000000000001	2791155	2792067	f					ATGAAAAAAATAGGTATATTATTTACAATGTTATTTTGTTTATTATATTGTATTATAGCTTTTGCAAATGAAATAACAGAGGACAAAATCAATGAGGCAGTAAATAATGAGGACGTTATAACAATGGAAGAATTTATTAATATACCAAATTCCTCCACCATTTCTATGATACAAGTTTATGTACATAAATATGGTATATGTCATGTAGTAGATGAAAATGAAGTGAAACAAGGATATGATATATTGATGAATATGCCTTTAGAAAAAATAGTAGATGCTCCTACTTATTTTGAAATAGATAAAAATGATGGTGCTTATCCAAGTGACGTAGAAAGGTATCATGTAACATTCTATAAAAATGGTGAAGAATTAACAAGTTTTTCAGTGACTGCAGATAAA…
2664	1.02315	0.217593	1.02315	0.217593	3.70213	0	ASF356_000000000001	2714978	2715194	r					ATGGCATTTTTTAATTCCGCAGTAGGCGTTTTGCAGACACTTGTTATCGCATTGGGCGCAGGTCTGGGCGTATGGGGCGTTATCAATCTCTTAGAGGGCTACGGAAATGATAATCCGGGGGCGAAAAGTCAAGGCATGAAACAGCTTATGGCGGGCGGCGGCGTTGCCCTTATCGGCACGACCTTAATCCCGCTGCTTTCCGGGCTGTTCGGATAA
2645	0	0.216667	1	0.216667	3.61538	1.12222	ASF356_000000000001	2701433	2701613	r					GTGAGAAAAAGAGTAAACTGCAATGAAAATTGTTTCGAGTGCATTTATGATGATTGTATTATGGATATTTTGCCAAGTGAAAGAGAAAAGCAAAGAGAAAGACAAAAACTTTATTATCAAAGGCATAGAGAAGAAAAAAAGCTTATTATAGAGCATATTATCAAAAACAAAAAGGAGTAA
2028	4.50117	0.983683	4.50117	0.983683	3.57583	1.68998	ASF356_000000000001	2038923	2039352	f					ATGAAAAAAGTAATAGACGTTTTGATATTGCTTATGCTATGTATTTTTCTTTTTTCAAGTTGTAAACAGAAACAAATAGAAGTAATTAATTTTGAAGAAATTGCAAATGCTACAAAAATAGAATATACGCATTATATGAAAGATACAAGTAGTACAAAAATAATAGAAAATACAGATACAATTAACCAAATTGCAAATTGGTTGAATGACTTATCATTAGAAGAAATCTTTCTTTCAGAAAATGAAATACCAATAGATGCAAATGAAAAAGAATTTTATTCTTTTATAGTGTATCAATCTGAAGAAAAAAATATAAATTTTGATTATATTATAAATAGTACAGAAGATTGTTACATAAAATATAATGACAAGTGGTACAGTATAAAAAATCCAATTCCT…
1498	3.69203	0.811594	3.69203	0.811594	3.54911	0.48913	ASF356_000000000001	1553852	1554128	r					ATGGATAAAATATTACAAGATTTATACGAGGGTAGAATATATCCTTCAGAGCAATACAGTCCTACAACAGAGCATTACAAAAAAACACGAGAGGAATACCAAAAGCATTACGATGATTTTAAATCAAAATTAGATGATACTCTTGCTAAAGAATTTGAGAATATACTAAGAGAAAAATGCGATGTTATTGATATAGAACTATCAGAAATGTTTACATATGGTTTTAAAATTGGTGCAAAAATGATGATAGAGATATTACAAGAAAATAATGAGTAA
1333	7.45253	1.7798	7.45253	1.7798	3.18729	2.44646	ASF356_000000000001	1377665	1378160	f					TTGAAAGAAAATAAAAATAAGAAATCAAAAGTATTTCATAAAATTAATTTTATTGATTTTTGTGTCATTATTATTGTGTTAGTGATAGCAGCAGGTGCATATTATAAATTTGGTGTATTAAATAAAGCAAGCGGGACAGCAGAATTACAACCAGTGACTTATACAGTAGAAATCAAAAGAGTGAGAGAATATGCTTTACAAAATGTAAAAGAAGGCGATGAACTGTATGATAAAACATCAGGCAATAGTATAGGCAAAATTGTAAAAGTAGAGAGTGAACAAGCAACAGAACCTATATTATGTAATGATGGTGTATATAGAACAGGTACAGTACAAAATAGAATTAATTTAATTATAACTGTAATGGGAGAAGGTACAGTAACAGAAAAAGGTTGTTTT…
1235	4.10959	0	4.10959	1	3.10959	0	ASF356_000000000001	1267734	1267953	r					ATGGAATTTTTTACACAGGCAATCGAAACATTGAAAGTATTAGTAATGGCGTTAGGTGCAGGGCTTGGCGTATGGGGAATTATTAACTTACTGGAAGGATATGGTAATGACAATCCTGGAGCAAAATCACAGGGTATGAAACAGTTAATGGCAGGTGGAGGGGTTGTGTTAATTGGTATGAATTTAATCCCTTTACTTGCGAATTTATTTAATGTATGA
811	2.00499	0.50437	2.00499	0.50437	2.97525	0	ASF356_000000000001	844390	845191	f	NAD(P)-dependent dehydrogenase, short-chain alcohol dehydrogenase family	COG1028	Q!!!R!!!I	Q!!!R!!!I	ATGGCATTATTAAATGAAAAAGTTGCACTTGTTACATCATCTACAAGAGGAATAGGATACCATACTGCAAAAAAATTAGCATCAAAAGGAGCAAAGGTATATTTAGCAGTACGTCGTTTAGACGCTGGTAAAAAAATAGCAGAAGAAATACAACAATGTGGTGACAGTGCAGATGTAGTATATTTTGATGCAGAAAAAGAACAAACATATACTTCTATGATACAAGAAGTATTACAAAAAGAAAATCGCATTGATGTACTTGTAAATAATTTTGGTACAACAGATGTACAAAAAGATTTAGATGTTGTAAGAGGAGATACAGATAAATTTTTTGATATTGTTAATGTTAATATCAAAAGTGTTTATTTACCTTGTAAAGCAGTCATTCCTTATATGGAA…
1048	1.47727	0.378788	1.47727	0.378788	2.9	0	ASF356_000000000001	1085168	1085564	f					GTGGCAATTTGTCAATATGAATTTCAGTTTGAAGATGAATTTATGAAAACAATAGAAAATGAAATATCAAAATTATTGCATATTCCTATGAATGATATGATTAAAAAAGATTTCAAAAATGAAACACTTATTATTAGAAAAGCTACAAAAAATAATTATATATTATTTTTAGCTCATGAAGCTAGTCTTTTATATTTAGTCATCATTAGGTGTAATACAATCTATGAAAATGAAATACAAAAAATATTATTTAACATATGCGATGAAATAGAAGAAGAATATAATGAAGACCATAAAAAAGAAGTAGTAAATGTATTTGGAAATGAAAGAACATTCTTAAAAGATTTAGAAAAAATGTATAATATTTCTGCACTTTTTGATATTGAAGTATCATAA
1212	0.271093	0.0719225	0.271093	0.0719225	2.76923	0	ASF356_000000000001	1240871	1241594	r	DNA-binding response regulator, LytR/AlgR family	COG3279	T!!!K	T!!!K	ATGAATATCGTTATATTTGAGGATAATCACAAAATGCAAATGCTTTGTAAAAGGCTAATTGATGAATTTAACAAAATTTATGCTACGGATTTTTTTATAAAATTGGTATCAGATGACCCATTTTTAATAAAAAATTTTATATTGCAAAAAAGCAGTTCCGCTATTTTTCTGTTAGACATTTTAATTGATAATGAAACAGAGGGTATTTCATTAGCAAAGACAATTCATGAAAAAAACCCAAGAGATAAAATCATATTTATGACAATGTATACTGAATATATAAAGTACAACACAGAATTGAAACTTATCGCATATAACGTTATTTATAAATCTAAAAAACATTTTAAAACAGAATTGTTTCAAACATTACAATCTATTATGATGGATTTTTCTAAAAAT…
114	4.89697	1.30303	4.89697	1.30303	2.75814	0	ASF356_000000000001	112846	113011	r					ATGGGCAGACGGTTTGGTGGTGTGCCTCAAAAGCGTCTGTTAGGTTTAGCATTGTTTTCTGGCGGGTGCGGTATGTTAGTTGTGTTAATTATACCTTGGTGGGGATTTATAGTAGCAGTAATATTAGTAGCAACAGGAGGATTTTTATTATTTTCTGATTGTTAA
1540	2.26331	0.616246	2.26331	0.616246	2.67273	0.686275	ASF356_000000000001	1596344	1596701	f					ATGTTAGAAGCAGTAAAATTGTTGGCATATGATGTATTGCAGCAAGAAAATATAGCAGATATTTGTTATGGTACTGTAACAGCAACAGAACCACTAAAAATAATATTGGAGCAAAAATTAGAATTAACAGAAAATTTTTTGATATTGTCACAAAATGTAATGAAACATTATGAAAGCTTTTATATGAGGAAAAAAGATAGTAATGAACAGTGGGAACACTATGAAATCATAATTGAAAAGGAACTAAAAAAGGGAGAAAGAGTCATATTGATGAAAATGACAGGAGGACAAAGATATGTCGTATTGGATAGAGTAGGAGAGGAGATGACAGAAAATGAAACTGACACCACAGTCTGA
2702	3.62927	0	3.62927	1	2.62927	1.54167	ASF356_000000000001	2743747	2744683	r	Transketolase, C-terminal subunit	COG3958	G	G	ATGAGTGAAGTAAAAAAAGCAACAAGAGAAGGTTTCGGAGAAGAAATTGTAACACTTGGTAAAAAAAATAAAGACATATTTGTAGTAGATATTGACATTGGAAAATCATGTAAAACAGGAGCATTTTTAAAAGAACTGCCAAAACAACATATCAATGTAGGAATTGCAGAGCAAAATGGTGCTGGCGTTGCGGCTGGTATGGCAACTTGTGGAAAAATTCCTTTTGTTGTAACATATGCTGTATTTGGTTCATTGAGAATATGCGAAATGATACGTCAAGAAATTTGTTACCCTAATTTGAACGTAAAAATTGCCTGCTCTCATGGTGGTGTAACTCCTGCAAATGATGGTGCAAGTCATCAAAGTATTGAAGATATGGGCGTTTTAAGAACAATTCCT…
2605	0.766404	0.212598	0.766404	0.212598	2.60494	0	ASF356_000000000001	2666397	2667159	r	Site-specific DNA-adenine methylase	COG0338	L	L	ATGGATAGTTTTATACCTTGGATGGGTGGTAAAAAATTACTTCGAAAAAAAATTACAGAAATATTTCCCCAAAATATAGACAGATATGTTGAAGTGTTCGGCGGTGCTGGATGGGTGTTGTTTTATAAAGAAAAATATGCAGAACAAGAGATATACAATGATGTTAATGGAGAGTTAGTCAATTTGTTTAAATGCGTAAAGTATCATTTTAATGCCATTATAGAGCAATTACAATTTATATTAAATGCAAGAGAAATGTTTGATGCTTTTGAGCAAAATAAAAATAGAACAGATTTGACAGATATTCAAAGAGCAGCAATATTTTATTATATGATTAGAACATCTTATGGTGCAAGTTTAAAACAATATGGTGCAAATTACAGAAGTCCTTATTTGCTT…
2329	3.59111	0	3.59111	1	2.59111	0	ASF356_000000000001	2374678	2374903	r					ATGAAAGCAAAAGACATAAAAATCGTTGAGGATTACAAGGGAAATAAGTTTTTACAAGTTGACACTGATACACCTTATAAAGAGGAGAAAAAAACCATAGGTACTATAAAATTTGGAAGAAAAAATGGCAAACCATATTGTACAATTAGTAACAATATAGAAATCAGTCTAAAAAAAGAGGATAGGCGAACACTAAACGGTGTTATGTTCGCCAAGATTGTGTAG
1433	3.71455	1.04788	3.71455	1.04788	2.54482	0.372007	ASF356_000000000001	1488647	1489190	f	Dihydrofolate reductase	COG0262	H	H	ATGAGAGAAGTTGCTTTGTATATTGCTATGAGTGTTGATGGATATATTGCAGATAAAAATGGTAAAGTAGATTTTTTAAAAGGGCAAAATGATACAGAACAAAATGGAGATAGTTATGATAATTTTATAAAAGAGGTAGATACTGTTGTAATGGGCTGGAATACTTATTATCAAATTGTAACAGAACTATCTCCAAATGAATGGGTTTATAATGATATGATGAGCTATGTCATTACACATAGAACATTAAATTCTACAGACAATATTGTATTTACACAAACTGCACCATGTGATTTAGTGAAGCAGTTAAAACAGCAAAAAGGAGAAAAAATATGGATTTGTGGCGGTAGTAATATCATTCAACCACTTATTCAAAATGAATTGATTGATGAATATATT…
1738	2.54825	0.72807	2.54825	0.72807	2.5	0.763158	ASF356_000000000001	1787015	1787243	f					ATGTACATACCATTTGAAACACAAAAAGAAGGTTTGAAAAAGCTAGAGGATATGGTAAAAGAAAGAGAAAAAGCAAAGGGCAGTAATTGGTATGCAGTTTGGAAAAAGGATTGTAAAAGATTTGCAAATAAGCTGTTGCAGTCTGGTGCAAATGAAAAAGATATTGTTGCTGTTATGAGTTGGACAGGCAAAGAAGAATGTTATTGTGGAGTGTTCTGCAATAAATGA
2745	0	0.291849	1	0.291849	2.42643	0.014556	ASF356_000000000001	2785783	2787157	f	Chromosome segregation ATPase	COG1196	D	D	ATGGCAGTTGTTCATTTTCATAACAGACATACTTCTAAAAACCAAACAGTAAAAGAGTGTATCAAATTTCATATTGATTACGCTAAAAATCCAGAAAAAACACAAAATGGATTGCTTGTCAGTGCTTATGGGTGCAGTCCAGAAACAGCAGCAGAAGAATTTTTAATCAGCAAAAAAATGTATGAAATGATAACAAAAAGAAGTCAGCTAAAAGATAAAGATAATATTAGCTATATGCTTATGCAGTCATTTAAACCAGAAGAAATTACACCACAAAAAGCACATGAAATTGGTTATCAATTTGCCTATGAATTTACAAAAGGAGAACATCAATTTGTAGTTTCTACACATACAGATAAAGAACATATTCATAATCATGTAGAATTTAATAGCACTTCA…
2437	3.28986	0	3.28986	1	2.28986	0	ASF356_000000000001	2514286	2514562	f	DNA-binding transcriptional regulator, ArsR family	COG0640	K	K	ATGAATGCATTAGACATAGCAGTTATATGTAAAGCACTTGGAGATAGTAATCGTTTACAAATTGTCCAAATGTTATCGGAGGGAGAAAAGTGTGGATGTAAATTGTTGGAATATTTTGATATTACACAACCAACTTTATCACATCATATGAGAATATTATGTGAATGTAATATTGTGAACGATAGAAAAGAAGGAAAGTGGCATCACTACTCTTTAAATTGTAATACATTGCAAGAATTTAAAAAATTTATTGACAATCTATATTGCACTAAATGA
2652	0	0.320261	1	0.320261	2.12245	0	ASF356_000000000001	2706134	2706287	r					ATGAATGAAAAAAAAGTAACAGATGTAAAAGATACTGCTTTAAAATTAAATGAAATTCGTTTACATTATCCAGAAGATTATTTTTATTTAAAAGGGTGGATACATTGCCTTTTACAAAAAGGAAAGGAGGAAAGAATGATATGCAACAAGTAA
1214	1.21321	0.39039	1.21321	0.39039	2.10769	1.52853	ASF356_000000000001	1242409	1242742	f					ATGTTTGACTATGAATTATTTTGTAAAAAAGTGAAAACTATAAGAAAATTAAAAGGATATAATAGATTGCAAATGTCTATTCAAGCAAATATTCAGTATGAGTATTATTGTAGAATTGAAAAAGGAAAAGCAATTCCTAATTTTAAATCTGTGATTTATATTGCTAATGCACTTCATGTTAATTTAAGTGAATTACTTTCAAATACAAAAGACTATAATGAAGATATTAGTCTGTTAAATATCACATCAAATATTAAAAAAATAGACAATTTATATTTAGCAAATATATGTTATGAAATATTAGTTTTAATAAAAAATAAGGATGTGCAATAA
2701	3.05797	0	3.05797	1	2.05797	1.47958	ASF356_000000000001	2742920	2743679	r	NAD(P)-dependent dehydrogenase, short-chain alcohol dehydrogenase family	COG1028	Q!!!R!!!I	Q!!!R!!!I	ATGTTAGATTTTAAGGAACAAGTTATCATTGTAACAGGAAGCGGCTCACCAAAAGGCATTGGAAAAACAATCGCGAAAACATTTGCAAAACAAGGCGGAACAGTTGTTATTGCAGATATGAATACAGAAGGAATTGCAAATACAGTAAAAGAAATTGAGCAAGAAGGTGGTAAAGCATTTGGCATCGAATTAAATGTAACAGATAAAGAATCTGTTGATAATATGGTAAAAACCATTATGGATAAATTTGGTAGAATTGATGTACTTGTAAATAATGCAGGTATTTCACAAAAAGTAACTGTGGAAGATATGACATTAGAAGATATAAAAAGAATATTTAATGTAAATATGTTTGGTTTATTCCTTTGTACACAGGCTTGTATGAAACCAATGAGACAA…
2558	7.24886	2.37671	7.24886	2.37671	2.04995	1.69406	ASF356_000000000001	2625094	2625532	f					ATGGCAATTTCTAAAGATGACTACAAAAAAGTAATAGACGACATTGATGTGGAAGGTACATCAAAATATCAACCAAGTGGAGGTAAAACATATTGTAATATTTTTGCTCAAGATGTTGCAGAAGAATATGGTACACCACTTCCAAGTGGTACTTGTGCAAAAATGTTAGAAGCATTAAAAGGAAACAAAACTCCTCATTGGTATTCTGTTAATTATGCTGACGCTCAAAGCTGTGCAAATAAAGGATATACTACAATTGGTATTACTTCTGACCATGTTGTTATTATCTATCCTCACGGAAATACAGCTAGTTCTGTTTCAGATTTATATATGTCTATGGCAGGATACAAATGCTTTAATGACACAAAAATTACATATGCTTGGGAAAAGTCCACTTTG…
1852	0	0.330484	1	0.330484	2.02586	1.73789	ASF356_000000000001	1876712	1877063	f					ATGGATAAAGAAGAATATAAATTATTTGTAGGAGAAAGAATTAGAGAAGCAAGAGAAAAATTAAAATTAACAAGAGAACAACTTGCAGAATTATGTGAAATGGAGCCTAGTTTTTTAGCTGCTATAGAAAATGGTAAAAAAAGTATGACATTATTTTATTTTAAAAAAATTTGTACTGCATTAAATGTTTCAGCAGATTACATTATGGGAATAAATACAGACAAAAATAATGATATATCAGTATTAGCACAGGCTCTAAGCAATATGAATAAACAAGATTTTGAATGTACTGAAAATATTGTAGTAGAATTAGTGAAGCATTTTAATAAAAAAAGTCATGAAAAATATTGA
2875	371.454	123.471	371.454	123.471	2.00842	116.125	ASF356_000000000001	1538214	1541084	f					AGGTGAATGCCTTGGCACTGGGAGCCGATGAAGGACGTGATAAGCTGCGAAAAGCTTCGGGGAGGCGCACATAGCCAATGAGCCGGAGATATCCGAATGGGGGAACCTGCCTAAGAAAACCTTAGGTATCTGTATGTAAATCCATAGCATACAGAAGGGAACGCTGTGAACTGAAACATCTAAGTAGCAGTAGGAGGAGAAAGAAAAATCGATTTCCTAAGTAGCGGCGAGCGAAAGGGAAAGAGGCCAAACCAGGAGACAAAGTTTTCTGGGGTTGAGGACTGTGTAAGGTATTGAATGGAGATAGTTGAAGTGTTTTGGGAAAGCACACCAAAGAAGGTGAAAGTCCGGTAAACGAAATTGAAATTCAGCCGACAGTATCCAGAGTACTACGGGACA…
2397	3.75465	1.25155	3.75465	1.25155	2	0.750929	ASF356_000000000001	2456489	2457296	f					ATGTATTACTATAACAAAATGAAAAAACAGAAGCAAATAACAGAATTTATCAAAATACAATATACTATATTGTTTATTATAATTGTAGTTATACAGCAATATAGTATGCTATATTGTATCATAGCTATTTCTGTACTATTTTATACGCTTTTGTATCAAAATACTACTTTTGTTACAAAACAACATAATATCAAATTTCTATGTTATAATTTAAAAGAAGTTTTAAAAGATTTACCCAGACATCACTTTTTTCAATACTGCAATAAATACAGTATAAGCAATGAAATCATACAGCAGTCTTATCAAACAGTAAATAATGGTTATATTTACATTGTGCTTTCTGATACAGGTACTCCCGCAAGCGAATTGATTTCATTATTTACAAAAAAGAACTATAAT…
2260	1.85321	0.617737	1.85321	0.617737	2	0	ASF356_000000000001	2325499	2325826	f					ATGAGTTTTTTTAAAAGTATAGAAACACTTTTTCACAAAATTAATGAATGGAACGAAACACAAAAAGAACTAGCTAGACAAAGACAATCATTAATTGAGCAAAAATATAAAGAGAGATTAGAAAAATTACAAAGATATAAAGAAGCAAAACAACAATTTATACAAAAAATAACATTTGGTATTATAAAACCACATAATCATTCTTCTAAAAATTTAACTACTCAAAATAATGGTTTAGAAGTAAAAATGTTTACTGTTTTTCCAGATAGTGCAAATCAAACACCTTCTCCTTTTGAAGAAATGTATTATGCCAACCATGAAGAATAG
2710	0.756554	1.51311	0.756554	1.51311	-0.5	0.756554	ASF356_000000000001	2751024	2751825	r	RecA-family ATPase	COG3598	L	L	ATGAATAAAGAAAAAAAGATTGTCCCTATTTCATCTGTTGGCACAGATAAAGGACAATCAATGTACACTAACAAAAGTATATCAGAAAGCCAGAAAAAAAGCAATTTACAAGCCACAGAAAATTTAAAAAATTTTGAACAGGGGGTGTTGGAAACGATTACAATGGAAGAATTGTATGACACAGTTTATCCACTAAAGGCTGCTGTTGTTGATAAATTAATTTATAATGGTACATACCTTTTTGTAGGTGCTCCAAAAATCGGAAAGTCGTTTTTGATGGCACAACTAGGCTATCATGTCAGTATGGGTTTACCTTTGTGGAATTATCAAGTCAGTCAAGGAAGTGTTTTATACTTAGCATTGGAGGACGATTACAGCAGAATACAAAAAAGATTGTCA…
2212	3.05747	6.11494	3.05747	6.11494	-0.5	0.597701	ASF356_000000000001	2267289	2267463	r					ATGAAAATGAAATTTTATAAAAATTTTAAATATTTGCATTTTAAAATTTATAAAACTGCCGTCTTGACGAAAACAACATTTTTAGCGTATTATTTACAAAATAAGTTTTGTGTTGTGATAAGCGGTACAAAAAAAGTAACAAAAGTTACAAAGAAAAAACACAGGGAATTATAA
1747	0.161616	0.323232	0.161616	0.323232	-0.5	0	ASF356_000000000001	1789938	1790037	f					ATGACAGTATTACAAATATTCAGTATTGTAGCAAACATTGGAGTTATTATTGTAGACAGTGCAATTATTGTTTTACTTGTAAGGGAGTTGAGAAAATGA
1569	60.5244	121.055	60.5244	121.055	-0.500025	30.1601	ASF356_000000000001	1626468	1628436	f	Ribosomal protein S1!!!4-Hydroxy-3-methylbut-2-enyl diphosphate reductase IspH	COG0539!!!COG0761	J!!!I	J!!!I	ATGGCGGAAATTATAGTGGCAAAATCGGCAGGGTTTTGTTTTGGAGTAAGCAGAGCAATCAATATGGCTTGTGATGAAATCAATAAAAATAAAAATATTTATACTTATGGCCCTTTGATACATAATAAAGAAGTGATAGCAGATTTAGAAAAAAAGGGTATCCATGTGATTGAAAATTTGGAACAAGTAAAACAAGGCACTGTTATGATACGTTCTCATGGTGTAGGACAAAAAGTGTATGATGCTATCAAACAAAAGGGATTACAAATGATAGATGGCACCTGTCCCTTTGTAAAAAGAATACATGATATTGTAAAACAAGCATATGAACAAAAAAAACAAATTATTATTATAGGAGATGGTAAACACCCTGAAGTACAAGGCATAAATGGCTGGTGT…
1032	86.0246	172.078	86.0246	172.078	-0.500082	39.4551	ASF356_000000000001	1062423	1063803	r	Na+-translocating ferredoxin:NAD+ oxidoreductase RNF, RnfC subunit	COG4656	C	C	ATGCAAGCTTTAACGTTCAAACGTGGAGTTCACCCACCAGATGGCAAAGCACTTTCTGCAGAACAGCCTATCAAAGTGATACTCCCAAAAGAAAATTCAGAATTGTTTTTCCCTATGTCCCAGCACATAGGTGCACCTTGTGAACCATTAGTTGCTGTAGGCGACTATGTAAAGGTAGGACAAAAAATAGCAGAATCACCTGCTTTTATGTCTTCTCCTATTTTCTCCAGTGTTTCTGGTGAAGTGGTAGATATTCGTCCTATGCTTGTTCCAGGTGGCAACATGGTAAAAGCTATTGTTGTAAAAAATGATGCCAAAATGGTAGAAGTAGAAGGACTCAATGAAGCTCATGATTATACTACTATGAGCAATGAAGAAATTCTTAACTGCATCAAAAAT…
862	5.60201	11.2184	5.60201	11.2184	-0.50064	2.2773	ASF356_000000000001	892495	893191	f	DNA-binding response regulator, OmpR family, contains REC and winged-helix (wHTH) domain	COG0745	T!!!K	T!!!K	TTGCAAAAAAAAGTATTAATAGTAGATGATGAAAAAAATATTGTAGACATTATAGCATTTAATTTAAAAAAAGAAGGTTTTCAAATTATAAAGGCAGCAGATGGAGAAGAAGGCCTTAGAAAAACGTTTGAACATCAACCAGATATTATATTGTTGGATATTATGATGCCTAAAATGGACGGTTATGAAACTTGTAAAAAAATTAGAGAAAAGTTACAAACGCCTATTATTATGCTAACAGCAAGAGCAGAAGAAGTAGATAAAGTGTTAGGATTAGAATTAGGTGCAGATGATTATGTTACAAAACCATTTGGTATAAGAGAATTGGTAGCAAGAGTAAAGGCAAATCTAAGACGATTAGAGGCATTAGAAAAACAGTCTTCTGTAGTAGTAGGAAAT…
2673	0	2.00344	1	2.00344	-0.500858	0	ASF356_000000000001	2721426	2721717	r	Integrase	COG0582	X!!!L	X!!!L	ATGCCTCGGTTTCTTTGTGATGAGGTACAAGAATACATTAGTATGCTATATGAAGTAAAAGACAATGAAAGACTGTTTCCGGTTACAAAGTCGTATTTACATCATGAAATGGATAGAGGAGCGAAAGCAGCAGGTGTAAAACGTATCAGAATACATGATATTCGTCAACAAAAAATCAATAGCAAGGCAAAAATTTTATTGTCTTTTTTGCAAAAAATCTTCTATTTTCCATTTGACCTTTATCTGATTTTCTTTAAAAATATAGATTTTATCAATAAAGAAGTCTACTAG
1766	7.2	14.4296	7.2	14.4296	-0.501027	3.68889	ASF356_000000000001	1801908	1802178	f					ATGAAAGAAATGAGAGAACCTCGTAAAACATCATTTTATAGACCTCGTAAAACACCTCTTTTTAGTATTTTAAAGAATGATATAGACTTGCGAGAGTTAAAAGAACAATGGAAAGAAATATTTCCTACAAATGAATTTCCACCATATCATTATGATTTTTATAGCAGTATTGATGACTATAAGCAGAAAATCAAAGAAGCAATTGAAACAGGAGATGAAACAAAATCAGGTGGAGTTATAAAATTAGTTGACTTAGCACATCAAAAATAA
414	226.53	454.039	226.53	454.039	-0.501078	126.376	ASF356_000000000001	422189	422468	f					ATGAATATTAAAAAATTACTTGCAGTAGGAGCAGTTGTTGCAATGTCATCTGCTTTTGCTATGCCAGCATTTGCACATGGACATCACAGAAGAACACAGGCTACTGTAAATTATCCAGCTATTTGTACTATAGAAGGCTGTACAGAACCAGGTCGTCATGTACATGATGGCGTAGACTATTGTGGTTATGACCACGGCTGTGGATATTGTGACGGTTCTTGTGTAACACAAAGCAATTATGGTTATGGTTGTGGTGGAGGACATCACGGTTGTCACTAA
508	30.8964	61.9379	30.8964	61.9379	-0.501171	15.0508	ASF356_000000000001	517533	518595	r	Ca2+-binding protein, RTX toxin-related	COG2931	Q	Q	ATGAAAATTTCATCTAGTACAATAGCAATGCAGTCAGAAAGAAAATATACTGCCATACGTCAAGAAGTCAGAGAAGAAAAAATGCAATATATTACAGAAGATGCAGAAAATGGTGATAAAGCAGAAAATGTAAAACAACCTTCTGTTGCTGATGCTGTAAAGGGCATGATAGAAAAACAAGCAGAGCTATATGGAACTGCTAAACAAGAAAAAATAGCACCTTCTTATGAAAATGAATTTTCACTTAAAGTAAAATTGATGGAAAAAATGTTAGAAGCATTATCTAAAATGGTAAAGGGAACTGTTACAAAAAGCCCCATGAGTTTATATGAATTATTTGACAATGGCAATAAAAGTGAAATCATAAATTTAGGCAATAGACCTGCTCCAGGAAAATGG…
1467	1.40603	2.82135	1.40603	2.82135	-0.501645	1.03326	ASF356_000000000001	1522773	1524066	f	ATP phosphoribosyltransferase regulatory subunit HisZ	COG3705	E	E	ATGAGAGATAATAAACTTTATACACCTGTGGGTGTAAAAGATATGCTTTTCAAAGAATGTGATATAAAAAGAAATGTTACACATAAAATAGGAGAAATTTTTAGACGTTTTGGATATGAGCAAGTAGAAACACCTACATTTGAATATATGGAAGTATTTTCTGATGAAAAATTAGGTGGCACAAAACCCAAAGAAATGTTTCGTTTTTTTGATAGAGATGGCTCTACACTGGCATTGCGTACAGATATGACACCTCCTATTGCCCGTATTGCTTCTACTAATTTTGCAGATAAAAAAGAGGAAGCAATGCGATTTAGCTATTTTGGAAACACATTTCGCTATAATGAGCAGTATCAGGGAAAACAGAGAGAATTTTATCAGGCAGGTGTAGAACTTTTA…
1486	20.3146	40.7896	20.3146	40.7896	-0.501966	10.1604	ASF356_000000000001	1542726	1543206	f	2C-methyl-D-erythritol 2,4-cyclodiphosphate synthase	COG0245	I	I	ATGAGAATAGGTTCAGGGTATGATGTGCATAAATTGGTAGAAGGAAGAAAGCTGATACTAGGAGGTATAGAAATTCCTTTTGAAAAGGGATTGCTGGGTCATTCTGATGCAGATGTGCTAACACACGCTGTTATGGACGCACTTTTAGGGGCGGCAGCAATGGGAGATATAGGGAGGCATTTTCCGGATAGCGATGCTAGATATAAAGATGTATCTAGTATGAAATTGTTGTATGAAGTTTTATGCTTGCTAAAAAAAGAAAAGTATAGTATAATAAACATCGACGCAACTGTAATTGCACAGAAACCGAAATTAGCAAATTATATGCAGGCAATGGAACAAAATATAGCAGATACATTAGAAATAGCAAAAGATAGTATAAATATTAAAGCAACAACA…
1023	8.49708	17.0678	8.49708	17.0678	-0.502159	6.19064	ASF356_000000000001	1053733	1054588	r	Cell shape-determining protein MreC	COG1792	D	D	GTGGAATTTTTTGAAGAACACAAAAAACAAATTATGTTAGCCACCATTGCAATACTCATTGTTGTAATATTTGTCACTTATGGCAGAAAAACAAAAGCGACTTTTGTAGAAAGTGCTCTTGGTTTTGTAATTACTCCTGTACAGGAATTAACAACAAATGTAGGAAATTGGTTTGGCAGTAAAATTGACTGGATACAAAACAAAGACAATTTAGCAGCAGAAAATGAACAGTTAAAAAGACAAATTGCTTTATTAGAAACGGAAAATAAAAGATTACGAAGATATGGCACTGAAAATCAAAGATTATCTGAATTATTAAAAATTTCTCAAAAATATGCAGATTATCAAACAACTGGCACACAAATTATTGCAAAAGACCCTGGTAACTGGTATGATGTT…
1001	1.61058	3.23558	1.61058	3.23558	-0.502229	1.46635	ASF356_000000000001	1026177	1026801	r	ABC-type nitrate/sulfonate/bicarbonate transport system, ATPase component	COG1116	P	P	ATGAAAACAAAAACAATGCTACAATTTGAAAATGTAACATTTCGCTACGATACTACTATATTACAGCAATTTTGTTGTTGTTTTGACAAGCAAGGTATTTATTGCATATTAGGAAAAAGCGGCTGTGGCAAAACAACATTTTTTAAATTAATAAGCGGTTTACTTCTTCCTCAAAAAGGATTTATTTATCACAATGCTTCAAAAATTTCGTTTCTTTTTCAAGAAAACAGACTACTACCTTGGTTCACTATTTTAGACAATATGACTATTGTCAATACTGACAAAAAATACTGCATCTCTATATTAGAACAATTAGATTTATTTGGTATAGAAAATAAATTACCTTCTGAATTAAGCGGAGGTATGCTCAGGCGTGTTGCTTTAGCAAAAGCGATTGTT…
373	1.40457	2.82258	1.40457	2.82258	-0.502381	0.142473	ASF356_000000000001	380779	381523	r	ABC-type nitrate/sulfonate/bicarbonate transport system, permease component	COG0600	P	P	ATGAAAAAAAATATGCCTGCTTTGGCATTAGGCATTTTTATAATACTGTTTTGGCAATTTATTGCTATGAGTATTGGTGCAGCATACATATTGCCTTCCCCTTTGCAGATACTTTTAAAAATGTGGCAACTAAAGGAAATATTGTTGTTAGTACATTTGCCAGCAACAATGGGAGTTACTTTTTTAGGTTTGTTAATTTCTATTATATTAGGTATTTTTTTAGCTGTAATTATGGATAGTAATACCAATATTGAAAATGCTCTTTATCCAATCATTGTAGCATCTCAAACAATACCAACTACAGCAATTGCACCTCTTTTTGTACTTTGGTTTGGATATAGTATATGGAGTAAAGTACTTGTCACAATATTAATTACATTTTTCCCCATTACTATTACA…
789	34.7657	69.9472	34.7657	69.9472	-0.502973	13.3647	ASF356_000000000001	822657	823869	f	Uncharacterized membrane protein	COG5505	S	S	ATGACTACACCTATTATCAGTCCTGACAATACTTGGGCACTATGGGCAATTATTGTAGGAGGAGCAGCATTAAGCATTATATTGGAACAAAAATATAAGTGGGCAGCAACTGCTTCTGGTGCAATTATAGCGCTCATATTAGCTATGTTGCTGAGCAATACAGGAATTATACCAACAGATGCACCAGCATATGATGCTGTATGGGGTTATGTTGTGCCACTTGCCATACCATTACTTTTAATGAAATGCGATATTAGAAAAATAGGGAAAGAAAGCGGTGCTATGATGATATTGTTTTTAATAGGTTCTTGTGGTACAGCAGCAGGAACATTTATTGCATATCAAGCATTGAAAAACAATATACCTGAATTAGCAGGTATTTCTGCTATGATGACAGGT…
442	67.6547	136.165	67.6547	136.165	-0.503141	46.3061	ASF356_000000000001	445622	447455	r	Molecular chaperone DnaK (HSP70)	COG0443	O	O	ATGGGTAAAATTATTGGTATTGACTTAGGAACAACAAATTCATGTGTAGCAGTAATGGAAGGTGGTCAGCCTGTTGTTATTGTAAACTCTGACGGTGCAAGAACAACACCATCTGTAGTTGGTTTTGCAAAAAATGGAGAGCGTTTAGTTGGTGAAACTGCAAAACGTCAAGCAATTACAAATCCAGACAATACAATTAGTTCTATTAAAAGAGAAATGGGAAATAGCTATAAAGTGTCTATTGAAGGAAAGCAATATTCTCCACAAGAAATTTCTGCTATGGTATTGCAAAAATTAAAAGCAGATGCAGAAAGTTATTTAGGAGAAAAAGTTACTGAAGCAGTCATTACTGTACCAGCTTATTTCAATGACGCACAAAGACAAGCAACAAAAGATGCA…
383	5.05012	10.1673	5.05012	10.1673	-0.503296	2.19444	ASF356_000000000001	391156	392812	r	Threonyl-tRNA synthetase!!!Uridine kinase	COG0441!!!COG0572	F!!!J	F!!!J	ATGTTGTCTATACAAGTATTAGGAAAAAATTTAGAAGTGCAAGAAGGAACTTCTTTTGAAACAATAGCAAAACAATTTCAAAGTGATTTTAAATTTCCCATATTATTAGCAAAACAAAATAACAAATTGATAGAGCTTTCTAATAAAATTCAACAAGGTGGAGAAGTAATATTTTATGATATTACTTGTATGGAAGGTATGAGAGTGTATCATAGAAGCGTTTCTTTTTTGATGATAAAAGCAGTAAAAGAAATGCTAGGGAAAAAAGCTTCTGTAGTGATAGAACACTCTTTACACAAAAGTTTATATTGCGAAATAAGAGAAAAAGATGTGCAAGTCAATCAAAAGTTTTTGGATACATTAACAGAAAAAATGAAAAGTTTGGTAGAAAAAGATATT…
422	115.649	232.885	115.649	232.885	-0.503407	59.9853	ASF356_000000000001	428181	428520	r	Uncharacterized conserved protein YsxB, DUF464 family	COG2868	S	S	ATGATAAAAGCAACGATATATCATAATAGTAGAAAACAACTTTGTGGATACTGCATTTCTGGACATGCTGGTTTTGCACAAAAAGGAGAAGATATTGTTTGTGCAGCTGTATCAATATTGGCTATCAATACAGTAAATGCTATAGAGCAGCTTACAACAACACATTTTCACTGTAATGCCAATGAACAAAAAGGCGGTTATTTAAAAATAATACTTTCTGATGCAGAAAAAGGCATAAACCATGATACAGAGCTTTTATTGAAAGCAATGGTAATGGGTTTGGAAGATTTATCAAAAGAATATAAAAAATATATCCGATTAAATTATGAGGAGGTGTAA
1262	1.81982	3.67027	1.81982	3.67027	-0.504173	1.82523	ASF356_000000000001	1302620	1303175	r	Transcriptional regulator, contains XRE-family HTH domain!!!Cupin domain protein related to quercetin dioxygenase	COG1396!!!COG1917	K!!!R	K!!!R	ATGGATATTATGAGCAGCAGAATTTCTGCAAATTTAAAACAAATTCGCAATGAAAAAAAATTGAGTTTAGACAGTGTTGCTAATATGACAGGTGTAAGTAAAAGTATGTTAGGACAAATTGAAAGAGGAGAATCTAGTCCTACTGTGGCAACACTTTGGAAAATTGCCACAGGTCTTCACATTTCTTTTACCGCTTTATTAGAAGGCGATACTATGGAAACAGAAATTATACATAAAAAAGACATTCGTGCTCTTTTAAGTGATGAAGGACAGTTTCGATTGTTTCCATTTTTTCCTTATGACGATAACAGACGTTTTGAAATACTTCAAATTGAAATGGACAAAGACAGTTGTTCTTCTTCTTCTCCTCATGAATATGGCACAGAAGAACTTATCATT…
1547	1.19306	2.40694	1.19306	2.40694	-0.504328	1.68333	ASF356_000000000001	1601510	1602230	r	tRNA(Ile)-lysidine synthase TilS/MesJ	COG0037	J	J	ATGAAATTACAAAAACTATTAAGTTATGTTCGTCGTGCAGTAGAAGATTACAATATGATTGAACATGGTGACAAAATTGCAGTAGGCATCTCAGGAGGAAAAGACAGTATCTGTCTTTTATTAGCATTAAAAAATTTACAACGTTTTTATCCTAAACATTTCGAATTAGAAGCAATTACTGTTTCTTTAGGATTGCCTAATGCTAATTATGATGATATAAAACATTTTTGCCATGAAATTGGTGTAAATTACACTGTCGTAAATACAGACATAGCACAAATTATATTTGAAGAAAGAAAAGAAAAAAACCCTTGTTCACTTTGTGCTAAAATGAGAAAAGGAGCTTTAAATGATATGGCTGAACAACTAAATTGCAATAAAGTTGCTTTAGGTCATAAC…
1146	22.0963	44.5929	22.0963	44.5929	-0.504488	14.3055	ASF356_000000000001	1181227	1183273	f	Glucosamine 6-phosphate synthetase, contains amidotransferase and phosphosugar isomerase domains	COG0449	M	M	ATGCACTTCCTACAAAGTGCTTTGCAAATAAAAGGAGGAAAGAATATAAGCGCCAGAACTCATGTAGGGGTAGTTGACGAGGAAGAAGCGTATCGAAAATATTCGGCGGATACTTCTCGCCCATTTGTACAGGGACGCAGGTTTTCTACAAAAATAAAAGGGAAACTTTTTATACAAAAAGAAAGCAACGTACAAATAAAAAAACTGGAGGAAAAAAATATGTGTGGTATCGTAGGATATGTTGGAACAGAACAGGCAGCACCTGTGCTTTTGCAGGGACTTGAAAAACTGGAATATAGAGGATATGACTCTGCAGGCATTGCTGTGTATCAAAACAATATTTTTACAATTAAAACAAAAGGAAGACTGTCTGATTTAAAAGAAAAAATAGAAAAAACA…
2580	3.05392	6.16667	3.05392	6.16667	-0.504769	1.85784	ASF356_000000000001	2646749	2647157	r	Integrase	COG0582	X!!!L	X!!!L	ATGGCTGTTTATAAAGATGGTGACAAATGGAGGGTAATTTATCGTTATACGAATTGGAAAGGAGAGAAGAAACAGACACAAAAACGAGGTTTTGCAACAAAAAAAGAAGCTCAAGCGTGGGAAAGAGAAATCATGTTAAAGCAGCAAACGAAGCTAGATATGACTTTTGCAAGTTTTTTTGAAATTTACGAACAGGACAAGAAAAAAAGGCTAAAAGAAAATACTTGGGAATACAAAAGTCATATCATTCGTACAAAAATATTACCTTATTTTGGTGATAGAAAAATTGCAGAGATTGAAGAGAAAGATGTGATTGCTTGGCAAAATAAGTTAATGAGGGAAGAAAAGTATTCTCCGACTTATTTGAAAACGATAAAAATGCCTCAGTTTCTTTGTGAT…
2076	185.484	374.694	185.484	374.694	-0.504972	116.33	ASF356_000000000001	2094497	2095040	r	Rubrerythrin!!!Rubrerythrin	COG1592!!!COG1592	C	C	ATGAAAAAATTTGTTTGTTCCGTATGTGGTTATGTACACGAAGGTGACTCTGCTCCAGCGCAGTGTCCAATTTGTAAAGCAAGTGCTGACAAATTTACAGAACAAGTTGGTGAAATGACATGGGCTTCTGAACACGTAATTGGAGTTGCAAAAGGTTCCAGTGAAGATATTATGGCTGATTTAAGAGCAAATTTTGAAGGAGAATGTACAGAAGTTGGTATGTATCTTGCTATGGCTCGTGTTGCTCATAGAGAAGGTTACCCAGAAGTTGGCTTATACTATGAAAAAGCTGCTTGGGAAGAAGCTGAACACGCTTGCAAATTTGCTGAATTATTAGGAGAAGTTGTAACAGACTCTACAAAGAAAAATCTTGAACTTCGTATTGCTGCTGAAAATGGT…
2253	9.47692	19.1504	9.47692	19.1504	-0.505133	9.95214	ASF356_000000000001	2316952	2317537	r	Regulation of enolase protein 1 (function unknown), concanavalin A-like superfamily	COG3506	S	S	ATGTTTTGTACAGCAGATTTAAAATGGACAAGAAAACCAAAACAATATACTATAGAACAAAATAAAATTAAAATTGTTACAGAACCAAATACAGACCTCTGGCAAAAAACTTATTATGGTTTTCAAAACGATAATGCACCTGTTTTACAGATGACAACAAAACAAGAATATTTTTCATTTGTTGTAAAAACAGAATTTGAAAGTAAAAAAAGATTTGACCAATGTGGTATTGTAATGTACTTAGATAGCGAGAATTGGTTGAAGGCATCTGTAGAATATGAAAATGAAAAGTATCAAAGATTAGGGAGTGTTGTAACAAACAAAGGATATTCTGATTGGGCAAGTACAGATATAGATGCTACTATAAAAACAATGTGGTATCGTTTTAGCAGACGAAAA…
1105	21.9148	44.304	21.9148	44.304	-0.505353	16.674	ASF356_000000000001	1139086	1140178	f	DNA-binding transcriptional regulator, PucR family	COG2508	K	K	ATGATTTCAAATCAGATTTTGCAGAATACCATTGACGGGTTAAAGAACATTACAAGAAAAGAACTAAGTGTTGTAGAAAAAGAAGGCAAAGTAATTGCAACAACGGAAGAAAATATGATTGGCAGACAAATTGAAACAGTAGAAAATTTTGTTAGTTCTCAAGCAGAAAGTCAGTTGATATTGGGATACCAATATTTTAAAATTTATGACAATGGTGTGCCAGAATATGTTATTCAAGTAAAAGGAGAAGATGAAGAAGGCTATAAAATTGGAAAAATAGCAGCTTTTCAAATACAAAGCCTTTTAGTAGCGTATAAAGAAAGATATGATAAAGATAATTTTATTAAAAATCTTCTTTTGGATAATCTCCTTTTAGTAGACATATATAGTAGAGCTAAA…
484	3.58724	7.25781	3.58724	7.25781	-0.505741	0.885417	ASF356_000000000001	492430	493198	r	Pantothenate kinase type III	COG1521	H	H	ATGCTTTTGGTAATAGATGTAGGGAATACAAATATTGTTTTAGGGGTATATAAGGACAATAAAATAGTAAAATATTGGAGAATGGCAACAGGAACAAAAAAAACGGCAGATGAAACTGGTATATTTATACATTCTCTTTTTGATGCTTCTGATGTAAAAGCAAGCTGTATTGATGCAGTGATTATTTCTTCTGTTGTACCAGATATTATGTATTCTTTAACACATGGCATACGAAAATATTTTAATATAGAACCTATGATAGTAGGAGCAGGTATGAAAACAGGCATAGTAATTAAAAGAGATAATCCTAAAGAAGTAGGTGCAGATAGAATTGTAAATTTAGTAGCAGCGAAAGAAATTTATGGAGGAGCTGCTATAGTTATTGATTATGGCACTGCG…
2686	5.30643	10.7399	5.30643	10.7399	-0.505915	1.92526	ASF356_000000000001	2734313	2734982	r	Uncharacterized membrane protein YczE	COG2364	S	S	ATGAACAAAAAAGAAACAATAAAACGATATATTTTATTTATCATTAGTTTATTTTTTTCAGCATTCGGCGTTGCTGTTACAAAACATGGAGCATTAGGGGTATCTCCTATTTCATCTGTTGCAAATGTTTTCAGCATAAAATTTATTAATATTTCATTAGGTATGTGGCTGATATTATGGAATTGTATATTGATAATTGGGCAAATGATTATATTGAGAAAAGATTTTAAAATCATACAACTTCTGCAAATACCACTTTCATTTTTATTTGGATATTTTACAGATTTTGGTATATGGTGTGTATCTTCTATTACTGTAAACAGCTATGTGGTTCAAATACTATTTGTATTGACTGGTGTTATCATACTTGGTTTTGGTGTATCATTATCAGTAATAGCA…
726	118.598	240.234	118.598	240.234	-0.506325	51.2267	ASF356_000000000001	754286	754952	r					ATGAATAACGTAAATATGAATGTAAAAGTAAATGCAAGCGTATATGCGTCTTCTACTGTTGCTCAGCATCAAAGTACAACAGTAAAAGAAGCTGGTAAGGAAACTACAACATCATCTACTCAAGTAAAACAAGATACATTTGTTTTCTCTGGTTCTGTATCTGCATCTACATCTAAAAACAATGCTATAGAAGAAAACAAAAATACAACTTATGAAAAACCAAATAAATTATCTGCACAACAATTGCAAGCACTTTCTGACCAAAGAGTTGCTTCTTTCAAAAATATGGTGCAGACTATGCTTGGAAAACAAGTAAAAACATTAAATAAATCTTTGTTTGAAGGCATTACTATTAGCCCAGCAGATAAACAAGCAGCAATTGATGCAATTTCTCCAGGT…
1511	29.5806	59.9237	29.5806	59.9237	-0.506361	9.40968	ASF356_000000000001	1572388	1573318	f	Peptidoglycan/xylan/chitin deacetylase, PgdA/CDA1 family	COG0726	G!!!M	G!!!M	ATGAAAAAATATGTATGTATGGCTGTGATGATAGTATTATCACTAATCAATATGACAAGTAATGCTTTTGCTAAAGAAAATGATGATATACAAAAAAATAATATAGTGCAGCAAACAGAAGAAAAAAAAGAAATAGAACAAACAGAAAAAAATGATATAGCGAAACAAGATTATATACCTGTTTTAATGTATCATCATTTTAGAGAGGAAGAAGTGCCAGCTGGAGATGGGGCAAATATCAATATAGAAGAATTTGAGCAGCATTTAAAGGCACTGACAGAGGCAGGATATACCACCATTTTTTTAAATGACTTAAATCATGTTATGAAACAAGTACAAGAAGGAAAAGAAATGGGTATCACACAGCCAGAACTGCATATGAATGGGAAGTATATTGTA…
2160	1.60028	3.24264	1.60028	3.24264	-0.506488	0.662927	ASF356_000000000001	2211320	2213459	r	DNA topoisomerase IA	COG0550	L	L	ATGGGCAAAATATTAGTAGTTGCAGAAAAGCCTTCTGTAGCAAGAGATATTGCACGTGTTTTGCAATGCAAAAAAAAGGGAGAAGGCTTTTTATATGGAGAAAAATATATTGTTTGTTGGGCAATAGGGCATTTAGTGACATTAGCAGACCCTGAAGAATATGACGATAAATATAAAAAGTGGAAAAAAGAAACATTACCTATATTGCCAGAACAAATGAAATTAAAAGTAATAAAAAAAACAGCACCTCAATTAAGAATATTAAAAAAGTTAATGAATAGTAAAGAAGTAGACAGTTTAATCTGTGCTACAGATAGCGGCAGAGAAGGAGAGCTGATATTTCGATATATTTATGAAGCTGTAAATTGTAAGAAATCATTTCAAAGATTATGGATTTCT…
2205	0.926606	1.8792	0.926606	1.8792	-0.506916	0.448777	ASF356_000000000001	2259193	2260501	r	Aryl-phospho-beta-D-glucosidase BglC, GH1 family	COG2730	G	G	ATGTATGAGCAAGTAAAGGCGGAAACAAAAGAAAATGCTTCTACAATTAGTGCATTGTCTGTAAAAGGAAATCAATTAGTAAATGAAAAAGGAGAAATAGTACAGTTAAAGGGGATTAGTACACATGGTATTGCATGGTTTCCAGAATATATTAACGAACAATGTTTTAAAGAATTAAAACAACAATGGGGGATTAATGTTATTCGTATTGCGATGTATACAGCAGAAAGTGGGGGATATTGTACAGATGGTAATAAAGAATATTTAAAAAGTTTGGTGAAAAAAGGAGTAGAATATGCTACAAAATATGATATGTATGTCATAATTGATTGGCATATATTATCTGATGGAAATCCTAATACTTATAAAAAAGAAGCAAAAGAATTTTTTGATGAAATG…
1899	0.746835	1.51477	0.746835	1.51477	-0.506964	1.62869	ASF356_000000000001	1918235	1918472	f					ATGTATTATAATCTAGAAGCGGAATTAGCAAGAAAACATATTACAAAAACAGAATTAGCAAAACAATTAGGTATCACATTAGGAACTTTATCATTAAAATTAAATGGAAAAGCAACATTGTTATTACCAGAAGCAAAAAAAATTAAAGAAATATTAAATATTTCAATGCCACTTGAAGAATTGTTTGATTATTCAGAAAATAAAGAACAAGAAAAACAGCTACTATCTACAGTTTAG
2734	6.34262	12.8654	6.34262	12.8654	-0.507001	7.90808	ASF356_000000000001	2774686	2775763	r					GTGCGGTCAGTTTCACGGCAAAACCTCCTTTTGCGTTTTTGGTTGGTGGGGAAACGCGAAAAGGCAGCACTCCGAAAAGTGCCGCCCTTTAGCCTGTCCTCACCTTGGGACAATTTGTCTCGAACTTGTTTGAAATGGGGAGCGCCGGGCCCGTATGTTTGGCCCGTCAAAAGACAGCAGGTAGCGGCCCGGCGTTCCCTTGTTTTGTGCGGCGGCCCCGAGCGGCAAGCGGCCAGCTTGTCCCTCGCGGATCGTGGCCGTGGGGCTGGCAAACTCCCCACTTGCAGCGGTGATGTTGGTCGCTCGTCCTCCCGTGGGAGAAGTCCCAGCGCACCCGCCGCCCGGCTCCCCGCGTTCACCCGGGGCCGCCTGCTATTCAGTTGTGGAGAAGAAAAAACT…
79	10.2264	20.7728	10.2264	20.7728	-0.507702	8.56475	ASF356_000000000001	71545	72742	r	Aspartate/methionine/tyrosine aminotransferase	COG0436	E	E	ATGGAATTATCAAAAAGAGCATTAAAAATCAAACCATCTTCTACATTAGCAATTTCAGCAAAAGCTGCACAATTAAAATCAGAGGGTATAGATGTTGTTACATTTGGAGTAGGAGAACCAGATTTTGATACTCCAAAACATATTTGTGATGCAGCAATAGAAGCGATAAAAAGTGGCGAAACAAGATATACTCCAGCATCAGGTACAATGGAATTAAGACAAGCGGTGTGTGAAAAACTAAAAAAAGATAATGACATACTATATCAGCCAGAACAAATTATTATTAGTAATGGTGCAAAACATTCTCTTATGAATACATTTATGGCTATACTCAATGAAGGAGATGAGGTGATTATACCTGCACCTTATTGGCTGAGTTATTCTGAAATGGTAAAAATT…
2485	5.68035	11.5386	5.68035	11.5386	-0.507711	3.41546	ASF356_000000000001	2551510	2552752	r					ATGTTTAATATGATAATATTATACAAAACAAGTTGTTTAATTATTATAGTGTTTTATAAAAATATAGGGGGAAAAGTTATGGTAAAATTAAAAAAATTTGTGTCTCTTTTATGTACAATGGTTTTATTATGTAGTGTATTTTCATTTCACACATTTGCAGCAACAGAAGAAATAATAGAAACAACAGAAAATGAAGGAGTAAATACTCTACAACCTCTTGAAGAAGTAGCATTACATAAAGTAGATTCTGAAGAATTTGAGATTGTAAATTTGGAAGACAATGTAAATGTTGAAACGTTTGAGGAAGAAATTGATACTTCTTCTATAAATTTAATGAGTAGAGATGCTTGGAGAATTACACAACCTATTTATGTGGGAAATGGCACTCTTGATGAATCA…
1104	15.379	31.2527	15.379	31.2527	-0.507913	13.5511	ASF356_000000000001	1137824	1138196	f					TTGGTTTTGATTAGCTATGATAATAGAGTAAAGGAGGAAAAAACTGTGATAGAAATAAGATATTTAGATAAAAATGGCAATAAAGATGAACAAGGTAATTATTATGTATACCAAAATGTAAAATCAATGGAAGAAGCAGAAATGATAACAGAAGAAATGAATAAAAAGGGCTTTGTAAATGTAACTATTGTAGATGATGGTAAAGAAAACTGGGAAACATATAAAAAATGGTTAAAACGTTCTTTAGATTTGACAAAAATGGTAAAACAAGATAATAGTGCAACAGAAGAACAAAAAATAACATTAAATGAAAAAATAAAAACATTTGAATTTTGTTTAAAAAAAATGGAAGATATGGAAAAAACATGGTAA
264	0.863248	1.75427	0.863248	1.75427	-0.507917	0	ASF356_000000000001	268037	268505	r					ATGATAGCGTTACTAATACATGATACAAAAGAGTTTATGAATTTGTTGTTAAAGCAAAAAAGTTTTGATGATTTTTATATGAGGCAGATAGATATTACTACATTTACACTTTTTCAAATTGATGGTAAAAGAAATAAACAATATTATTCTTTAGCAGAGCAAGAACTAATCAAAGATAACTATTGTTTTTGGGAAGAAATAAGACCTTATGCTTTTCAAATAGTAAAAGGCCAAAAATTGCCTAAAAGTATTAAAATTGTGTTTTCTCTACCTAAAAATAAAGCAGATGCTGTAAGCAGTACACCAGCAACATTTTTTTTAAATATAATTTTTGAACAAAATACATTGATGTGTACTACTGGTTGTTCTTTAAAAACGTTTTCCATGGATAAAACAGTA…
1060	0.881428	1.79129	0.881428	1.79129	-0.507937	0.8415	ASF356_000000000001	1097145	1098798	r					ATGAATCATTCTGATTCTGTTAATAAAATTTATATTAAACAATTACGCGACAAATTAAAATATACAAATATTTCTATATCATCTATTGATTTATTACATAAAATAATAGAATATGATAAGAAAATGACGGATGAACAATATGCTGAATTAATGCGAGTTTTAGAAAAAGATTATTCGGTTGGCTGGGAAAATGGTATCTATCAAAATGCAAACCCTTGTATAAAATCTAATAGTAAAACAAATTGTTTATCATCTTTAACAATAGAAAATTTATTAGCTAAAAATTCACTTTATGGGTATCTTGAAAATACTAAGAAATTATTTCAAGATGAAACATATGGCTCTTTTGTAACATTTTTATTTGCATATTGTCTATGTTCTACATTCACAAGTTTTTTA…
1758	0.671233	1.36416	0.671233	1.36416	-0.50795	0.228311	ASF356_000000000001	1794129	1795005	f					ATGGATAGTGATAATTTGATAGAAAGTGGTGGATTTATAAAGCTATATCGTTCTATATTAAAATGGGAGTGGTATGATGACATAAATGTAAAAGTGTTGTTTTTACATTTGCTTTTAAAGGCAAATTATGAATATAAAAAATGGAGAGGGATAGAAATACAAAAAGGAGATGTTGTTAGTTCCATTAGTCATCTCTCAAATGAAACACAATTAACACCACAACAAGTAAGAACGTGTTTGACAAAACTAAAAAAAACAGGAGAAATAACAATTAAAACAACAAGCAAATATACGCTAATACATATTGAAAAATATAGCTTTTTTCAAACACAACAACAAACAGATAACAAACAGATAACAAACAAACAACAAACAGATAACAAGCAAGTAACAAACAAA…
1975	320.15	651.062	320.15	651.062	-0.508265	151.881	ASF356_000000000001	1977285	1977966	f	Cellulose biosynthesis protein BcsQ	COG1192	N	N	ATGGTATACAATGATAAAAGAGTAACCATAATTACAGGGCATTATGGCAGTGGCAAAACAGAATTTGCTGTAAATTATGCTATGAAATTAAGTGAGATTTCTCCCAAAGTCACCCTAGGTGATTTGGATATTGTAAATGTATATTTTCGTTCCAGAGAGAGAAAAAAACAATTAGAAGAAATGGGTATTCATGTAATTTCTTCTAACTTGGAAGGAGATAGTGTAGATATTCCTGCAGTTGCAGCAATCGCATCTCCTGTAAGAGATAAATCAACAAAATATGTTGTTGATTTAGGTGGCAATGATGTAGGTACAATGGTACTTGGTAGATTAAAACCTCTCTTGGATAGTGCAGAAACAGATTTCCTTATGGTGGTTAATGTAAATAGACCAGATACC…
1031	67.2692	136.836	67.2692	136.836	-0.508397	30.5062	ASF356_000000000001	1061441	1062407	r	Na+-translocating ferredoxin:NAD+ oxidoreductase RNF, RnfD subunit	COG4658	C	C	ATGAAAATGGATAAATTTATAGTATCAGGTACCCCTCATGTCCGTTCTAAGGACTCTATTCAGGGCATTATGCGTGATGTGTTAATCGGACTAACTCCCGCAGCATTGATGGGTATTTATGTATTTGGTATTAACGCTTTGGTAATTATGGTGCTTTCCATAGCCTCAGCAATGTTATTTGAATATTTATATCAAAAATTGATGAAAAAACCTATTACCATTACAGATTTAAGTGCAGCCGTAACAGGTTTACTTTTAGCAATGAATATGCCAGCATCTTCTCCTTATTGGATGCCTATTGTTGGTAGTGCTTTCGCTATTATTATTGCAAAACAACTTTTTGGTGGTTTAGGTCAAAACTTTATTAACCCTGCATTAGCAGCAAGAGCATTTTTATTA…
342	3.98208	8.10125	3.98208	8.10125	-0.508461	1.78674	ASF356_000000000001	350725	351841	r	Leucyl aminopeptidase (aminopeptidase T)	COG2309	E	E	ATGGACGAAAGAATTAAAACATTAGCAAAACAATTAGTACATCATTCCTGTCAATTGCAAAAAGGAGAAAAAGTACTTATCAGTTGTAATGGTGTACACCCTATTCCTCTTGTAAAGGCACTTATAAAAGAAATTTATGCTGTAGAGGCTATTCCTTTTGTAGAATTAAACACAAACAGCATAGAAAGAGAGTTGTTATTAGGTGCAACAGCAGAACAACAGAAATTGATGGCAGAAGTAGACTGTATGAAAATGAAACAAATGGATGCTTACATTGGCATACGTGGAGAAGACAATTTAGCAGAGCAATCAGATGTTCCTAGTGATAAGCTTTCCCTTCATACAAGATTATATTCAAGTCCTGTACATCATGACATTAGAGTACCTCATACAAAATGG…
83	2.77663	5.64948	2.77663	5.64948	-0.508516	1.65464	ASF356_000000000001	77765	78347	r					GTGAGTCGTATAAATATCTCATTGATAGACGAATATGTGTATTTAGTTTTGATAGATAACGGCTGGACAGAAAAAAGGAATTTTCTTTTAGCGGATAGTTGGATAGAAAAAATAGAACAAGAAAGTGACATGAAATGCTTTGAGTATGCAAGTAAAATTTTACATTTATTTGGAGGCATGAAGTTTCGAGAGTACTCACCGAAATGTGGACAATATTTTTTAGAAAAATGCGATGGTGATGTCAATCGTTTGGAGAAAGAGTATCTGCGTCCTTTGGAACGATTAAATAGTCTAAGCGGAAAGAAATCTATTGATACCTACAACGGAGCAACATTTACTTTTGATGCGTGGGCTGCTTTTTTAGACATTGACATTGTAATTGATTTGAAAACGGCAGAG…
985	3.94426	8.02564	3.94426	8.02564	-0.508543	1.71349	ASF356_000000000001	1008535	1009432	r	Fatty acid-binding protein DegV (function unknown)	COG1307	I	I	ATGTCTTTATTTCAAATTTTTAGTGATGGTGCTGCGGATATACCAAACCACATTGCAAAGCAATATGATATTTGTGTCATTCCTTTTTATATTTCATTAGACCAAAAAATTTATCAAAAGGAATTGGTAGAACTCTCCCTTAGTATATTCTATCAAAAAATGATAGAACAAAATGTATTTCCCAAAACATCTTTACCCCCTATACAGGACTATATAGAGGCCTTTACTCCCGCATTAGAGTCTGGTAAAGACATTATTTGTTTTACTATTACAGATACTTTAAGTGGTTCTTTTCAATCTGCTATGACAGCAAAACAAATGTTAGAAGAAAGCTACCCTCAAAGAAAAATATATATTGAAAATTCTTGGGCTGCTACAGGTTCTCAATATCTTATTGTC…
123	5.03139	10.2413	5.03139	10.2413	-0.508718	2.77489	ASF356_000000000001	121877	122801	r	Methionyl-tRNA formyltransferase	COG0223	J	J	ATGAGAATTATTTTTATGGGTACACCAGAATTTGCTGTACCTTCATTAGAAATACTTTTACAGCATCATGATGTAGTTGCTGTTGTAACACAACCGGATAAACCGAAAGGTAGAGGGAAAAAAATGGCTTTTTCTGCTGTAAAAGAAAAAGCATTGCAATCAGATATTGAAGTACTTCAACCAGCAAAAGTAAGAGAAAAAGAATTTATAGAGAAATTAAAAACATACAATGCAGAACTGATTGCAGTGACAGCATTTGGTCAGATACTACCAGAAGAAATATTAAATATGCCAAAATATGGTTGTATCAATGTACATGGTTCTTTGCTACCAAAATATAGAGGCGCAGCACCTTTGCAATGGTCTATTATCAATGGCGAAAAAGAAACAGGTGTTACA…
2004	2.23005	4.53991	2.23005	4.53991	-0.50879	1.18779	ASF356_000000000001	2010268	2010481	f					ATGAAAATAATAAAATCTATTGTTGTAACAAAGAAAAAAATTCTTTGCGTTTTAGGAGGTATTGCAGCACTTGCGTTGTCTGTACATATGATTTCTCCAACAGTACAATCTGTATTTCATGTTGCAGAAGCAGAAAGAAAATTGCCTATTTATTGTGTAGATACATCAGAAAAAAAAGTTTCTATTAGTTTTGATGCAGCGTGGGCAGCATAG
706	5.75357	11.7147	5.75357	11.7147	-0.508857	2.59663	ASF356_000000000001	730091	730862	f	Fe-S-cluster-containing dehydrogenase component!!!Flavodoxin	COG0437!!!COG0716	C	C	ATGGAAAAAGTGGTTACAGTTTATTTTAGTCCTACAGGAAATTCTAAAAAATATGTAACATTGTTGGCAGATAAATTGAATATGCCATTTGATACATTAGATTTTACAAAAAAAGAAAATAGAAAAAAAGAAATTGTGTTTTCAAAAGAAAATGTTGTATTGTTTTCTGCACCAGTGTATGCAGGAAGGTTGCCAGATATTAATTTATTTGATAATGTAAAAGGAAATGGTGCATATGCTGTTTGTATTGTAACATATGGAAATAGAGAATATGATGATGCCCTTTTGGAATTAAAAAATATATGTGAACAAAAAGGATTTCAAGTAGTTGCAGCAGCAGCTTTTATAGGAGAACATACTTATAGTGAATATGTAGGGGCAGATAGACCAAATGAACAA…
2062	19.0297	38.7537	19.0297	38.7537	-0.508957	13.8365	ASF356_000000000001	2077142	2077613	f	Biotin carboxyl carrier protein	COG0511	H!!!I	H!!!I	ATGACCTATGCAGAAGTAAAAGAATTGATTTCTATCATAAATAGTTCAGCTTTAACAAATTTTGAATTAAACATGGATAATGTTTCTGTTAAAATGAGTAAAAATAAGGAAACAGTTACTTCTCAAATAACAACACAACATACTGTATCTAATTCTAATGTAGAAACATCTCCTATACAAATGCAAACAACAGAAATTACAATACCTACTACTCCAGAAACAATAGTAGAACTGAGTGGCAATATTGTAAAATCGCCTATTGTAGGAACATTTTATGCTGCTCCTGGTAGCGATAAACCAAGTTTTGTAAAGGTAGGAGATAAAGTACAAGAAGGTGATATTCTTTGTATTGTAGAGGCTATGAAAATTATGAATGAAATTACAAGTCCATATATAGGA…
978	19.3356	39.3885	19.3356	39.3885	-0.509105	13.6276	ASF356_000000000001	1002247	1002682	f	RNase H-fold protein, predicted Holliday junction resolvase in Firmicutes and mycoplasms, involved in anti-termination at Rho-dependent terminators	COG0816	K	K	ATGAGAGTAATTGGATTAGACTATGGAGAAAAAACGATTGGGGTAGCAGTGAGTGATGGATTTGGCTGGACTGCTCAAGGATTAGAAGTCATTAAAAGAGAAAATAGCACAGAATATAAAAAAAGCATTTTACGCATTGCACAGTGGATAAAAGAATATGAAGTAGATACGATTGTGTTGGGCTATCCTAAAAATATGGATAATACAGAAGGAGAACGTTGTCAAAAAACGAAAGTATTTCAAAAACAGTTACAAAAAGCGTTTCCTGATGTTATAGTTGTGCTTTGGGATGAAAGAATGAGTACCATAGCAGCAGAAAGAAGTCTTTTGGAGGCAGATATGAGCCGAAAAAAAAGAAAAAGTATAATTGATAAAATGGCAGCGGTGCATATATTGCAG…
1640	48.8304	99.497	48.8304	99.497	-0.509228	30.5858	ASF356_000000000001	1707107	1707614	r	DNA-binding transcriptional regulator, XRE-family HTH domain	COG1476	K	K	ATGCAATTCAAAGACCGATTAAGAATGTTAAGAAAAGAAAAAAAAATGACACAGATGAGATTAGGCAATTTATTAAATTATGGTTATACTGCAATAGCAAATTATGAATCTGGAAGAAATAATCCTTGTATAGAAGATTTAAAAAAACTTGCAGCAATATTTAATGTTTCTATGGATTATTTATTGTGTGTTAATGATATTCGTCATCCTTATATAAAAGATGACACTTCCAACGAATTTAATGAAGTACGTCGTTTTTATGCAAAATTATCTCCTAAAAAAATAGACGAACTTCTTATGTTTATGGAATGGCTTGTAGCACGTCCTGAAGAAGAAGAAAATATAGAAAAAGGAAAAAAATCAAAAACTTCAAAAATAGAAAATACAGAAAGTATTTCA…
2209	2.1506	4.38253	2.1506	4.38253	-0.509278	0.827309	ASF356_000000000001	2264096	2265092	r	ABC-type branched-chain amino acid transport system, permease component	COG4177	E	E	ATGGAAAAAATCTTTCAGAAATTTGATAAAAAAGAAATTAGAAATATAGCAATACTTGTGTTAACTTATGTTTTTATAACAATATTGATAAAAGGTGGATTTTTAAATCGTCAGTATACTTCTTTACTTGTGCCTATCGCAGTAAATATTATGTTGGCAGTTTCATTAAATTTAGTAACAGGATTTTTAGGAGAATTGTCATTAGGACACGCTTGTTTTATGTCTATAGGAGCATATAGTAGTGCAATATTTACAGTAAATACAAATTTACCAGCAATATTACAATTTATTATAGCACTTGCTTTAGGTGGCATTATGGCAGCAATATTTGGTTTTTTAATAGGTGTTCCTGTATTAAGATTAAGAGGAGATTATCTCGCTATTGTGACATTAGGATTT…
399	1.08835	2.21888	1.08835	2.21888	-0.509502	1.52008	ASF356_000000000001	409955	410453	f	Uncharacterized protein	COG3760	S	S	ATGGAAAATGTAGAACAAAAAGTATATGAAATATTACAAGAATTAAATGTTGATTACATAAAATATGAACATGAACCTTTATATACTATTGAAGCAGCAAAAGAATTAGATAAAAAAATGGGGTTTTCAATTTGTAAAAATCTTTTTTTGTCCTCCAGACATAAAACAGAATTTTTTTTACTTTTTATGCAAGGAAACAAAAAATTTAATACAGGAAAAGTATCCAAACAAGTGGGGGTTCCTCGTATGACATTTGCAGGTGAAGAACATATGTGGCAATATTTAAAAATTCATCCAGGTGCTGTTAGTCCTTTAGGACTTCTTTTTGATACAGAAAAAAAAGTACAATTTTTAATAGATGCTGATGTGTTAAATATGGAAAAAATTGCAATGCACCCT…
2343	1.71846	3.50368	1.71846	3.50368	-0.509527	0.787753	ASF356_000000000001	2385434	2389778	r	DNA polymerase III, alpha subunit (gram-positive type)	COG2176	L	L	GTGACAACAAAAACATTTCCTGCTGTTTTTGAAAGAATATCTCTTTCTGAAGCAGTACAAAAAGCATTTTGTAATAGTGTTGTAGAAAATATTATTGTACACAAAAGGCAAAAAAATTTAGAAGTACATTTAATTTCTGATGAGATACTGCAATATACTGCATTGCAGCAGCTTCAAAATGAGTTGTTAAATCAGCTTCCTGGTATAAAAGAAGTGAGTATCAGCCCATTTTTTAATGTAAAAGAAAAATTTTCAGAAAATGAAATTATTGAAAAATGTTGGGAAAATGTAGTGTGTGAAATTTCATCAGAAAGTCCCATTTGTAAGGGTATTATGAAAGAAGCATATTGGCAACTACAACAAAAAAAATTATTAATTTATGTAAAAAATAATACTGCA…
2559	2.77897	5.67025	2.77897	5.67025	-0.509903	1.34886	ASF356_000000000001	2625832	2626669	r	Type I site-specific restriction-modification system, R (restriction) subunit and related helicases ...	COG0610	V	V	ATGCTTGCAGTAGATAAAGAAAAAGAACAAGAAGATTATATAAAAGAGGCATTAATGTTAAAACAGGCGTTATCTCTTTGTTCCTCATTAGTAGAAGAAAAATTACGTATGGAGGCTGCATTTTTTGAAGCTGTTCGTGTACTCATTATGCGTTTTATTAACAAAGGAAGTGGAAATAAATTTTCATTGCCTGAAATAAATGCTCGTATCAATGAGTTACTAAAAGCGAGTATCAAAAGTGAAGGTGTGATTAATTTATTTTCTGATATATCACAACAAGTTTCACTTTTCGACCCCAAATTTCTTGAAGAAATCTCAAAAATGAAAGAAAAAAATATTGCTGTTGAACTTTTAAAAAAATTAATTGCAGAACAAATACATATTTATAGACATACAAAT…
2406	4.09199	8.35015	4.09199	8.35015	-0.50995	2.10188	ASF356_000000000001	2471899	2472910	r	Tripartite-type tricarboxylate transporter, receptor component TctC	COG3181	C	C	ATGAGTATCAAAAAAAGAGTATTATCAGGTTTTATAGCGGGAGTATTAGGATTAAGTGTTTTGACAGGGTGCTCTGGAAGCAGCAGCCGAAATGCTGCACAGACAAATGAAGCAGGAGATAGCTGGCCAGAATCTCCTATCAACATTATATGTACTCATGCAGCAGGAGGAGACACAGATTATAATGCTAGATTAATGGCTAGAATGTTGGAAAAAGAATTAGGTGTATCTGTTGTTGTAAATAATGTAACAGGAAGCAATGGAGCGATTGCATTAGGACAATATAAAGACTCAAAAAATGCAGATAACTACACATTTATTATGACAAATACAGCAGCATTAACGGGAAATTTGGCGACAGGACTTTCTGACTTTGGATATGAAGATTTTCAAACAGTA…
38	69.3511	141.536	69.3511	141.536	-0.510013	34.3984	ASF356_000000000001	31504	32011	f	HD superfamily phosphohydrolase	COG1078	R	R	ATGCAAAAAGCGATTGGTTCTAAAGTCGATTTGAAAAATATGGAAGATATGTTAGCCGTAGAATATATGTCCTGTGTATGGGACTTAATGGACGAACAAAAAATTCAAAAATTAGATGAACACGTACAGCATTGTAATACAAGCAGATTACAACATAGTATCAATGTATCTTATTATAGTTTTTTAATTTGCCGTTTTATGGGTTGGGATTATCGTTCTGCTGCAAGAGCAGGATTACTTCATGATATGTTTTATTATGATTGGAGAGTAACAAAAGGTAACAGAACAAATCATGCAGCATGGCACCCTCGTGTAGCTTATGACAATGCTAGAAAAATTACAGAATTAAATAAAATTGAAAAAGATGCCATATTAAAACATATGTGGCCATGTACATTT…
2402	13.6718	27.903	13.6718	27.903	-0.510023	5.08315	ASF356_000000000001	2462204	2466257	f	Diaminopimelate epimerase!!!Carbamoylphosphate synthase large subunit	COG0253!!!COG0458	F!!!E	F!!!E	ATGCCATTAAGACAAGATATTAAAAAAGTTTTAGTAATTGGTTCTGGTCCTATTGTCATAGGACAAGCAGCAGAATTTGACTATGCTGGCACACAGGCGTGCCGTACATTGCGTGAAGAAGGTTTGGAAGTTGTTCTTGTTAACAGCAATCCTGCTACCATTATGACAGACAAAGCAATGGCAGACCGTATTTATATTGAACCCCTTACCATTGATACATTAAAAAGAATTATAGAAAAAGAAAAACCAGACAGTGTACTTTCTACATTGGGTGGACAAACTGGTTTAACACTTTCTATGCAGTTAGCAAAAGAAGGTTTTTTAAAACAACATAATGTAAAATTATTAGGTGCTAATCCAGTTACCATTGACAAAGCAGAAGACAGACAAATGTTCAAA…
452	12.0445	24.5983	12.0445	24.5983	-0.510351	6.58198	ASF356_000000000001	457539	458460	f	Fe-S cluster assembly scaffold protein SufB	COG0719	O	O	ATGGATACAGTATTAAAATCACTTTTAGAGCAGGTTGCTGATTTACATGATATTCCTGTTGGTGCTTATAACATACGTAATAATGGTCAAAGCGAAGGTAGAAATTCCACAGCAAGCATACAAATTGTACCAAAAACAGATGGAAAATCTGGTATTGATATTATTGTAAAAGAAAATACTAAAAATGAAAGTGTTCATATTCCTGCTATTATTACACAAGCAGGTGTAAATGATTTAGTATATAATGATTTTTATATTGGAGAAAATGCTGATATTGTAATTGTTGCAGGTTGTGGCGTTCATAATAGTGGAGAAGAGGCTTCTATACATGAAGGAATACATCGCTTCTTTTTGAGCAAAAATGCTAAAGTAAAATATATAGAAAAACACGTTGGAGAA…
1163	6.42929	13.1313	6.42929	13.1313	-0.510385	0.030303	ASF356_000000000001	1193356	1193554	r					ATGAAAGTCGAACAATTTGTTATGGCGTATGAAGTGGGGCAGGACAGGCTTCGTGCACTTTTACCCAATGACTTTCATTCTCTCAGGCCTGTTTTACGAATTAACGCAGAAATTAGGGCAGACAACACAACATATATGGAATTAAACACAGCTGTAGAAGGTTATGGAAAACGCGGTTGGCTAAATATAGCACATTAG
98	18.0649	36.9091	18.0649	36.9091	-0.510556	9.13853	ASF356_000000000001	97832	98063	r	Acyl carrier protein	COG0236	Q!!!I	Q!!!I	ATGGAAGAGGCCAAAGTAATTGAAATTATTGGAGAGCAATTAGGTATTTCAACATCAGAATTAGAGGAGGATACTGTGTTAGCGGATTTAGGAGCAGACTCGTTAGATTTGTTCCAAATTATATCAGCATTGGAAGAAGAATTTGAAATTGAATTTGACAATGATGAAGCAGAAAAATTAAAAACAGTTGGAGATGCAATAGAATATATCAAAATGGCAGTGGAGAAATAA
1866	21.0919	43.1037	21.0919	43.1037	-0.510672	10.6618	ASF356_000000000001	1887893	1889330	f	Asp-tRNAAsn/Glu-tRNAGln amidotransferase B subunit	COG0064	J	J	ATGGAATTTGAAACTGTATTAGGTCTGGAAGTGCATACAGAACTTGCTACAGACACAAAAATATTTTGTTCTTGTTCTACAGAATTTGGTGGTGAGCCAAATACACACGTTTGTGAGGTGTGTAGTGGTATGCCTGGAACACTGCCAGTTTTAAATAGACAAGTTGTTGAATTTGCAATTAGAACAGGTTTGGCGACAAACTGTGAAATTACAAGATATAATAAATTTGATAGAAAAAATTATTTTTATCCTGACTTGCCAAAAGCATATCAGGTATCACAATTATATTTGCCAATTTGCCAAAATGGCCATATTGATATAGAAGTAAATGGTGTAAAAAAATCCATTCGTATTAAAGAAATTCATATGGAAGAAGACGCTGGAAAATTGATACATGAC…
1574	26.6952	54.5991	26.6952	54.5991	-0.511069	10.6141	ASF356_000000000001	1631750	1632416	f	ABC-type amino acid transport system, permease component	COG0765	E	E	ATGAATTTTTATGCGTTTTTTTTACAAAATTTGCCAAGATTACTTGAAGGTTTGTCACTTACCCTCCAGTTGACAATACTTTCATTGATTTTTGCCATTATTGTAGGTATGATTTCTTGTTTTTTTAAAATTTCAAGTATTAAGCCTTTGAATTGGATTGCAACAATATATTTAAGCATAATCAGAGGTACGCCTCTCATGGTACAGGCATATTTTTTGTATTTTGGTATTGCATCTGTATTAAATATACAAATCCCATCTTTTTGGGCGAGTGTTATAGTATTAACATTAAATGCAGGAGCATATTTATCAGAAATATTTAGAAGTGGTATTTCCGCAGTAAATAAGGGACAAATGGAGGCAGCAAGAAGTCTTGGATTGCCTTATCATGTAGCGATG…
197	0.985342	2.01574	0.985342	2.01574	-0.511177	0.65798	ASF356_000000000001	196182	198024	r	Superfamily I DNA or RNA helicase	COG0210	L	L	ATGGATTTTAATATACAACAGCAAAAAGCGATAAAACATCATAAAGGAGCAATGTTAGTACTAGCAGGACCAGGAAGTGGAAAAACTACAGTAATTATATATAGAATAAAATACCTTATAGAACAACATAATGTAGCACCAGAAAAAATACTTGTTGTAACTTATACCAAAGCAGCGGCAACAGAAATGCAACAACGTTTTTTAAAATTAAATGTTATAGGAGGAGATAAAGTTATATTTGGTACATTTCACAATATCTTTTTTAGAATATTGAGAAAGGCATATCATTATAGATTAGAGCAAATAATGAGCGAAGATGAAAAGTGGAATTTTTTTAAAAAATTAATAATAGAGTCCGAAATAGAAACAAATGATATAGAAGAATATGTCAAAGATTTA…
1884	5.6172	11.4968	5.6172	11.4968	-0.51141	3.23118	ASF356_000000000001	1906243	1907173	f	Serine kinase of the HPr protein, regulates carbohydrate metabolism	COG1493	T	T	ATGTATTCAGTAAAAATAAATAAATTGGCTGAAGAATTCCATTTAACTAATTTAGTACCATCAGTCAATTTAGAGGACAAAATATTAACAAAAAGTGATGTAAACCGTCCAGCATTGCAGTTAACAGGATTTTATGAACATTTTGACAATGATAGACTGCAAATATTTGGTAAGGTAGAACATAGTTATTTGAGTCATTTAGATGCAGAACAAAGAAAAGAGATATTACAAAAGTTTTTTTCTTTTTCTGTAGCAAGTGTTGTAATATGTAGAGATTTGACACCTTTTCCAGAGATGATAGAATTTGCAGAAAAATATAAAGTACCTTTGTTAAAAACAGAATTAGGCACAAGCATATTTATGGCAGAATGTATACGTTGGCTTACAGAACAACTAGCA…
1488	11.6759	23.9143	11.6759	23.9143	-0.51176	8.005	ASF356_000000000001	1544346	1545747	f	Cysteinyl-tRNA synthetase	COG0215	J	J	ATGAAAGTATATAATACACTGACAAGACAAAAAGAGGAATTTGTGCCACAACAACAGGGAAAAGTAAAAATGTATGTTTGTGGGCCTACTGTTTATGATTATATTCATATAGGAAATGCAAGACCTTATGTCGTATTTGATACTGTAAGAAGATATTTGGAATATAAAGGGTACGATGTAACATATGTACAAAACTTTACAGATGTAGATGATAAAATTATAAATAGAGCAAATAAAGAAAATAGCACTATGCAGGATATATCAAATAGATATATAGAAGAAGCATTTAAAGATGCAGATGGATTAAATGTCAAAAGGGCAACAGTGCACCCAAGAGTAACAGAAGAAATGCCACATATTATAGAAATGATACAGGTGTTGTTGGATAAAGGCTATGCT…
287	1.89382	3.87903	1.89382	3.87903	-0.511781	0.271505	ASF356_000000000001	292063	293551	r	ATPase components of ABC transporters with duplicated ATPase domains	COG0488	R	R	ATGTCTTTGATACAAATTTCTCATTTAACATTTGGATACGATGGTAGCTATGATGTCATATTTGACGATGTTTCATTACAGTTAGATACAGATTGGAAATTAGGTTTTACAGGAAGAAATGGCAGAGGAAAAACTACTTTTTTAAAATTGCTTTTAGGAGAGTACGAATATAGAGGAAACATTACAGCTTCTGTAGCATTTGATTATTTTCCTTTTGATGTGTCACAAAAACAAAGAAATACTATTGAAATAATAGAAGAAATTGCACCAGAATGTGAGTATTGGCAAATCAAAAAAGAACTGTCATTGTTAGAAGTAGAGGAAGATGTGTTGTGGAGAGCATTTGATAGTTTGAGCAATGGAGAACAGACAAAGGTGCTTTTAGCAGTATTATTTTTA…
143	21.0662	43.1548	21.0662	43.1548	-0.511845	14.8497	ASF356_000000000001	140624	141968	r	Signal recognition particle GTPase	COG0541	U	U	ATGGCATTTGAAAGTCTTTCGAATAAATTACAAGAAGTATTTAAACAGCTTAGAAGTAAAGGAAAATTGACAGAAAATGATGTAAAGGCAGCAATGAGAGAAGTAAAAATTGCATTGTTGGAAGCAGATGTCAATTTCAAAATTGTAAAACAGTTTATAAAAAAAGTAACAGAACGTGCTGTTGGCACAGAAGTACTAGAAGGATTAAATCCAGGACAGCAAGTGATTAAAATTGTAAATGAAGAATTAATTGACTTAATGGGTACAACACAAAGTAAATTAACATTTGCAAATAGACCACCTACAATATATATGATGGTGGGACTGCAAGGTGCTGGTAAAACAACAAGTAGTGGAAAATTGGCAGGGCTTTTGAGAAAACAAGGAAAAAATCCTCTT…
514	18.4379	37.7774	18.4379	37.7774	-0.511934	10.2851	ASF356_000000000001	523828	528535	r	Uncharacterized conserved protein YjdB, contains Ig-like domain	COG5492	R	R	ATGATGAAAAATATGCAGGGCAAAGCCAAAAAAATAATAGCCGTTGCTGCTGCAATTTCTATGCTGACAAGTCAGCTTTTTATTTCTGAAGGTTTGTTGTTAAAACAAACATATGCAGCAGGCTTTAATATGAACGGCAGCAAATGGTCTGAACCTTATTTAAGAAGTTTATATGATAATGGTATTATGTCAGGAGATACCAATGGAAATATGAACCCTGACAATGACATTACAAGAGCAGAATTTGTTACTATGCTTAATAAAGGTATGGGATACCATGAAACAACAGGAAAAACAAAATTTAAAGATATTAATGGCACAGAATGGTATGCCAATGAAATTGATATTGCAACAACACAGGGATATTTTGTAGGAAGTGGAAAAAATCTTTCAGGAGCT…
691	2.84559	5.83288	2.84559	5.83288	-0.512146	2.01817	ASF356_000000000001	711962	713063	f	DNA polymerase III sliding clamp (beta) subunit, PCNA homolog	COG0592	L	L	ATGAAATTATATTGTTCAAGAGAGTTATTACTTAATGCTCTTACAATTGCTAATAAAGCGATTTCTAATAAAACAACTTTAGAAATACTAAAGAGTGTTTTATTAACGGCAATGAATGGAAAATTTATTGTAACAGCAACAGATTTAGAAATAGGCATACAGTCAGCTCCTATTGAAGCTACAATAGAAGAAGAAGGAATAATTGCCCTTGACGCACATCTCTTTACTGAAATTATTAGAAAAGTAAATGGTGATAATGTTTTAATACAAACTAATGCAAAATATGAAACATCTATTTCCTGTGGTTTCTCAGATTTCAAAATTATGGGACAGAATGGAGAAGACTTTCCAATATTACCTGAAGTAGAAAAAAATCAAAGATATAAACTATTACAATCT…
413	2.96161	6.07068	2.96161	6.07068	-0.512146	2.26353	ASF356_000000000001	420919	422065	f	Predicted oxidoreductase of the aldo/keto reductase family	COG1453	R	R	ATGAATTATCGTAAACTTGGCAAAACAGGTTTAGAAGTAAGTGAAATTGGTTTTGGCTGTGAGGGTTTTTTAGAAAAAAATGATGCTTTTACAAACGAAATGTTTTCTCTTGCTTTAGAGCATGGTGTAAACTGTATGGATATGTACAGTCCTAATCCAGATTTACATAGACGTGTTGGAAAACTCATTCATAATCAAAGAGAAAAATTTATATTACAGGGACATTTGTGTACTATATGGCAAAATGAACAATACAAAGCAACACGAAATATTACAGAAGTAAAAACAGCATTTGAAACAATGCTCAAAAATTTAAATACAGACTATATAGACATTGGCATGATACATTATGTAGACTCTCTTAATACTTGGAAACAAATTGCAGAAGGGGAAATAATG…
2520	1.36054	2.78912	1.36054	2.78912	-0.512195	1.08163	ASF356_000000000001	2586500	2586647	r					ATGGGTAATGAAGCTATGGCGATTTTCCAAGCAAGACACAACATGAACCGTCCGATATTGGGAAACCCGATATTGGATTTTCCGATACCGGGTAATCCGACGTCGGAAAATCCAATGCAATTAAATAAAGATATAAATAAATACTGA
1092	16.0531	32.913	16.0531	32.913	-0.512256	10.8171	ASF356_000000000001	1127157	1127835	r	DNA-binding transcriptional regulator, GntR family	COG1802	K	K	ATGAGTAAAAAAATTACACTTGTGGATCAAATTTATTTAAACATTAAAGAAGATATTGGCAATAAGGTACTTTTCCCAGGACAAAAGATTAACGTAAAAGAATTAAGCAGAAAATATGAAGTAAGTGATACCCCAGTCAAACAAGCTTTAAATCGCTTAATTTCTGACCACATGGTAATCAGTGTACCTAACAAAGGCATGAGTGTACGTCATGTTTCTATTGAAGAATTAGACGAAGTTTTTGATATGCGTTTAATGATGGATTTATACTTTATGAAAGATATTCTCTCCACGTTTAGCTATAACAAAATACTGCAAGAACAAATGCATAAGAATATACAGCAACATAGTGCCTTTGTTGAAAAAATCACAACAGACAATCATCAAAGCAGCACTTTT…
1646	111.506	228.642	111.506	228.642	-0.512314	51.4418	ASF356_000000000001	1713411	1714554	f	Acyl-CoA dehydrogenase related to the alkylation response protein AidB	COG1960	I	I	ATGGAATTTAGTTTATCAAAAAAACATTTGTTATTGAGAGATTTGTACAGAAAATTTGCAGAAGAAGAAGTAAAACCTTTAGCAGAAGAATTAGATGAGCAAGAACGTTTCCCTGTGGAAACTGTAAAAAAATTGGCGAGATATGGATTTATGGGTATTCCATTTCCAAAAGAATATGGTGGTTCTGGAGCAGATAATTTAGCATATTCTATGGCAGTAGAAGAATTAGGAAAAGTATGTGCTACTACAGCAGTTATTGTTTCTGCTCATACTTCATTGTGCTGTCAGCCAATATTCCAATTTGGTACAGAAGAACAAAAACAAAAATATTTAGTACCATTGGCAAAAGGCGAAAAATTAGGTGCTTTTGGTTTAACAGAGCCTAGTGCAGGAACAGAT…
741	20.9769	43.026	20.9769	43.026	-0.512461	8.96435	ASF356_000000000001	767987	769025	f	UDP-N-acetylmuramyl pentapeptide phosphotransferase/UDP-N-acetylglucosamine-1-phosphate transferase	COG0472	M	M	TTGGATTATAATTGGCTTTTATATATTGCAGCTTTTGCAAGTGCTTTTGCGATTACATTGGTAACAACACCCTTAGCAAAAAAAATCTCTATAAAATTGGGTGCGATTGATATACCAAAAGATAGAGGTATGCACAAAAAACCTATGCCTCGTATGGGTGGTATTGCTATTGTAATGGGTTTTATGATAACAGTGCTTGTTTTGTATCGTTTTAATCCAGAAATGAATGTGAAGCAATTTGCAGGCTTTGTAATGGGAGCTAGTATTATTGTTGTGCTTGGTATGATAGATGATGTAAAAAATTTAAGGGCAAGACTGAAATTTTGTATACAGATTGTTGCAGCATTGATAGTGATATATTCTGGTACAAGAATTAATGTTGTTATGTGGCCTGTGACA…
2816	11.6052	23.8285	11.6052	23.8285	-0.51297	6.5534	ASF356_000000000001	2857397	2857706	r	GGDEF domain, diguanylate cyclase (c-di-GMP synthetase) or its enzymatically inactive variants!!!GGDEF domain, diguanylate cyclase (c-di-GMP synthetase) or its enzymatically inactive variants!!!EAL domain, c-di-GMP-specific phosphodiesterase class I (or its enzymatically inactive variant)!!!GAF domain	COG2199!!!COG2199!!!COG2200!!!COG2203	T	T	TTGTTAGATGAATTAGATGATATTATATATGTATGTGATGTGGAAACATATGAATTATATTACATCAATAAATTAGGAAAAAAATTAACAGGTGTATATGATTATACAGGAAAAAAATGTTATGAAGTATTTCAAAGAGGAGAAGAAGGCTGTTCTGACTGCAAAAAAGACTGTTTAGAACAGGGAACATTTCGTACAAAAATTAAAAAAGAAAAAAATGTTGAGTTTTTAATAAAAGAAAAATTAATTACTTGGAATGGAAAGCCAGCACGTCTGCAAATTGTAGCAGATAATAGCATGAAAATGTAA
1978	556.153	1142.07	556.153	1142.07	-0.513032	239.269	ASF356_000000000001	1979280	1980030	f	Pyruvate:ferredoxin oxidoreductase or related 2-oxoacid:ferredoxin oxidoreductase, beta subunit	COG1013	C	C	ATGTCAGTCGTATATGAAAAATCTAAAGCTTTAACAGATGTGAAATTACATTATTGCCCTGGCTGTGCTCATGGTATAGTACATAAATTACTGGCAGAATGTTTGGAAGAAATGGGTGAAACAGGAAACGCTATTGCTTGTGTACCTGTAGGTTGTGCTGTTATGGCAAATAAATATTTTAACTTTGATGCAATTCAATGTGCCCATGGTAGAGCTCCTGCTACTGCAACTGGTATTAAAAGAGTAGACCCTAGCAAAATAGTAATTACATATCAAGGTGATGGTGACTTAGCTTCCATCGGTACTTGTGAAATTGTTCATGCAGCAGCTAGAGGTGAAAAAGTTACAACTATTTTCATCAATAACGGTATTTATGGTATGACAGGTGGTCAGATGGCT…
186	334.718	687.652	334.718	687.652	-0.513245	181.031	ASF356_000000000001	180013	181192	r	Aspartate/methionine/tyrosine aminotransferase	COG0436	E	E	ATGAGAAATTTTATCGCAAAACACGTTGAAGAAATGCCACCTTCTGGTATTAGAAAATTTTTTGATGTTGCTGCAACAATGGAAGATGTTGTTTCATTAGGTGTTGGAGAACCAGATTTTAAAACTCCAGAACACGTTAGACAGGCTGCAATCGACTCTTTAAAAGAAGGTAAAACAAGATATTCTTCTAATCAAGGTATGCCTGAATTAAGAAAAGTAATTTCTGATTATCTTGACAGAAGATTTCATACAAAATATGACCCAGCTGACCAAATTCTTTGTACAATAGGTGCTTCTGAAGCAATTGATATTGCATTAAGAACAATTATTGAACCAGGCGACGAAATTCTTGTTGTAGAACCTTCTTATGTTTCCTACAAACCAAGTATTACATTGCAG…
2434	0	2.05442	1	2.05442	-0.513245	0	ASF356_000000000001	2509481	2510069	r	Acetyltransferase (isoleucine patch superfamily)	COG0110	R	R	ATGAATACAAATGAATTTTTAAATCATGTAAATCAGGGGCTAGAAATACAAGGTGGTTCTGAAGTACATCAATATATGAGTGAATTAAGTCAAGAAGCAATAAAAATTACAACAGAATTGAATTGTTGTTATCATACACCAGAAGAAATATGTCATATTTTTTCAAGGTTAATTGGAAAACCTGTTGATAATACGTTTAGAATGTTTCCACCATTTTATACAGATTGTGGAAAAAATATTAATATTGGAAAAAATGTATTTATCAATTCCTGCTGTTGTTTACAAGACCAAGGCGGCATTACTATAGGAGATGGTACGTTGATAGGGCACAAAGTTGTTTTTGCTACACTTGACCATGACTTTAACCCACAAAAAAGACAAAGTATGATACCAAAACCT…
2216	22.0619	45.3268	22.0619	45.3268	-0.513271	12.6384	ASF356_000000000001	2271698	2272619	r	Aspartate carbamoyltransferase, catalytic chain	COG0540	F	F	ATGCTAAACAGAAAAGATATTCTTGGTTTAAAGGATATGACAAAAGAGGAAATATTAGAAATACTCCAAACAGCAAAGGAGATGAAACTTCGCATTGATGATAGTACTAAAAGAGTAGATGAAGTGAAAGGGTGTAGTATTGTTAGTTTGTTTTATGAAAATAGTACAAGAACAAAAACTTCTTTTTCGCTTGCTGGAAAATATTTAGGAGCAACAGTACAAGACTTAGGTGTAAGTACAAGTAGTGTAAATAAAGGAGAAAGTTTAATTGATACAGGAAAAACGTTGGATCAAATGGGTGTAAAAGTGATGATAATGCGTCATAATATGACAGGAGCACCACATATTTTAGCGAAAAATGTATCAGCCCATGTTATTAATGCAGGAGATGGTTCTAAT…
844	3.47344	7.13813	3.47344	7.13813	-0.513397	1.05746	ASF356_000000000001	873834	876375	f	Cation transport ATPase!!!Copper chaperone CopZ	COG2217!!!COG2608	P	P	GTGAAACAAAAATTTGATGTAACAGGTATGACTTGTAGTGCGTGTAGTGCTCATGTAGAAAAAAGTGTTAACAAATTAGCAGGTATTTTTTCTGTTAATGTTAATCTGTTGCAAAATTCTATGACAGTAGAATATGAAGAAACAAAACTAACAGATGAGGAAATCATAAAAGCAGTAGAACAAGGAGGATATGGAGCAAAAGTACATGGTAGTGAAAAAACAAATCATACTTCTGAAAATATTGCACAGTCTGAAATGGATACTATGAAAAAAAGACTGATTTGGTCATTTGTATTTTTAATACCACTGTTTTATATTTCTATGGGGCATATGATGGGTATGCCATTACCTAGTATATTGCTTGGACATGAAAATATCATGTCATTCGCATTGACACAG…
1885	5.84547	12.0166	5.84547	12.0166	-0.513548	1.77594	ASF356_000000000001	1907191	1908097	f	UDP-N-acetylenolpyruvoylglucosamine reductase	COG0812	M	M	TTGAATGTAATAGAAGAATTAAAAAGTGTTTTAAAGCAACAAAATGTATTGCAATGTGAAAGCATGGCAAATCATACTTCTTTTCGTATAGGAGGAGCAGCAGATATTTATATTTCTCCTCATAATGCAGAGGAAATAAAAAAAATCATTGCTGTTGCAGAAAAGCATAATGTAGCAGTTAACATTGTAGGAAATGGTAGTAATTTGCTTGTAAGAGATAAAGGCATTAGAGGCATTGTAATACAGATAGCAAAAGATATGAACCATATTTCTGTAGAAGGACAAAAAATAAAAGCACAAGCAGGTGCTTTATTAAGTGCTATAGGTGCAGTAGCATTACAGCATCATTTAAAAGGATTTGAATTTGCCTCTGGTATTCCTGGCTCTTTAGGTGGTGCA…
946	50.0247	102.858	50.0247	102.858	-0.513653	31.5432	ASF356_000000000001	972308	972470	r	Rubredoxin	COG1773	C	C	ATGAAAAAATATGAATGTGAAGTATGTGGATACATCTATGACCCAGCAGTAGGAGACCCAGAACATAATATTGCACCTGGCACACCTTTTAGCCAGCTTCCTGATGATTGGGAATGTCCTTTATGTAATGTTGGTAAAGACCAATTCAAAGAAATACAATAA
2134	3.32614	6.83933	3.32614	6.83933	-0.513675	0.681055	ASF356_000000000001	2181576	2181993	r					GTGATAATTATAGTGTGTGTTGATGACAATAATGGTATGTTATTTCACAATAGAAGGCAAAGCAGAGATATTGCCTTGTATCAACATATTATGGAGGTAATAAAAGGGAAAAAACTATTGATGAATGACTATTCTGCAAAATTGTTTTCAGAAGAACAAAAAGAACATATTATAGTACAAAATAATTTTTTAGAAATTGCATCAGAAAATGACTATTGCTTTGTAGAAAATACAGTAGTATTAGATTATCAAAACAATATTCAAAAAATCATATTATATAGATGGAATAGAACATATCCCGCAGACACTTATTTTCAATTTCCGTTGGACCAAAATAAATGGAAATTAGAAAAAACAACTGATATAAAAGGAAACTCTCATGATATTATTACAGAGGAG…
412	11.1962	23.0303	11.1962	23.0303	-0.51385	5.76555	ASF356_000000000001	420134	420761	f	Acetyltransferase (isoleucine patch superfamily)	COG0110	R	R	ATGACTATTCCAGAAAAAATATATCCTCGTACAAGAGATACACAAACAATTTATTTAAAAAATGTCATTACAAATACAAATATCATTGTTGGAGAATATACTATATACAATGATTTTGTAAATAACCCTATATTATTTGAAAAAAATAATGTATTATACCACTATCCTATCAATCATGATAAATTAATAATAGGAAAATTTTGTTCTATTGCTTGTGGTGCTCGTTTTTTGTTCAACAGTGCTAACCACAGTTTATATTCTCTATCTAGTTATCCATTTCCTATTTTTTATGAGCAATGGAGACTGGACAGTAAAAATGTAGTAGATGCTTGGGATAATAAAGGAGATATTGTTATTGGAAATGATGTTTGGATTGGTTATGAAGCAGTGATATTAGCT…
932	5.0077	10.3102	5.0077	10.3102	-0.514298	2.30473	ASF356_000000000001	951793	952702	f	GTPase Era, involved in 16S rRNA processing	COG1159	J	J	ATGTTGCAAAAAAAATTTCAATCAGGTTTTGTTTCATTGGTAGGTAGGCCAAATGTAGGAAAATCAACATTAATGAACCATTTAATAGGGGAAAAAATAGCAATTATTTCAAATAAGCCTCAAACAACGAGAAATAAAATTACAAGTATATTAACAAAAGAAAATTTTCAGTGTGTTTTTATTGATACACCAGGTATACATAAACCAAAACATAAATTAGGGGAGTATATGGTAAAATCAGCAGAGAATGCATTAAATGAAATAGATGTTGTGTTGATGCTGATTGAACCTACAGAAAAAGTATTAGAAAAAGATAAATATGTATTGGAGTATCTGAAAAATGTAAAAACACCTGTAATATTGGTCATCAATAAAATTGATACTATAGAAAAACAAAAA…
832	3.27206	6.73775	3.27206	6.73775	-0.514369	1.66095	ASF356_000000000001	862604	863828	r	Predicted ATPase, AAA+ superfamily	COG2607	R	R	ATGGAAATCAAACATTTTTTACTTGCTTCTTGTTCTCTGACTACATTGCGTCACATAACAGAAGCACCTATATTTCAATTAACTTATAATGTTATGGAAAGTTACGCTAAAACAGCACAAGATTTTTGTCGTGCTTATGGTGAACTTTGTGGCTATATATTTGAACACAAAGATTTATCTCGTTTATTTTATGAAGAACTTGTATATGACAACAATATTTTTGCAGATTTAAGTTGTAAAAAATCTCTCGAAGAAATACCAGAACACATAAAGTCTTCCGTATCATTTGATATACAGGTATTAGAAACCGTTTCTTCTATTACAGGAGATATGCTTATTGAACAAGCTGTTAAAACATTTCCTAAAGAAAGTGCTTTTTTACATACATTACCACGTTTT…
1865	19.3657	39.8857	19.3657	39.8857	-0.51447	10.5248	ASF356_000000000001	1886425	1887877	f	Asp-tRNAAsn/Glu-tRNAGln amidotransferase A subunit or related amidase	COG0154	J	J	ATGGAGTTATGTCAGCTGTCAGCATTGGAGCTAGGCAAAAAAATAAAGTCAAAAGAAGTTGGCGTTGTAGAAGCAACAAAAGCTATTTTGGAAAATATTCAAAATAAAGAACAAAAATATCATTGCTATGTTACTGTTTGTGAAAAAGAAGCATTGGCAGAAGCAGAAGCAGTACAAAAAAAGATAGATAGTGGAGAATTGAATACACCTTTAGCAGGTGTACCAGCAGCAGTAAAAGATAATATGTGTACAAAAGGTATGCAAACATCTTGTTCTTCTCGTATGTTAGAAACATTTAAACCAGTTTATACTGCAACAGCAGTACAAAAATTGCAATATGCAGGTGCAGTTATAGTTGGTAAAACAAATATGGACGAGTTTGCTATGGGAAGTACATCA…
2003	12.5761	25.9367	12.5761	25.9367	-0.515122	5.9359	ASF356_000000000001	2008904	2010152	f	Hemolysin or related protein, contains CBS domains	COG1253	R	R	GTGGAAGACCCCGGCAGTTGGTGGTTAATATTAATTTTATTGATTTTAGTATGTGGTTCTGCATTTTTTTCTGCATCAGAAACAGCTTTGACTTCTTTAAACAAAATTAAATTAAGAAATATGACAGAAGAAAATGTAAAAAATGCTGATAAAGTTCAAAAACTAATAGATGACCCTAACAGACTGTTAAGTTCTATATTGATAGGAAACAATTTAGTAAACAATGCTGCTGCTGCTTTAACAACGATGATTGCAGTATCTTTATTGGGTGGTCAATCTGGTGTAGGTGCTGCTACAATGGTAATTACTATTATTATACTAATATTTGGTGAAATTACACCAAAAACATTAGCATCGCAAAATGCAGAAAAAGTGTCTTTAGTGGTAGCAAACATTATT…
252	4.33466	8.9418	4.33466	8.9418	-0.515237	3.56085	ASF356_000000000001	257757	258513	r	Exonuclease III	COG0708	L	L	TTGAAATTAATATCTTGGAATGTAAATGGTATTCGTGCTGCTATGGGCAAGGGGTTTATAGATTATTTTAATAGTGCAAATGCAGATTTGTTTTCATTGCAGGAAACAAAGTTACAAAAAGGACAAATTACGTTAGATTTACCAGAATATTATCAATATTGGAACTATGCTGAAAAAAAAGGTTATTCGGGTACTGCTGTGTTTACAAAAAAAGAACCTATTACTGTATCATATGGTATAGGAATACCAGAACACGACAAAGAAGGCCGTGTGATTACATTAGAATTTGAAAATTTTTATTATATTACAGTATATACTCCTAATTCCCAGCCAAAACAAGCACGTTTAGCCTATCGTATGCAATGGGAGGAAGCGATACTTGCTTATTTAAAAAATTTA…
1317	6.01458	12.4115	6.01458	12.4115	-0.515401	2.90417	ASF356_000000000001	1359002	1359962	r	ABC-type uncharacterized transport system, permease component	COG1079	R	R	ATGAATACAGTAATTATAGATGGTTTATCTTTTACATTGCCACTTTTTATTATGGCAATAGGTGGTATCTACAGTGAAAAAAGCGGCATTACTAATTTAGCATTAGAAGGTCTACAAGGCTTTGGTGCTTTTGTAGGAGCATTAGCAGCGGTACTATTAGCAAGTCATTTTTCTGCAAACTCTCAAATTCCTTACTATATTGCTATTGTTTTTGCAGTGTTAGGTGGTATGGCTTATGCTTGTATACATGCACTACTTTGTATTAAATTTAAAGCAAATCAAGTTATTAGTGGTGTAGTAATAAACATTTTAGCTATGGCACTTACTGCATTTTTGACAAAACAAGTCAATAAAGTTGTATTTGGTGCACCTTCTGATAAATTTGTACTAGGGGTTTCT…
637	5.01648	10.3549	5.01648	10.3549	-0.515545	2.41318	ASF356_000000000001	652422	653211	f	Indole-3-glycerol phosphate synthase	COG0134	E	E	ATGGAAAATATTTTAGAAGTTATTGTAAAAACAACTAGAACCAGAATTACAGAGGAACAGAGAATTTGTCCTCTTGTAGAATTAAAACAAAAAGCTGAAGCTATGAATGCTAACACAGGTTTTCCATTTTACAAAGCATTACAGTCAAAAAATATGGCTTTTATATGCGAAGTAAAAAAAGCTTCTCCTTCCAAAGGTATTATTTCAGAAGAATTTGACTTTATAAATATTGCAAAACAATATGAAAAAGCAGGAGCAAATGCTATTTCTTGTTTGACAGAGCCTTATTACTTTTTAGGTAGAGATGAACATTTAAAACAAATTTCTGAAAATGTGTCTATTCCTATACTTAGAAAAGACTTTACAGTATCTGAATATATGATATATCAAGCAAAATTG…
1407	44.9264	92.8661	44.9264	92.8661	-0.516224	22.638	ASF356_000000000001	1452875	1453853	f	Archaeal/vacuolar-type H+-ATPase subunit C/Vma6	COG1527	C	C	ATGGCAGAAGAAAAAATATATCCTTATGCTGTAGCACGAATACGTGTGCTGGAAAAAAACCTTCTGAGCAAACAGACGTTAAATCAAATGGCAGATGAGAGAGAGATAGAGAGCTGTTTGAGAACATTAACAGAATATGGCTATGATAGTGTGCCAGAAGGCAATGCGAGAGAGTTTGAGCAAGTGCTTTCTGCTGAATTGAGTAAAACATATGCAGTAATACGTGAGTTGGTGCCAGAGGAAAAATTTATAAATATTTTTCTATATAAAAATGACTATCAAAACTTGAAAGTTCTTTTAAAACAGGAAGTTTCTGGTATTGATGGAGCACAATATATTGTAAAGGGTGGCACAGAACCCGTAGAAAAATTAAAACAGTCCATACTGGATAGAAACTAT…
891	2.06716	4.28109	2.06716	4.28109	-0.517141	0.955224	ASF356_000000000001	922652	923054	f					ATGAAAACAAAAAAAGCAATATTGTCAAAAATTATAGTCATATACATTGCTGTTTTGTGTATTTTTTATTTATTTTATACACAAAATGATAGGAATGAAAAAAGAATGATAACAAATTATACACAGGAATTTTTTAATGAAATTTTAAACACATCAGAAGATCTAGAGAAAAGAGATATAGATAAACTACTAGGCGTATATTATAGTAAATTTACAGGAACAGAGAAAGAATTTGTTCCTAGGGCTGTTTTAAGTAGTTTAAAAATAAAAAATTATACTTTGAGCAAAGCAGAAAAATTAACAGACAGATTATATAGAATTTTTACTCATTTAGATTCAGATAGCTTAAAAGATTATGAAAAAGATGGTTATACATATATTGCATTAATAAATAATCAA…
2472	1.60267	3.32	1.60267	3.32	-0.517269	0.565333	ASF356_000000000001	2535847	2536222	r	Predicted transcriptional regulator	COG3682	K	K	ATGAAAGAAATCGTAAAAATTACAGAAGGACAATTAAAAATTTTAAACATTTTATGGAAGGCAGAAAAGCCAATTTGTGTTTCAGAAATACTGGCAGAATTAAAAAAACAAGACATTCATCTAGCCTATCGTACTGTGTCAACATTTGTAGGGCAATTAGAGGAAAGAGGTGCAGTTGCTGGCATCAAAGACCAAATGACATTTTATTATTATCCGCTTATTGAAGAAAAGGATTTTAGAAAAAATGAAGCAAAAAATCTGATAAAAAAGCATTTCGGGGGGTCATTAAAAGGATTTTTAGCCGCTTTCACAGGAGATGAAGATTTGACACAGCAAGAAATAGAGGACATGAAGGAGTGGGTTGATAAACTTTGA
974	2.90991	6.02883	2.90991	6.02883	-0.517334	1.01982	ASF356_000000000001	999093	999648	f					ATGACAGAGGAAAAAGAAGTGCAACAAATGATAGAAGATGATTTTACACAATATGAAACTGTTTGGACACAATTTTATAATGATAAAGAAGCAATGGAGGCCCTTTTTTTGATGTTAATTAACCATTATATTGATAAAATTAATGGCTTTGCAGAGGGAATTGAAGTTTTAAGTGCTTATCAAACAGTGGAAAAGCAGGTAGAAATTTGTCGTAAAAATATTTCATTGCTAATAGAAAGAATGAAATTATTTCAACAAAATAATTATACAAATGATGGATTATTTGATTTGTATTTAAGACAAGAGAAGGAAAAAGATGTAGTTATAACAGAAATGGATTTTACAACAGTTCGTTTGAGTATAGGAATGATGGAGGAAATTTCTTCTATAGAAAAAGAG…
2162	4.42424	9.18065	4.42424	9.18065	-0.518091	1.14219	ASF356_000000000001	2214536	2215394	r					ATGGATGAAGATACTAATATGACAGAAATGGAAGGAATGGAAACTAGTGCAGATATGATTATGCCTTTACCTTTAACAGAAGAACAAATTGACAATTTAACAGAGGAAAATTATACAACAGAGGTTTCAGATGTTGATTTTGCAGGAGAACAAGACAACGATATAGGTAGGGCAATATTTCCAGGAAATTCTTTTTTTCCGGGCAACAATAGACCAAATACTAATATTACAATCATTCCTATTATACCAGGTGTCACAAGATTTTCTTATATTCGTTTTTTAAATGCAAATTCTTCTCAAACTCCTATAGATATTTACATCAATGGCAGAAAAGTTGCTTCTTATCTAAATTATAGAGCATTTACAGAATATATGAAAGCTTTTCCAGGATACTATCGT…
869	8.02292	16.6542	8.02292	16.6542	-0.518264	3.825	ASF356_000000000001	900392	900872	f	23S rRNA pseudoU1915 N3-methylase RlmH	COG1576	J	J	ATGAAAATTACAATAATCTGTATAGGAAAATTAAAAGAAAGATATTGGAAAGAAGCTGTAGAAGAATATAGCAAACGTCTGACAAAATATTGTAAATTAAATATTATAGAATTGCCAGATGAAAAAGCACCAGAAACAATGAGCAAAGCAGAGCAACAGCAAGTTTGTCAGAAAGAAGGACAAAGAATATTAAAAGCAATAAAAGGAGATGGTGTTGTGGTTGCACTTGCGATAGAAGGAAAAATGTTTTCTTCTGAACAATTAGCAGCACAAATACAAAAGGATACTGTAGAGGGTATAAATCATATAGTATTTATTATTGGAGGTTCTTTAGGGCTATCACAGGAAGTTATGAAAAAAGCAGATAGAGCACTTAGTTTTTCTGCTATGACATTTCCA…
2835	4.56522	9.47705	4.56522	9.47705	-0.518287	1.33454	ASF356_000000000001	2878877	2879705	r	Prephenate dehydratase	COG0077	E	E	ATGAAAATAGGCTATTTAGGACCAGATGGTACATTCAGTCAGCAAGCAGTGCTTTTATATCAAAAGACAGTAACAGATAAAACTACACTGTTACAATATAATAATATTTATGCTGCATTAGAAGGCGTTATCAAAAACGAAATTGAAGAATGTGTTGTACCTTTAGAAAATTCTATTGAAGGTACTGTTACTAGCACAATAGATTTATTGATATTTACACCAGAACTTTATATAAAAGGAGAAATAATCATACCTGTTTGGGAAGATTTTTTAGTAAAAAAAGAATATAATGGAGAAAAAATTACAAAAATACTTTCTCATCCTCAAGCGTTGAGCCAGTGTACTGGTTTTTTGAGAAAATATTTTCCAGATGTTTTATTACAGGCAACAAACTCTACA…
1664	111.946	232.397	111.946	232.397	-0.518299	46.8179	ASF356_000000000001	1726591	1726981	f	Ribosomal protein L22	COG0091	J	J	ATGGCAAAGGGACATAGAAGCCAAATTAAAAAACAGAGAAATTTGGATAATAGAGAAAAAAGACCACACGCATCTGCTAAGTATGTTGGCATTCCAGCCACAAAAGCGAAAATTGTATTAGACCAGATTAAAGGCAAAGATGTTGCCACAGCAGCGGCTTTATTGCAATATTCACCAAGATATGCGGCGGAGATTATTGCGAAAGTATTGAAATCAGCAGTAGCCAATGCAGAAAATAATTTAGGTATGGATATTAGCAAATTATATGTTGAAGAAGTAAGTGCAAACCAAGGACCAACAATGAAAAGAATTCGTCCAAGAGCACAAGGTAGAGCATATAGAATATTAAAAAGATCAAGTCATATATCCATAATCCTCAATGAGAGATAA
2649	1.30744	2.71521	1.30744	2.71521	-0.518474	1.55016	ASF356_000000000001	2704980	2705289	r					ATGAAAAAATGTTATTTTTATGAGGACGAACTAATACAAGAAATACAAAAAATTGTAGAAAAAAACAACAGAAACAGCAAAGAACGTAACCTGATTGTAATTGTAGAAAATCAAAACAAAAATGGGACGGTTCTTATCAATAAACATATTAGCAGAGATGCTGCAATGTCTTTGTTAACATCAGCGATTTGCAATATTTTATATCATGAAAAAGCAGATTTTGTTACGCTTGAAATGATTGCAGAACATTGTAAAAAAAATATTCTTTATGTTTTGAAAGAAATAGAAAGAATAAAAGAAAATAAATAA
2634	0	2.07772	1	2.07772	-0.518703	0.348877	ASF356_000000000001	2695601	2696180	r					ATGAGTGATTTTGAAAAACTGATAAAAACGATTACAAGTATAGAGGAAGTCATACAGCAAGGTGCTCAAAATGGTTTAAAACAAGCGGGAGCCAGAGTAATGGGAACTGCAAAGGAAAAGTTAGGCACCTATCAGCCTAGTGTAGGAGAATATCCTGCATGGCAAACATTAAAGCCACAGACTGTAAAAAGAAAATATACAACAAAAAAAGGAAATTTAAAAAAGTCTGGAAAAGAATATTTCAAAAAATACGGAAGTTTTGAGCCAAGCGGTACAGCAGATGACAGCCCTTTAGTAAATACAGGACATTTAAGAGCAGCAATTACAACAGATGAAAGCCAAATAGCACAAGGAAATATTTATATTGGCGTAGCAAAAGGAAAAGCAAATAAAAAAGGG…
2186	2.34063	4.86652	2.34063	4.86652	-0.519035	0.528811	ASF356_000000000001	2238255	2239626	r	Cobyrinic acid a,c-diamide synthase	COG1797	H	H	ATGAAAATTCCGAGAATACTTTTCGCTGCACCTGCAAGCGGTACAGGCAAAACAACAATTACTTGCGGCTTTTTAGCAGCACTGAAAAAAAGACAAAAAGATATTATTAGTTTTAAATGTGGCCCTGACTATATAGACCCACTTTTTCATAGTCATATATTAAAAGTGCCTTGCTATAATATAGATACTTTTTTAACATCAGAAAAATGTGCAGTTCAGTTATTTTGTCAAAATGCTTTTGAAAAACAAATCGCTGTTCTGGAAGGTGTTATGGGATATTATGACGGTTTGGCAGGTATTAGTACAAAAGCAAGTACCTATAATATTGCAAAATTAACAAAAACACCTGTGATATTGGTAGTACAGCCAAAGGGTATGAGTTTATCTGTTGTAGCATTG…
2332	0.480952	0	0.480952	1	-0.519048	0	ASF356_000000000001	2376189	2376399	r					GTGAGAAAAGAAAAAATCCATCAACCTTATAATAAATTTAAGGGATTTCTTAAAGAAAAGGAATTGACTTATTCAGATGTAGGAAAAGTATTAAATATTTCAGTAACAGCGGTTTTAAACAAAATAAATGGAGTTTCTGATTTTTATGTAGAAGAAGTAAAAACTCTACAATCTAAATATGGAATGGAATTATCTGTTTTCTTTAATTAA
866	6.15986	12.8129	6.15986	12.8129	-0.519246	4.42517	ASF356_000000000001	897034	897916	f					TTGGAATGGAAAGCTGTAAAAAATTTTCTTTTAGTACTACTTTTTATAATGAATGTAGTATTGGGATATTTTAATTATCAGCAATATCAGCAAAATGTATTAACTTCTAGTCAAGAAAGAGCCATTTATGAAGTTCTTTCTCAAAACCGCATTATATTGTATACAGACATTTTGACAAAATTTCCTCCTATGAGAAAATTGTCATTAAATGCACCTATGTATAGTAGAGATGATATGAAACAGCAATTTTTTGGACAAGAAGAGGCAACGATTACAGTAGAGTTTAATAAAACAATTATAACGAGTGAAAGCAAAGTGCTTACTATGGAAGGGAACAAAGGAGAATTAGTATTCAAAAATGGTACAAGAGAAAGTAAAAAGATTACATTAAATGAAGCA…
597	1.25309	2.607	1.25309	2.607	-0.519337	1.2428	ASF356_000000000001	606751	607237	f	Uncharacterized membrane protein	COG4769	S	S	ATGAACAGCCAAAAAATTGCATATTGTGGATTGCTTACTACCGTTGCACTACTTCTCAGTTATGTAGAACGTATACTTGCTATTCCTATGATTGTACCTGGCATGAAATTAGGCCTTGCTAACATTACTGTACTCATTACTCTTTATTTATTTGACAGCAAAACCGCTTTTTGTATTTCTATATTACGTATACTCATCTCAGGAATACTTTTTACAGGTTTTGCTAGCTTTTTATATAGTGCTTCTGGTGCATTGCTCAGTTTTATTGTAATGTCAATATGTAAAAAAACAAATGCTTTTTCTATTATTGCTGTAAGTATATTAGGTGGTATCAGTCACAATATAGGGCAAATATTTATTGCTTGTATTGTAGTAGAAAATTTAAAACTTTTTTATTAT…
1614	2.91453	6.0641	2.91453	6.0641	-0.51938	4.32479	ASF356_000000000001	1679542	1679776	f	Fe2+ transport system protein FeoA	COG1918	P	P	ATGACATTAAATAATGGAGAAAAAAATGCTACTTATATTGTAGAAAAATTAGATTTGCCATTACATATAGAAAAAAGGCTAGAGGCGTTAGGTATGTTGGCAGGTACAAAAGTAGAAGTATTAAACAATAAAAGCGGCGGAACACTCATTATAAAAGTAAGGGGTACACGTTTTGCAATAGGAAAAGGAATATCAAAAAACATTGAAGTAAGGAGGGCTTGGTATGGCACATGA
1756	0.64076	1.33333	0.64076	1.33333	-0.51943	0	ASF356_000000000001	1793039	1793618	f					ATGAGCATTTACAGCAAGCTATTTGAGATACAACAAAATTTAAAAGCACCAAAAGAGCAATATAATAAATTTGGCAATTACGCTTTTCGAAGCTGTGAGGATATATTAGAAGCATTAAAACCGCTTTTAGCAAATCAAAAAGCAGTTATTGTGTTATCAGATGAACTCACAAATATAGAGCAAAGATATTACATAAAAGCAACTGCACGCATAATAGACATTGAAACAGGAGAACAAATAGCAAATAGTGCTTATGCAAGAGAAGACGAAAATAAAAAAGGTATGGATTTAAGCCAGATTACAGGAGCAAGTAGCTCTTATGCAAGAAAATATGCTTTGAATGGCTTATTCTGTATAGACGATAACAAAGACAGTGATACAACAAATATATATGAAAAA…
188	2.1289	4.43605	2.1289	4.43605	-0.520091	1.35247	ASF356_000000000001	182112	183105	r	Hydrogenase maturation factor	COG0309	O	O	ATGGAAATTGGAAAAATACCACCAGAAATATTAAATCGTATTGTATTAAATCCTATAAATCATTTTGCTGTAAAAAGAAAAGATGTATTTTTAAGACCTAAAACAGGAGAAGACTGTTCTGCTATTACATTTGGAGAAGAACTTTGTGTAGTATCAGCAGACCCTATCACAGGAGCAGAGCAGGATATAGGATATATTGCAGTACACATTAATTGTAATGATATTGCATCAAGCGGAGCAGAAGTTGTAGGAATACTTTTGACAATATTGTTACCAGAAAAAAGTACAGAGGCAACATTGTCTGACATTATGGAAGGGGCATATGAAGCAGCAAAAGAAATAGGTATTGAAATATTAGGAGGACATACAGAAGTAACATCTGCTGTGAACAAGCCTATA…
774	17.6048	36.6856	17.6048	36.6856	-0.520116	12.1735	ASF356_000000000001	808272	808854	f	Stress response protein SCP2	COG2310	T	T	ATGCCTATTAATTTACAAAAAGGACAAAAAGTGGATTTAACAAAAACAAACCCTGGATTAACAAAAATGTGTATTGGATTGGGCTGGGACATAAATAAATACGATGGAGGAAATGCTTTTGACTTAGATACAGCAGCGTTTTTGTTAGGGGAAAATGGAAAAGTAAGAAAACAAAATGACTTTGTATTCTACAGCAATTTAAACCATGAAAGTGGTGCTGTGGTGCATAAAGGAGATAACAGAACAGGCGAAGGAGAAGGAGATGATGAACAAATATTGATTGATCTTTCTAAAGTACCTGTTGATATAATGAGAATTGCTTTTACAGCAACAATATATGACGCAGAAGCAAGAAAACAAAATTTTGGGCAAGTTTCTAATGCTTATATTAGAGTAGTA…
1946	0.573034	1.19476	0.573034	1.19476	-0.520376	1.22472	ASF356_000000000001	1949483	1949750	f	Uncharacterized membrane protein	COG5546	S	S	ATGAAAAAAATCAACTGGAAGGTAAGGGCAAAAAATCCGTATTTTTGGTTTGGATTGGTGGCGATAGTGTTGGCAGCTGTTGGTGCAAAACCAGAAATGTTTACAAGTTGGGAGATACTCATAACACAAGTGAAGCAGCTTTTTGGTAATCCTTTTGCATTAGGTTGTGTTATTGTGGCAATTGTGGGCTATATCAATGACCCTACTACAGAAGGTATTACAGATAGTAAACAGGCATTACAGTACAGTAAGCCTAAAAGGGATTGA
1661	93.8567	195.75	93.8567	195.75	-0.520528	42.7	ASF356_000000000001	1725039	1725339	f	Ribosomal protein L23	COG0089	J	J	ATGGCAGATTTAAAATATTATGACATTATCAAAAAACCAGTCATTACAGAAAAAAGTATGTCAATACTTGATGAAAAAAAATACACTTTCTTGGTACACCCAGACGCAACAAAAGCACAAATTAAAGAAGCAGTAGAAAAAATGTTTGATGGTGCAAAAGTAGCTTCTGTTAATACAATGAACTATGATGGCAAACCAAAAAGACGTGGCATGATATGGGGTAAAACAGCAAAAAAGAAAAAAGCCATTGTAAAATTAACAGCAGATAGTAAAGATATTGAAATTTTCCAAGGAATGTAA
2367	19.4229	40.5514	19.4229	40.5514	-0.52103	9.09582	ASF356_000000000001	2413385	2417549	r	Glucan-binding domain (YG repeat)	COG5263	G	G	TTGAAACAACAAGTATTTGCACTTTTTTTGGCTACGTGTTTGCTCTCATCAGATATACCAAAAGTACACGCTTCACAAGAAGATACAACAAATCAAGAAAATTCTTACAGTGAAGAAAATGTAACAAAGGAAGAAAACACAACAGAGCAAGAAAATTCTTACAGTGAAGAAAATGTAACAGAAGAAGAAAACACAACAGAGCAAGAAAATTCTTCTAATGAAGAAAATGCAACAGAGGAAGAAAACACAACAAATCAAGAAAATTCTTCTAATGAAGAAAATGTAACAGAGGAAGAAAACACAACAAATCAAGAAAATTCTTCTAATGAAGAAAATGTAACAGAGGAAGAAGACACAACAGAGCAAGAAAATTCTTCCAATGAAGAAAATGCAACAGAG…
748	2.02363	4.22542	2.02363	4.22542	-0.521082	0.673691	ASF356_000000000001	774131	775697	r	ABC-type Fe3+/spermidine/putrescine transport systems, ATPase components	COG3842	E	E	ATGCGAAAATTAATACAATTTAAAAACATTGTAAAAGACTTTGATGGACAATTAGTACTCAAAGGAATTAATTTAGATATTTATGAAAATGAATTTGTTACATTACTTGGCCCTAGTGGCTGTGGTAAAACAACATTATTACGTATACTAGGAGGATTTTTAAATCAAACAGAAGGACAAGTGATATTTGATAATACTGAAATTAGCAATGTTCCTCCCTATAAAAGGGAAATTAACACAGTATTTCAAAAATATGCCCTTTTCCCTCATATGAATGTATATGACAACATTGCCTTTGGACTAAAAATAAAAAAAGAACCTAAAGACATTATTGAACAAAAAGTGCAAAGAATGTTAAAATTAGTGAATTTAGAAGACTATGCTAAAAGAAATGTAACA…
1678	102.661	214.411	102.661	214.411	-0.521195	32.7111	ASF356_000000000001	1732082	1732262	f	Ribosomal protein L30/L7E	COG1841	J	J	GTGGCGGAAATTAAAATCACATTAGTGAAATCAACAATCGGAGCAATCCCAAAACATAGAAAAACAGTGCAAGCTTTGGGTTTGAAAAAACTCCATAGTAGTAAAATCCATCAAGACAATGTGGCAATACGTGGAATGATAAAACAGGTAGGTCACCTTGTAAAAGTGGAAGAAATTTAA
403	3.29375	6.87917	3.29375	6.87917	-0.521199	2.15625	ASF356_000000000001	413122	413602	f	Predicted NAD-dependent protein-ADP-ribosyltransferase YbiA, DUF1768 family	COG3236	O	O	ATGCAAAATATAATTTGTTTTCATAATCCTGATGAAATTAATGGTTATTTGAGTAATTGGTTTTTGTCAGAGTTTACAAAAAATGATATTTTATTTTCTTCTATGGAGCAATATATGATGTACCAAAAAGCAAAATTGTTTCAAGACAATGATATTGCTTCAAAAATATTAAATACATCAGATGCTGGTAAAATAAAAGCTTTGGGACGTTCCGTAAAAAATTATAATGATACTATTTGGAATGGTACAAGACAAATCATTGTTTATGAGGGATTACTTGAAAAGTTCCGACAAAATGAAGAAATTAGAAAAAAATTAATAAAAACAGAAAATGCAGTTTTAGCAGAATGTGCTGTACAAGACAAAATTTGGGGTATTGGTTTATCTATGAAAAACGAA…
675	3.52821	7.37308	3.52821	7.37308	-0.521475	1.57949	ASF356_000000000001	695935	696715	r	Cellulose biosynthesis protein BcsQ	COG1192	N	N	ATGAGTAAAGTGAGAGTAATATCCATTACCAATCAAAAAGGTGGCGTAGGGAAAACAACAACAGCAATTAATTTATCTGCATGGCTTGCAAATAAAGGAAAAAAGGTACTTGCTATTGATGCTGACCAACAGGGAAATACAACAAGCGGCATTGGATTAGACAAAAATGACATTGAAAGTACTATTTATGATGTAATGTTAGAAGAATGTTCTCTTTCTGATGTAAAACTTTCGACTTGTGTAAAGGGATTAGAAGTAGTACCTGCAAATATCAATTTAACAGGTGCAGAAATTGAACTAATTGGAAAAGAAGGCAGAGAATATATATTAAAAAAAGAAATAGACAATATAAAAGAACAATATGATTTTATTATAATTGATTGTCCTCCTTCTTTAAAT…
21	4.78311	9.99636	4.78311	9.99636	-0.521514	2.54585	ASF356_000000000001	13045	14419	r	UDP-N-acetylmuramyl pentapeptide synthase	COG0770	M	M	ATGATAGCAATTACATTAGAAAAAGTAACACAAATTGTAAATGGTACTTTTTTGGGTAATATAGAAGGATTACAAAAAAAAGCTATAGGATTACAAAGTGACTCCCGAAAAGTAAAAATAGGGGATATATTTGCTCCTATAGTAGGAGCAAAAGTAGACGGGCATGATTTTATACAAAAAGCATTTGAAGCAGGAGCAGTGTGTTGTTTTTGTGAAAAAGAATGTGATATAAAACAAGGACAATATGGCATTTCTGTAAAAAGTGTTGTAAAAGCAATGTTGGATTTAGCAGAATATATTATAGAGGAACTGTCTATACCTGTTGTTGCTGTAACAGGTAGTGTAGGAAAAACAACAACAAAAGATATGATTGCCTCTGTTTTGGAACAAAAATATTGT…
2490	6.73034	14.0762	6.73034	14.0762	-0.521863	2.26966	ASF356_000000000001	2555496	2556297	f					ATGGATTTTAGAATTGGAACAGGGGGTATTTCCTACCCGAATGTTTCGCAGGCAAAACAAGACAAAAAAGTAGAAAGGCAGAGTTTTCAGGGGAGTTTAGAGAAAGTAATTCAAAACCAGAAAATGACACAGCCGCAAGACAGCATTGAATTTTCGGAGGAGTCTGACTTTAAAAAACTAGAAAAACTAAAAGAACTAAACGATGCTACTGATTTTAGTGGTATGACAGATATTGAAAAATATACAGTCATTATACAAAGATACGAAAAGGCTTTCCCAGATTTAATTGCACAGTGGGCAGGAGCTGCTGGTAATAGTGATGTTGCTGAGCACTTTACTGAAGAAATAAAAAGACAAAATATCAGAGATGACAATTTGTATCAAATTTATAAAGGTTAC…
846	2.73854	5.728	2.73854	5.728	-0.521904	1.59603	ASF356_000000000001	876892	878506	f	Tetratricopeptide (TPR) repeat!!!Glycosyltransferase involved in cell wall bisynthesis	COG0457!!!COG0463	M!!!R	M!!!R	ATGGAACAAAATAATATAATGTTGTCTATTTGTATGATTGTCAAAAATGAACAAAGATGTTTAGAAAGATGCTTGAAATCTTTAATACCTTTAAAAGAACAGCTAAATTGTGAAGTAATTGTAACAGATACAGGTTCTACAGACAAATCTGTAGAGATTGCAGAAAAATATGCAGACAAAGTGCTACATTTTGAGTGGTGTAATGACTTTTCTGCTGCTAGAAACTATGGAATAGAACAAGCAAAAGGCGAATGGATTATGGTAATGGACGCTGATGAGGAATTAGTGGAAGATGTATCTCATTTAGTAAATTTTTTTAATAGTGAAGAAAAATATCGCTATACAGGTGCTTTTTGTAAAATGAAAAATTGTTTTAATGCAGAAGTTTGCAATGAAGTA…
647	9.8552	20.6244	9.8552	20.6244	-0.522159	3.79186	ASF356_000000000001	665470	666133	f					ATGAACATTAAACTAAATCCGCTTGCTAAACAAATATCTACACTACACACTGCTCATTTTGCTTCATCAAAACAAACGGAAGGTAAAACTGCCTCAACTACAAATAGCGACCGTGTCACTTTTTCTTCAAAAGGACAAGAAGCTGCAAATAGCAATATTGAAACTTTAGCAGATAAAGTAGCAGCACAAATCGGCACTATAACAAAAGAGGATTTTATGGAACAAATAAAACAATTACAAAGTAAAAATCAATTAAAAGTAGACCCCTATAGAACAGTTGACCCTGATGGTTCTATTGCTCGTAAAACCTATTTTGAAACTTATATAGGACAGTTAATAAAACAAGAAGATAGCATTAAAAATTACTATGCTGATGCCTACAATGAAGCGGTTTCTAGT…
868	5.11069	10.6956	5.11069	10.6956	-0.522169	3.5673	ASF356_000000000001	899588	900383	f	Phosphoribosyl 1,2-cyclic phosphodiesterase	COG1235	P	P	ATGGCTGTAAAATTTTGTTCTATTGCCAGTGGAAGTAGTGGAAATAGTGCGTTTGTAGGTACACAACACACAAAAATATTAATAGATGTAGGAGTAAGTGGAAAACATATTATACAAGCATTGTCTTCTTTAGAAGTAGCAGGAAATGCTATAAATGCTATTTTTGTTACTCATGAGCATATAGACCATATTAAGGGAGTAGGCGTTATTTCTAGAAAATTTGATATACCAATTTATGCTACTTGTGGAACGTGGGAAGCTATGGAAAATCAGATTGGAAAAATTGCAGAAAAAAATAAGCGTTTTGTATATGCACAAGAAAAATGTGTTGTTAATGATATGTGTATATATCCTTTTATTATTCCTCATGATGCAAAAGAAGCAGTAGGATATAGTATA…
917	2.69504	5.64066	2.69504	5.64066	-0.522213	0.943262	ASF356_000000000001	939963	940386	f	Flavodoxin	COG0716	C	C	ATGGAAAAAATTGCAGTAATTTATTGGAGTGGTACAGGAAATACGGAAGCAATGGCAAATGCGATAGCAGAAGGTATTAAAAATGCAGGAACAGAAGTAGATATTTTTTCGGTAAGTGATTTTGTAGTAGATACATTGGATAGTTATAAAAAAATAGCATTTGGTTGTGCTGCTATGGGAGATGAAGTATTAGAGGAAGCAGAATTTGAGCCATTTTTTTGTAGTGTAGAAAATAAATTATCAAATAAGAAAGTGGCGTTATTTGGTTCTTATGGTTGGGGAGATGGAAAATGGATGAGAGATTGGGAGGAAAGGATACCTGGTGCAGCACTATTTGAGGAAGGACTTATTGTAAATGGTATGCCTGTAGGAGAAACGAAACAACAGTGTGTTGATTTT…
1533	1.3685	2.86468	1.3685	2.86468	-0.522284	0.171254	ASF356_000000000001	1590664	1591972	f					ATGGCATTAGGAGGAGGTACTTATTTAGTACAAAATAAAATATTACCTGGAGCATATATCAATTTTGTATCACAACCGAGAGCGATGGGAACATTGGGGGAAAGAGGTACTGTGTGCATGGCACTAGAATTAGATTGGGGAAAAAGTGGCATGATGACAGTAGAGGCAGAAGAATTTCAAACAGAAGCACAAGATATATTTGGGTATGATTATACCCATGAAAAAATGCAACCACTGAGAGAATTGTTTTTGTATGCAAAAAAGGCATTGATTTATCGTTGTAATAGTGGAGAAAAGGCAAGTGTAAAAGTAGGAGAATGTACTGTACAGGCAAAATGTGGCGGAACAAGAGGAAATGATATAAAAATTGTAATTGCAAAAAATGTAGATGATGAAACA…
191	3.28967	6.88792	3.28967	6.88792	-0.522401	1.9869	ASF356_000000000001	185601	188349	r	Secreted protein containing bacterial Ig-like domain and vWFA domain!!!Secreted protein containing bacterial Ig-like domain and vWFA domain!!!Uncharacterized membrane protein	COG2304!!!COG2304!!!COG5426	S!!!R	S!!!R	ATGAACGTTAGTGTAATGAAACCTTATTGTATATTGTTTTTTGTTATAGTAGTGCTGTTGTTGTATGTGATTGCAAAAAAAGGAAATATAAAAAATACATTTAGCCATAGATTTTTTATATTTATGAGAAGCATAGTCGCTCTTTTGCTTATACTAGCATTGTGTGATATTAGTATACAAACCACTTCTCAAAAGGTAACAACAATATTTGCAGTAGATTTGTCTGATAGTACAAAACAGTCACAACAAAATATCAAAACATTTTTAAAACAGGCAGAAAGTGCAAGAAGTGAAAAAGATAACATTGGATTGTTATGCTTTGGTGGTGATGCTGTGTTAGAACAGTCCCCTATGAGTAATGTACCTTTTCCTCAAAATTTTTTGTCTTATGTACAAAAA…
102	66.6199	139.522	66.6199	139.522	-0.522514	32.7956	ASF356_000000000001	100201	101419	r	Acetate kinase	COG0282	C	C	ATGAATGAAGGAGAGAAAAAAATGAAAATTCTTGTTTTAAACTGTGGTAGTTCCTCTTTAAAATATCAGTTAATTGATAGTGATACAGAAGCTGTTTTAGCAAAAGGCCTTTGTGAAAGAATTGGTATTGAAGGTTCTAAATTAAAACATCAGCCTGCAGGAAAAGATGATGTAATATTTAATGATTATATGCAAGACCATACAGTAGCAGTAAAAATGGTAATAGATGCTCTTTTAGATAGCAATCATGGTGTAGTGTCTAATGTAAAAGAGATTAATGCAGTAGGACACAGAGTAGTACATGGTGGAGAATATTTTGCAAATTCTGTTGTTATTACTCCAGAAGTAAAACAAGCAATACAAAAATGCTGTGAATTAGCACCTTTGCATAATCCAGCG…
799	17.2917	36.215	17.2917	36.215	-0.522527	8.16333	ASF356_000000000001	834989	835589	r	Uracil-DNA glycosylase	COG1573	L	L	ATGATATGTATAAAAGGAGTGGGAAAAGTGGAAGAAATGGAAATTTTAAAACAAAAAATAACAACAGAAGTATTACAATCAGACTATGCAGAAAAGAAAATTGTTTTTGGAGAAGGAAAACAAAATGCAAAAATTTGTATGGTTGGAGAAGCACCTGGAGGAGATGAGGAAAAACAGGGTAGACCTTTTGTAGGAAAAGCAGGAAAAAACTTGTCTTCTTTTTTAGAAACAATAGGATTAAAAAGGGAGGAAATTTATATTACAAATGTTGTAAAATTTCGTCCTACTAATGTTAGCCCCAAAACAGGAAATTTTGTAAACAGACCACCTAAAAAAACTGAAGTTGATTTCTTTTTGCCTTATTTAAAAAAAGAATTGGAAATCATTCAGCCTAATATG…
145	0.866267	1.81437	0.866267	1.81437	-0.522552	0.0538922	ASF356_000000000001	142509	143010	f					ATGTTTAAAATAGATGTTTATAATATGCACTGGTTAGACGAGCTTAGTAATAAAGAAGAAGATTTATGTTTACATGGTCATGCTACTACTTTCATTGGCACAAAAAAATTAGAATATGATGCTACAGTAAGTGCAACTGCTTTATATTTATTAAAATCTCTTACAGAAAATCACATTATAAATGAAGATAATCAAATGTTACCTTGTTGTGGCTTTTCTCTGATTGCTGATGATAAATCAGAAAATGTAATAATAGTTGGTTGTAATAATGGTATTGATTGGTCTATTATTCATGAAGGAGAAAATATAAAATTGATTTTAGAAGATGACTCAGAAACTATAGTATCACTACAAGAATACAAAAATGAAGTATTTCAATTTGCGGATAAAGTGGAAGCA…
2124	3.54893	7.43433	3.54893	7.43433	-0.52263	0.739927	ASF356_000000000001	2166955	2168866	r	Basic membrane lipoprotein Med, periplasmic binding protein (PBP1-ABC) superfamily	COG1744	M	M	ATGTCAAATTCTCTGAGCAATGAAGCATTTATCAATTATGAAAAAGCATTAAGTATTGGAAAAAAAGAAGGAAAAATGCCTTTAGTGCTTGATAACATTTTAAAAGAGCAAAATATATTTTCATTTAATGAAATGCCTCTTGGATTAGTTCAAGTACCTATGGAGTTAGTTGTTGGAACAAAAACAGAAGCCAGAGCAAATGCTTTTAGTAAAAATTTTTATCCTGTTATGGAATGTCATACAGAATTTTCTGATAAATGGATACGTTTATATCAATCTCATATTGAGGAAGGAATACATGACCCTATACAAGCATATGAGTATATGAACCGCTTTTATGTAGCAGAAGGAAACAAAAGAGTTAGTGTATTAAAATACTTAAAAGCAGCAACAATACAA…
1565	2.50767	5.2615	2.50767	5.2615	-0.523393	1.14124	ASF356_000000000001	1623587	1624826	f	Predicted flavoprotein YhiN	COG2081	R	R	ATGGCAAATGTAATTGTAGTAGGCGGCGGTGCTTCTGGTATGATGGCAGCAGGCAGAGCAGCAGAAAAAGGACATACTGTACATTTATATGAAAAAAATGACCGTTTAGGTAAAAAGATATATATTACAGGAAAAGGACGTTGTAATATTACAAATGACAGTGACATTGAAACACATTTAAACAACATACCAAGTAATCCTTATTTTATGTATAGTGCGTATTATACATTAGATAGCGAAGCCACAAAACAGTTTTTTGAAAAATTAGGAGTACAAACAAAAACAGAAAGAGGAAATAGAGTATTTCCTGTAAGTGATAAAGCAGGTGACGTTGTAAGGGCATTACAAAAATATTTAAAACAAAATAATGTATTGATACATACAAATACAAATGTAAAA…
2823	4.53002	9.50725	4.53002	9.50725	-0.523519	1.57143	ASF356_000000000001	2865614	2866097	f	RNA polymerase-interacting regulator, CarD/CdnL/TRCF family	COG1329	K	K	ATGTTTCAAATTGGTGAAAAAGTGGTTTATCCTATGTATGGTGCTGGCGTTGTGGAAAGTATTGAACAAGATTTTCACGGAACAAAATTAGAAATGTATTATATTATACAAATTCCTAAAAATAATTTAAAAATTCGCTTAATTGCAAATAAATCAGAACAACTCGGTGTAAGGGCTGTATCAAACAAAGAAGAAGTTGTAAAAGCATTAGAATATGTTGGTGCAAAAAAAATTATCATGCCAGAAAATTGGAGCTTACGTTACAAAGATAATTTGGAAAAATTAAAAACTGGTAAATTAGATATGGTTACAGAAGTTGTAAAAAATCTAAATGAAAGAGAAAAAAGAAAAAAACTTTCTAATATAGAAAAAAAATTGTTAAATACAGCAAAGCAAATT…
1517	95.9513	201.412	95.9513	201.412	-0.523606	46.3714	ASF356_000000000001	1577928	1579242	f	Enolase	COG0148	G	G	ATGAAAAGTTATATTGAAATTACTGATGTTCACGCAAGAGAGGTATTGGATTCCAGAGGCAATCCAACAGTAGAAGTAGAGGTTGTAGTGGAAGATAATGTAGTAGGTAGAGCTGCAGTGCCTTCTGGTGCATCAACAGGTGCTTTTGAAGCAGTTGAAATGCGTGACGGTGGTTCCAGATATGTTGGAGCTGGTGTACAAGATGCAGTAAACAATGTAAACGATGTTATTGCAGATGCAATTATTGGTATGAATGCACTTGACCAAGTAGCAATCGATACAAAAATGATTGAAATGGACGGCACACCAAATAAAGCAAAATTGGGTGCAAATGCAATACTTGGTGTATCTATGGCAGTAGCAAAAGCAGCAGCAGAAGCATTAAAAATGCCATTATAT…
991	21.3623	44.8454	21.3623	44.8454	-0.523645	11.6546	ASF356_000000000001	1014332	1014746	r	Diadenosine tetraphosphate (Ap4A) hydrolase or other HIT family hydrolase	COG0537	G!!!F!!!R	G!!!F!!!R	ATGAGTGATTGTATATTTTGTAATATTGTATCTGGAGCTTTTGGCTCTGCCACACTGTACGAAAATGATGAATTTAAAGTAATACTTGACCGCTTTCCTGCAAATGAGGGACATGTGTTAATTCTTTTAAAGCAACACATTGCTACTATTTTTGAATTAGACCCAGAAGTAGGAGGACGTTTATTTTCATTAGCTATTAAAATCGCTCAAGTGATGAAAAAAACATTAAATTTAGAATATATGAATGTCATGCAAAATAATGGTTCTATCGCTGGTCAAACAGTACATCATTTCCATATGCACTTAATTCCTCGTTATGAAAACGATGGTATTCAAATTGCTTATAAACCTCTTGATTTAACAGACGAACAAATTGAAGCTATGCGTCAAAAAATTTCT…
438	1.64941	3.46278	1.64941	3.46278	-0.523676	0.544768	ASF356_000000000001	441778	442705	r					ATGAGAAAAAAACATATATTATTGTTATTTATATTTTGTAGTGCATTTATTTCATTTCATACAATTAGCTATGCTACTACAAAAGTGGTAGAAAAAGCAGTATATACAGATATTGTTGCTTATGTAAATGGAAAAGCAATACCTTCTTACAACATTAACGGGTATACAGGTATTGTTGCTGAAGATTTGGAAAAGTATGGTTTTGATGTAGACTATAGTGAATGGCTGCGTCAATTAGTAATAGAATATAATGAAACAAAAAAAATTACAGCTGATTATGTGCCACAAAAAACTAATAAAACAATAGGCACTTTTTTTAAAAACATCTATCAAACAGATATTATAACATGTTTTGAAGGACAGAAAGTTCCTTCTTATAATATTGGTGGTAAAACAATT…
2180	2.16384	4.54661	2.16384	4.54661	-0.524076	0.570621	ASF356_000000000001	2233068	2233776	r	Deoxyinosine 3'endonuclease (endonuclease V)	COG1515	L	L	ATGAAACAATTTAATACAGCAGAGTTTTTAAATTTATCAGAACAGTACTGTATTCAAATACAATATAAATTGTCCTCTAAAGTAATACAAAGTAATTCTATTTCATTAGAAAATATAAAAACAGTAGCAGGAGTAGATATTGCATATTGGAAAGAAAATAATAAAGAAATGGCAGTATGTTGTGTTATAGTAATAGATTTTAATACAAAACAAGTAGTAGAAAAACAACATTTTATAGGAGAAGTAAAATTTCCATATATTTCAGGTTGTTTAGCATTTAGAGAATTACCTCTTATTATGCAAACAGTAATAAAATTAAAATCGAAACCAGATATATTTTTGTTTGATGGAAATGGAATATTACACTCAAGAGGTGTAGGTTTGGCAACACACGCATCG…
914	6.8124	14.3141	6.8124	14.3141	-0.524077	4.60804	ASF356_000000000001	937808	939002	f					ATGAAAACATTGGTAAAGTATTATGATAAAGATGTTTTAAAAAATATTTCTGCCCCTTTGGCATTAAAACCAGAAAAAATAATATTTTTTTATGATGATAGTATACAAGATATGACATGGTTTCATAGTCTAAAAAAATGTTTTAAACATACTATACCTAATATTGTGATGGAACATATTTCTCTTGATATTTTGGATATGGTAGAGATTTATAGTAAAACAAAAACAGTATTAGAAGAAAATGAAGAATGTGCTATGGAATTTACAGGAGGCAGTGAGCTTATGCTTATTGCTGGCTTTAAAGCAGGGGCAGGAAAAGGGGTTCCCCTTTATTATACAGATTTGGTAAAAGGTATTATATTAGACTTAGCAGAAAATAAACCTGTGGTAAATGTACCA…
1238	0	2.10182	1	2.10182	-0.524221	0.728485	ASF356_000000000001	1270349	1271174	r	Adenine specific DNA methylase Mod	COG2189	L	L	ATGAATAAAAATATCATTATTAATGGAAATTGCCTTGATGAAATGAAAGCAATACCATCAAACAGTATTGATTTGATATTTGCCGACCCACCTTATTATATGAGAACAACAGGAAAGCTACTTCGCCCAAATGGAACAGTATTTCAAGGCTGTAATGACGATTGGGACAAATTTGAAACATTAGAAGAATATAAGAAATTTACTTTTGATTGGTTAAATGATTGTTATCGTATATTAAAACCAAATGGCTCTATGTGGGTCATAGGCGGAATGCAATGTATTTATACCATAGGCTATATCATGCAGAAAGTTGGCTTTTATTTGATTAATAATATTGTGTGGCACAAAAACAATCCTACTCCTAATTTTATGGGAACACGACTTTGCAACAGTCATGAA…
69	2.69333	5.66667	2.69333	5.66667	-0.524706	2.04267	ASF356_000000000001	64774	65149	r					GTGATTAAAATATTTAATTCTGTTGCATTAGGTAAAAGAGTAAAGCATTTTAGAAAGAGAAAGGGATTATCACAAGCTGCATTATCACGTATATGTAACACTTCTCAGACTAGAATATCTGAATTAGAAAGAGGAAATATTAGTTTGTTAAATATTTATAAATTGAGTTGTATTGCACAAGCATTAGACACTAATTTAGATGAACTTTTATGCGATAGTTTAGAAATATTTTCAAATAATAAAAATAATACTGTTTCTATATATCAAATGAAATTAGAAAAACTTTTAACGACATTAGAAAAGGAAGATGTTGATTTCTATATTAACACAGTTCAATCTCTTATAAAATATAAAAAACAAATAGAGCATTATTAA
2845	5.93836	12.5057	5.93836	12.5057	-0.525146	2.54088	ASF356_000000000001	2897188	2897983	r	Hydroxymethylpyrimidine pyrophosphatase and other HAD family phosphatases	COG0561	H!!!R	H!!!R	ATGATTGTGTTGGATTTAGATGGCACATTAGTCAATTCAGAAAAAAAGATTTCTGAGAAAAATAAAAAAGCATTGCAAAAGGCAATACAAAAAGGTGTAAAAGTAGTTTTAGCATCAGGTAGACCAGTAAAAGGAGTATTACCTAAAGCGATTGAGTTAGAACTAGATAAAAACAATGGGTATATACTTGCTTTTAATGGAGGAAGAATTATAAATGTTACAACAAAACAATGTGTTTTTGAGGCAGATTTGCCAGAGGGACATTTACAAAAAGTATATGAACTTTCTAGAAAATTTGACATTGGTTTAATGACATATGAAGGAAATGATAAGCTTGTTACAGAAGACGATAATGAATATATACAACTGGAATTAAGAGTAAATCAGCTAGAAAGAGTA…
1739	0.897436	1.89011	0.897436	1.89011	-0.525194	0	ASF356_000000000001	1787336	1787609	f					ATGATAGAAAGTGATTTGAAAGAACAAGCTATAAAAATGGGATTGCAGGTAGGAAAAAATATAAAAATAAAGCGTGTAAAAAGATTACAAGGAACTGCTATAAAAATTACGCTTACAGGAAAAGTAATCGAATTGTGTCCTTATGTATTTATAGCAGAAATACAAGGAAAAAAAGAAAATATAAAAGAAAGTTTTATGTATAGTCAGATTATTACGAGAGAGGTGCGATTGTGCAAGGCAAAAAACCAACGAAAAAACAGAGAATATTTTTAA
2230	6.78937	14.2999	6.78937	14.2999	-0.525217	4.56714	ASF356_000000000001	2285341	2286808	r	Threonine synthase	COG0498	E	E	ATGAATTATATTGGCACAAGAGATAATACTATTACAGCAACAGCTTCACAAGCAATATTACAAGGAATTTGTAAAGATGGAGGACTTTTTATACCAGAACAAATTCCTCAAATAGATAAAACATTATCAGAATTATCAAAATTAAATTATAAAGAATTAGCTTATGAAATATTAAAATTATATTTAACAGATTTTACAGAACAAGAATTAAAATATTGTATACAAAATGCTTATGATACAAAATTTGATACTCCTGAAATTGTACCACTTGTGAAAAAGGAAGATGCTTTATTTTTAGAATTATTTCATGGTAAAACACTTGCTTTTAAAGATATGGCACTTTCCATATTACCTTATTTTATGAAAACAGCAGCGAAAAAGAATGGTATAGAAAAAGAA…
1171	6.82075	14.3679	6.82075	14.3679	-0.525279	2.22327	ASF356_000000000001	1199495	1200131	f					ATGAATATTATTTTAATTACTCCTAATTATTTATCACCACAACAATTATATTGTAGTTTAAAAGCTATGGCAATATTAGAAATTATACTAATACCACAACAAAAGTCTTTTTTACGTGTAGTAAAGAAATATCCATCCAAAAAAGCCTATTTTATTAATAATGGTGCTGGTGATACAGTTGATATTTTATTTGAAGATATAGGTGTGTTGATAAAGGGATTTGACCATGAAAGCAAATTAAATCAGTTTGGTGCTGATGAATGGAATGAAAATTTTTTTAGAGATACTTATGCAAATATACCACATAGTTTTTTTTATATCTATGAAAATAAAGAAGAATTATATTATATGACATTCTGTATGTGGTATGATAATAAAATGCAATGTTGGAAACAAAAT…
1008	27.0619	57.008	27.0619	57.008	-0.525296	17.7675	ASF356_000000000001	1037687	1038818	f					ATGAAAAAAAGTTTTTTATCTGTTACAAAAATCATTTCTGTTGTGCTTTGTGTTAGCATTTTAATGAGCAGTATGGTGTTTGCAGCAGAAAAAAAGGATACTACATTAGATATTCAGTCATTAGATTATCAAACAGCTGTGGATATGGCAATTCAAAATGCTTCGTCATTGAAAAAAATTGCTGACCAAATTGATGTAACATTAGATACTAAAGAAGATTTGTTTGATGGTGGTGTGCGTCCTGGTGATAATACTCAATTAGTTGTAGTAAGTGCTCAAAGATTGGCTTATTTGAGTAATATTTATTCATTAGATGCAAGTTATCGTATTTCTAAAATTACAGAAGATGTTACTAAAATTGGTATACAGGCAGCAGTTAAAAATTCTTTTACTACAATA…
1985	2.0531	4.32596	2.0531	4.32596	-0.525401	0.297935	ASF356_000000000001	1988979	1989657	f	Membrane proteinase PrsW, cleaves anti-sigma factor RsiW, M82 family	COG2339	T	T	GTGACTGGCTTATTACAGGCTGCTTCTGCACCTGTTGCTATTGGTGCAGTTTATTTATTCATACGAGATAAATATGAAAAAGAACCTTATAAAATGTTATTTTTAGGACTTCTGTATGGTGTCTATAGTACATTTGTAATATGGGCAGTAGGAACTACTCTTGAAAGGACTTTCCCTCATACAGAAACCCCATTTTTTAATGCTTTTATTAGTTCTGCTGGTGTAGAAGAGGGCATTAAATTTTTATTTTTATATTTTTTAGTATTTAAAAATCCTAATTTTAATGAACCTTTTGATGGTATTGTATATGGCGTTTTTATTGCATTAGGATTTGCTTGGTTAGAAAATATTATATATGTATTTCATAAGGAATTAGGAGGATATGAAACAGCTTTAGCA…
262	27.208	57.3363	27.208	57.3363	-0.525467	13.6608	ASF356_000000000001	265109	265787	r	Phosphoribosylaminoimidazole-succinocarboxamide synthase	COG0152	F	F	ATGGAAAAAATATATCAAGGCAAAACAAAAGATGTATACAAATTAGATAATGGCAATTTCCAACTTGTATTTAAAGATGATGTGACAGGAGAAAATGGTGTTTTTGACCCAGGTGCGAATACAGTAGGACTTTCTATAGAAGGTATTGGCAAAGAGAATTTAAAAACAAGTGTTTATTTTTTTGAAATATTAAAAAAAGCAGGTATAAAAACACATTATGTTAATGCTGATGTAGATGCTTCTACAATGGAAGTGTTACCAGCAAAAGTATTCGGCAAAGGTTTAGAAATTATTTGTCGCTTTAAAGCAACAGGAAGCTTTATACGTCGCTATGGTAATTACATAGAAGACGGTACACCTTTAGATGCTTATGTAGAAGTAACTTGTAAAGACGATGGT…
1378	222.414	468.812	222.414	468.812	-0.52558	116.45	ASF356_000000000001	1426644	1428207	f	Acyl CoA:acetate/3-ketoacid CoA transferase	COG4670	I	I	ATGAGAAAAGTGAAAATTATCACAGCAGCAGAAGCAGCAAATTTAATTGAAGATGGCGATACATTAACCACTAGTGGTTTTGTCGGCAGTTCTATACCAGAAGCATTAAATAAAGCAGTAGAAAAGAGATTTCTTGAAACAGGACACCCAAGTAATATTACATATATTTATGCAGGTTCTCAAGGAAATAGAGATGGCTGTGGCGGTGAACGTTATGCTCATAAAGGTCTTTTAAAAAGATTTATCGCTGGACATTGGGCAACAGTTCCTGCACTTGGAAAAATGGCTTTAAATAATGAAATGGAAGCATATAATGTTTCTCAAGGTGCATTAGTGCAATTATTTAGAGAAATTGCTGGACATAGACCTGGTATATTAACAAAAATTGGTATGGGAACA…
1853	100.624	212.192	100.624	212.192	-0.525788	45.5581	ASF356_000000000001	1877266	1877782	f	Translation initiation factor IF-3	COG0290	J	J	GTGCTTTATATTACTGAGTTAATGATTAATGAGCAAGTTAGGGATAAGGAAGTAAGATTGATTGATGAAAATGGTGCACAGCTAGGAATTGTATCTTCGAGAGAAGCACAGAAGTTGGCTGACGAAAGAAAATTAGATTTGGTGAAAATTGCTCCAACAGCAAAACCACCAGTTTGTCGTATTATGGACTATGGCAAATATAAATTTGACCAAACAAAAAAAGAAAAAGAAGCTAGAAAAAAACAGAAAACCGTTGACATTAAAGAATTGCGTCTTTCCCCTAGCATAGATACTCATGATGTGCAGGTAAAAGTGAAAAAAGCAATTGAATTTTTGAAAAATGGTGACAAGGTAAAAGTTAGTATTCGTTTTAGAGGCCGTGAAATTGGTCATTCTAAA…
539	24.6971	52.1357	24.6971	52.1357	-0.526293	10.7514	ASF356_000000000001	556030	556951	r	Chemotaxis signal transduction protein!!!Two-component response regulator, PleD family, consists of two REC domains and a diguanylate cyclase (GGDEF) domain	COG0835!!!COG3706	T!!!K!!!N	T!!!K!!!N	ATGAAAAAGACGAAAGGTGAGATTTTATTAGAGTCTGGTACAAATGAAATAGAGATTATGGAATTTATGATTTATGGAGAATTGTATGGCATTAATGTGGCAAAAGTAACAGAAATCATGATGTCAGATAAAGTAAAACCAATTCCTCATTCACATCCTGTTGTAGAGGGTATTTTCAAGCCTAGAGAAACAGTATTAACAGTAATAGATTTACCAAAATATTTAACTGGAAAACAAAGTGAAAAAGATGAAAAAGATTTGTTTATTGTAACAAATTTTAATAAAATGTTTGCAACGTTTAGAGTGCATAGTGTAGTAGGCATTAGTAGGATTTCATGGAATGACATACAAAAACCAGATAAAACAATATCTGGAGGAGAAGAAGGAGTTGCTACAGGT…
520	20.7704	43.8679	20.7704	43.8679	-0.526525	8.38642	ASF356_000000000001	533966	534776	f	Methylase of chemotaxis methyl-accepting proteins	COG1352	T!!!N	T!!!N	ATGCTTACAATTACAGACCAAGATTTTTTACGTCTTGTTGATTATGTGCAAAAAAATTTTGGCATTGATTTATCCAAAAAAAAGCAGCTTATTACTAGTCGTCTTTCTAATTCTATTATTACAGCTGGATTTGCCGATTTTTCTGCTTATGTAAATCATATTATACAAACTTCTGATAAAAATAGTATTGAATTAATGCTAAATAAATTAACAACAAATTATACTTATTTTTTGCGAGAAGCTAATCACTTTGACTTTTTAAAAAATACAATATTACCTCGTTTAGTAAAGCAGAAAAAAAATAAAGTGCTCAGCATTTGGAGTGCTGGCTGTTCTTCTGGAGAAGAACCATATACTATCTCTATGATATTAAAAGATTATCTTGGTGTACAAGCTGCT…
1666	92.5646	195.531	92.5646	195.531	-0.526598	42.0771	ASF356_000000000001	1727654	1728095	f	Ribosomal protein L16/L10AE	COG0197	J	J	ATGTTAATGCCTAAGAGAGTAAAAAGACGTAAACAAATGAGAGGACGTTTAAAAGGCAAAGCGATGAGAGGAAACAAAATCACATATGGTGATTATGGTATTCAAGCGTGTGAGCCAAGCTGGATAACATCAAACCAGATAGAGGCAGCCCGTATCGCTATGACAAGATATATAAAACGTGGTGGTAGTGTATGGATTAAGATATTCCCAGACAAACCAATCACAGCAAAACCTGCTGAAACTCGTATGGGTTCTGGTAAAGGTTCACCAGAATATTGGGTAGCAGTTGTAAAACCAGGTAGAATTATGTTTGAAATTGGTGGAGTTGCAGAAGAAACAGCAAGAGAGGCGTTAAGACTTGCAATTCATAAACTGCCAATCAAATGTAAAATCGTTTCT…
223	1.92381	4.06429	1.92381	4.06429	-0.526655	0.1	ASF356_000000000001	228353	228773	r					ATGAATAAAACATCAGTATGTAATAACAAAAAAATTTTTTATCATGGTACAAAAGCTGACTTAAAAAAAGGAGATTTGATTAAAGCAGGTTATCACTCTAATTATGGAAGTAGAAAAAAAGCAAATTTTGTATATTTTTCTGCTACTATGGACGCAGCAATTTGGGGAGCAGAACTGGCACAAGGGGATACATTAGGCAGAATTTATATAATAGAGCCTACAGGTGATTTTGAAGATGACCCTAATTTGACTGATAAAAAATTTAAGGGAAATCCTACAAAATCTTATCGCAGTAAATATCCTTTATGTGTAGTAGATGAAATTTTGCATTGGCAGGGACATAGTAAAGATATGCTTGAACAAATGTATAAAAATTTAGAGGAACTAAAAAAACAGGGA…
1338	2.95069	6.23866	2.95069	6.23866	-0.527031	2.78895	ASF356_000000000001	1382631	1383138	f	ACT domain-containing protein	COG4492	R	R	GTGGTATATTCTTTGTTGCATAGACAAATGTGTTTGTTAGAAAAACAAAGGGGGACTTTTATGAAGGAAGAACAAAATTTTTATATTATAGATAAAAGTGTTCTACCTGAAGTATTTTTAAAAGTAATGGAAGTCAAAAAATTGCTGGAGAGTGGAAAAGAGCGTACAGTACAAGATGCAACAGCAAAAATAGGCATTAGTAGAAGTGCTTTTTATAAATATAGAGATGCTGTTTTTCCGCTTTATGAAAACACAAGAGGGAAAACAGTAACAATATCTATGAATTTAGACCACACACCAGGATTACTTTCTTCTGTGCTAAATAAAGCAGCAACATATGGAGCAAATATATTAACAATAAATCAAACAATCCCTATCAATGGTATAGCAAATGTAACA…
552	36.7856	77.8647	36.7856	77.8647	-0.52757	18.0064	ASF356_000000000001	566716	568120	r	Chemotaxis protein CheY-P-specific phosphatase CheC!!!Flagellar motor switch/type III secretory pathway protein FliN	COG1776!!!COG1886	T!!!N!!!U	T!!!N!!!U	ATGAGTTCAAATCGTTTTAGTCCATTAGAGATAGACGCCATAGGTGAAATACTGAATATAAGTTTAGGAGCGTCAGCAACGGCAGTATCTACAATGCTTAGTAAAAGAGTTGATATTACAACACCTAGAGTACAAGTTCTTACTGCTGAAGAATTTAAGTTTACAAATTTAGAACCTGCTATTGGAGTGCAAATTACATATGTGGCCGGTTTAGAAGGCACAAATGTAATGCTTTTAAAAAGAAAAGATGTAAAATCTATAGTAGAGATTTTAATGATGACAGAAATTCCAGATGAGGAATTTGAATTAAATGAATTAAATTTAAGTGCAATTTGTGAAGTTATGAATATGATGATGGGGGCATCAGCTACAGCACTTTCTGAATTTTTAGGAGAAGTA…
1972	2.21804	4.70196	2.21804	4.70196	-0.528274	1.1098	ASF356_000000000001	1972709	1973984	f	50S ribosomal subunit-associated GTPase HflX	COG2262	J	J	ATGGCAAAACAAACACAACTTCATATATCAGAACAAACAAAAGAAAGAGTGATATTAGTAGCTGTAGATTTAGAAAATAATACGACGATGGATACAGAAGCTTGTTTAAATGAGCTAGAAGAACTAGTAAAAACAGCTGGTGCTGTTACAGTAGCAACAGTTGTGCAAAAAAGAGAAAGGATACATTCAGGCCATTATATAGGTAAAGGAAAAATTGAAGAAATTAAAATGATGATACAAACTTATGATGCTTCTGGTATTGTTTGTGATGATGAATTGTCACCTGCTCAAATGAAAAATTTGGAGCAAATGCTTCAAACTAAAATTATGGATAGAACAATGGTGATATTAGACATTTTTGCTTCTCGTGCTATGTCAAAAGAGGGAAAAATACAAGTA…
928	5.09917	10.8099	5.09917	10.8099	-0.528287	0.564738	ASF356_000000000001	950223	950586	f					ATGAAAAAAGTATTAAAAGGAAATTGGATAAATCGCTTAATAGAGGGTGATAATAAAAAAGCGGAGGTTATCGTTTCTCTTTCTATACAGGAAGTGGCAGAAAAGCTTTGTTTGTGGGGACAATGTGATGGAGCAACAACAGATGTGTGTGGTATTTCTCTTGAAAATGAACAAGAAGTTATTACAGCAGTGCTTTCTAAAAATGATGTAACACTTTTGATTGTGGTGAAAAAAGCAGAAGAAGGAGCAAGAGTGTATCTTTCCGCAAGTAAAAAAGGTGGAAGTATTCGAAATACAGAAAAATATTTAGAGGAAGCTATAGACGCATTACTACATTATGTAGTGAAAATAGAAAAGGAATAA
2564	3.33677	7.0756	3.33677	7.0756	-0.528412	0.924399	ASF356_000000000001	2631019	2631310	r	Predicted nucleotidyltransferase	COG1669	R	R	ATGAAATATAATATTCCAGATAGGGTTTTAAAAGATATTACTTCTATGGCAAAGAAATGTAATATACAAAAAGTAATCCTTTTTGGCTCTCGTGCAAGAGGAACGCATAGAGAAAGAAGTGACATTGATATTGCAGTAAGTGGCGGTGATTTTGATGAGTTTTATTGGTTAGTAAATGAACAAGCATGGACATTACTGATGTTTGATATTGTAGACCTCAATAAAAGAATTTCAGATGAACTGAAAAAAGAGATAGAAAGAGATGGTATTGTACTTTATGAGAAAATATGA
1397	37.7989	80.1537	37.7989	80.1537	-0.52842	25.1955	ASF356_000000000001	1444104	1444989	r	Dihydrodipicolinate synthase/N-acetylneuraminate lyase	COG0329	M!!!E	M!!!E	ATGTCTTTATTTACAGGTTCTGGTGTTGCCATTATAACACCTATGCAACAAGATGGTAGTGTAAACTTTCCCGTATTAAAAGAATTACTCGAATTTCAAATTGAAAATGGTACAGATGCTATTATCATTTGTGGTACTACTGGTGAAGCATCTACTATGACAGATGAAGAACAAATCGAAACTGTTCGCTTTACTGTTGAAACAGTAAATAAACGTATTCCTGTTATTGCAGGTGCAGGCAGTAACGACACCGCTCACGCTATTGAATTAGCAAAAGGCTGTGAAGCTGCTGGTGCAGATGGACTTCTTCTTGTAACACCATATTACAACAAAACAACTCAAAAAGGCTTAATTCAACATTATACAGCTATTGCAAACAGTGTAAATGTACCTATTATT…
1880	2.61552	5.54674	2.61552	5.54674	-0.528458	2.46208	ASF356_000000000001	1901166	1901733	f					ATGAAATGGATAGAACATTTTAATACTATAACAAAACATAAATTAATTGTTATGAAATATTGTTTTTCAGTAGGATTGTATCGTCAGGGATTGCTGCATGATTTATCAAAATATGCTCCTACAGAATTTTTAGTTGGTGCAAAATATTATCAAGGTACAAGAAGCCCTAATAATGCAGAAAAAGAGCAAAAAGGGTATTCTTGTTCATGGCTTCATCATAAAGGTAGAAATAAACATCATTTTGAATATTGGCTAGATTATAGCGGAAAAAAAGACCCTGTTTTTATAGGTATGAAAATGCCTGTATGTTATGTAGTAGAGATGTTTTTAGATAGAATTGCAGCTTGTAAAACATACCAAAAAGAAAATTATACACAAAGAAGTCCTTTGCTTTATTAT…
1959	5.37993	11.4122	5.37993	11.4122	-0.52858	3.07168	ASF356_000000000001	1960122	1960401	f	Predicted RNA-binding protein YlxR, DUF448 family	COG2740	R	R	ATGAAACAAAGAAAAATTCCATTAAGAAAATGTACTGGCTGCCAAGAAATGAAAAATAAAAAAGAAATGATACGAATTGTACACAATGAGCAAGACGAGTTTTTTCTGGATACAACAGGAAAAAAACCAGGACGTGGTGCATATATCTGTCCTAATATAGAATGTTTAGAAAAAGCACAAAAATCAAAAGGATTAGATAGGTCTTTCAAAAAAGCTGTACCTAAAGAGGTTTATGAACAATTAGCAAAACAATTGTGTGGTGAGATAAAAAATGGATAA
2410	3.38084	7.17318	3.38084	7.17318	-0.528683	1.54559	ASF356_000000000001	2475949	2477254	r	Uncharacterized conserved protein YgbK, DUF1537 family	COG3395	S	S	ATGCTATTTTACTTGCTAAAAACAAATAAGGCAGGTGTAAAATATATGTTGAAACTGTTAATAATTACAGATGATTTTACAGGAGCATTAGATACAGGAATACAGTTTACAAAACAGGGAGTCAAAATACAAATAGCAGTAGAACAAAACCCTGAAAATATTTCTGTTTCTAAAAATACGCAAGTACTGGTCATTGACTTAGAAACAAGACCTTTAGCAGCACGACAGGCATATAATATTGTAAAAAATGTCATGATATGGGCAAAAAACAAAAGAATTGACTATATTTATAAAAAAACAGATTCAGCATTACGTGGAAATGTAGGAGCAGAATTAAAAGCAGTTACAGATGTTTATGAACAATGTATCTATTTTATACCAGCATTTCCAAAAATAGGG…
547	20.8052	44.1556	20.8052	44.1556	-0.52882	12.5268	ASF356_000000000001	564117	564882	r	Flagellar biosynthesis protein FliR	COG1684	N	N	GTGTTAGAGCCAAATCGTTTTATGTTTTTTACACTAGTATTAATGAGAATGTCAGGTATGATATTGTTCAATCCTATATTAGGAAGAAGGAACATACCAGCAGCAGTAAAAGCTGGTATGATTATGGCATTAACAATAATTGTTTCTAGTTTTTATAATGGTGCAATAGAGCCACCTAATACAATAGTAGAATATGCTGTATTGTTGTTAAAAGAATGTGCAGTAGGATATATTGCAGGATTTATCATTAGTTTATTTTTATATATCATTATATTAGCTGGAGAATTTATTGATATGCAATTAGGTTTATCTATGGCAAAAATATATGATAGTCAAAGTAATGCGTCTATTTCAATGAGTGCAACACTTTATAATATATTATATATGTTGTTATTTTTT…
1372	606.601	1288.43	606.601	1288.43	-0.529193	342.225	ASF356_000000000001	1419964	1421017	f	Electron transfer flavoprotein, alpha subunit	COG2025	C	C	ATGAGTAAAGGTATATATGTAGTAGTTGAACAAAGAAGCGGTAAAGTACAAAACGTTGGACTTGAGCTGATTGGTGAGGCTACAAGATTAAAAGAAGATTTAAAAGATGACGTAGTTGCTGTATTACTTGGCGATGGCGTAGAAGGCGAAGTTGATAAATTATTCCACTATGGTGCAGATAAAGTTGTGTTAATTCAACACCCATATTTGAAAGAATATGTTACAGAACCATATACAAAAGCATTAACACAAGTTGTAAAAGAATATGACCCAGAAATTATGCTTTTTGGTGCTTCTTCTATAGGTCGTGACGTTGCTCCTAGATTAGCAAGCCGTGTAAAAACAGGTCTTGTTGCTGACTGTACAGGTTTAAGAATGGCTAAAACTGAAGAAGAAATT…
294	7.07216	15.0316	7.07216	15.0316	-0.529514	5.91753	ASF356_000000000001	298324	299779	r	Nicotinic acid phosphoribosyltransferase	COG1488	H	H	GTGGAAAAAAATGATTTAACACTTTTAACAGATTTATATCAACTTACTATGATGCAAGGATATTATGAAAAAGGACTAGGAAACAAAATAGTGGTATTTGACTTATTTTACAGAAAAAATCCTAGTGGAAATGGTTATGCTATAGCGGCAGGATTGGAACAAGCAATAGAGTACATCAATCAATTACAATTCTCAAAACAAGATATTGACTATTTAAAAAGTTTGAATATTTTTTCAGAAGATTTTATTGATTATTTAAAACAATTTCGTTTTACGGGTGAAATCTATGCTATACCAGAAGGTACCGTTGTATTTCCTCACGAGCCTTTAATGCGTGTGAAAGCTCCTATAATGGAAGCACAATTAATTGAAACGGCACTTTTAAATATTATAAATCAT…
1870	0.967305	2.05662	0.967305	2.05662	-0.529663	0.161085	ASF356_000000000001	1893398	1894652	f	UDP-N-acetylglucosamine enolpyruvyl transferase	COG0766	M	M	ATGGGTAAATATAGAATAGAAGGCGGTCATGCTCTAAAGGGAACGGTAACGGTCAAAGGTAGCAAAAATGGCATATTGCCTATATTAGCAGGAGTTATGCTGACAGAGGGGGAAACTGTGCTGCATAATTGCCCTAATATTTCTGATGTACATTTTACATTAGAAATGTTAAAACAATTAGGTTGTGTTGTAAAAAAAGAAAATAGAACGGTTGTTATTAATACAAAAGACTGTAAAAATGAAAATATTGATAGTAAGAGTGTTCAAAAAATGCGTTCCTCTATATTGTTTATGGGGGCTTTATTGGGTAGATTTTGTAAAGCAAATATTGGTTATCCTGGAGGCTGCGAAATTGGTATGCGTCCTATTGATTTACATTTAAAAGCCTTTCGTGAAATG…
2111	7.74159	16.4621	7.74159	16.4621	-0.529731	2.97214	ASF356_000000000001	2144041	2145082	f	Galactose mutarotase or related enzyme	COG2017	G	G	ATGGCTTTAGAAAAAAAATTATTTGGTGAAACAGCGTCTGGTGAAACAGTATATTGTTATAGACTATATGGAAAGGAAAATGCTTATGTAGAATTTTTGGACTATGGTGCACGTATTCATTCTATATGTGTTCCCGATAAAAATAGTATACTACGTGATGTATCATTAGGATATGATACCATAGAAGATTATGAAACAAAAACTGCTTATATAGGTGCAACAGTAGGTCGTGTATGTAATAGAATTGGAAACTCTGCTTTTACACTTAATGGAAAAACATATAATCTTTATTCCAATGATGGCAAAAATCACTTACACGGTGGAAAAATTGGTTTTGATAAAAAAGTTTGGAAGTCAAAAGAGGAAAACGACAGCATTATATTTACATATGTCAGTCCT…
22	5.09455	10.8454	5.09455	10.8454	-0.530258	5.11249	ASF356_000000000001	14415	15864	r	UDP-N-acetylmuramyl tripeptide synthase	COG0769	M	M	ATGATACTTTCGACATTATTACAAGATATAGAATGGACATTATTGTATGGAGAAGATAAAGAAATTAATGCAATAACATACGACTCTAGAAAAGTACAAAAAGGTGATTTATTTGTGTGTATTACAGGATTTCAAACAGATGGCCATAAATATGCACAAAAAGCAATAGAAGCAGGAGCAGTAGCAATACTTTGTGAAAAAGTAATACAATCAGATAATAAAGATGTAACAATAGTACAAACAAAAAATACTCGCCATGCTTTGGCAGTACTTTCTGCAAATTATTATAAACACCCTTGTGATAGTATGAATGTTATTGGTGTAACAGGAACAAATGGTAAAACAACTACAACTTATCTTATAAAATCAGTATTAGATACTATTGGTCATAAAGTAGGT…
2456	0	2.12925	1	2.12925	-0.530351	0	ASF356_000000000001	2527022	2527169	r					ATGGTTTATGACAAACTCTGCGTACAAAAAGAGGTGCTAGTAGGTCAGGAAGCAATGAAACTTTTACATTTTCTGGTTCTACTGCTAAAAAAGTTGTTGAAAAAAATAATCGGTAATCACACTTTCTTCAGAATAGAAGGTTATTGA
998	1.40291	2.98717	1.40291	2.98717	-0.530355	0.806387	ASF356_000000000001	1020300	1023807	r	Transcription-repair coupling factor (superfamily II helicase)	COG1197	K!!!L	K!!!L	TTGAATACTCTTTTTGAACCTTTATTAGAATTACAACAATATCAACAAATGTTACAAAATATTGCACAAAACAATACCCCTATATTAGCTTCTGGTATTATTGATATACAATTAACACATATGATAGCAGCAATTTGTCATCATAGCAATCGCCCTGCTATCATATTGACATACAGTGAATTAAAAGCACGTGAAATCTATGAAAATTTTCGTTTTTTTCACAAAGATACCTGTTTTTATCCAGCAAAGGATTTACTTTTTTATAGTGCTGATGTACGCAGTCAAGCTATCACTTGTCAACGTTTTTCCGTAATACATCGTTACATTGCAGGAGAAAAACCTATACTTGTGCTTTCTATAGAAGCACTTCTTGACAAAATGCCTCCTAAAGAAATTTTT…
537	10.9288	23.2764	10.9288	23.2764	-0.530477	9.20798	ASF356_000000000001	553854	554556	f					ATGTCAGCACAAAAAAACAATAAAACACCAAATACAACAGATTTTACTGCAAATAATCAAAACATAGAAGAAGAAAATATAGCGACTCAGCCATTTTCAAAATCACTAGATTTTACTCCTTCTATGGAAATTCAAAAGTCTGATGATACTTCTCATGTTTCTGAAATTATAAAAGAAAAATTAACTGAATTATTAGAACCAACAGAAATTATTACAGAAACAGTTACTCCTCCAGATACTTTTATTCCTTTTACAGAAACAGAAGAAAATACCATTCATTTACAACACGAAATAGAACCAGAAGAAGTTACACCAGAAGAAGCAGCTTTATTTGAGCAAACAGATATTATGCAAAAACAAACTATTATCAAAGATAACTTTGAAAATGTAATCAAAAAT…
2217	47.1135	100.348	47.1135	100.348	-0.530497	51.7589	ASF356_000000000001	2273046	2273187	r					ATGAATAAAAAAGAGAAAAAACAAAATATCATACAAAATCAATCTAAATTAAAAAAGAATGATATAAAAAAAAGAAAAGAAAAAAAATATGCTGAAGTAAATGCTATGATGCTTTTGACATACTATTTAGCCAATGCGTAA
1376	539.007	1148.11	539.007	1148.11	-0.530525	253.392	ASF356_000000000001	1424166	1425438	f	Benzoyl-CoA reductase/2-hydroxyglutaryl-CoA dehydratase subunit, BcrC/BadD/HgdB	COG1775	Q	Q	ATGAGTATAACAACAGAAGGCATGAAAGCAAAAGAATTGTTGGCATACTATCAGGCAAAAGCTGATCAGGATGCAAGAGATGCAAAAGCAAGGGGCGACTTAGTTTGTTGGTCTGCTTCTGTAGCTCCACCAGAATTCTGTGTAACAATGGGTATTGCTATGATTTATCCTGAAACACACGCAGCTGGTATCGGTGCAAAAAAAGGTGCATTGGATATGTTAGAAGTTGCAGATAGAAAAGGTTACTCTATAGACTGCTGTTCTTATGGTCGTGTAAATATGGGCTATATGGAACTGTTGAAAGAACAAGCAATGACAGGCAAAACACCTGAGGTACTCGCTAATTCTCCAGCAGCAAAAGTGCCACTGCCTGACTTAGTAATCACATGTAATAATATC…
1375	333.522	710.65	333.522	710.65	-0.530681	170.413	ASF356_000000000001	1423364	1424150	f	Activator of 2-hydroxyglutaryl-CoA dehydratase (HSP70-class ATPase domain)	COG1924	I	I	ATGTATACAATGGGAGTTGATGTTGGTTCTGCCTCTTCAAAAGTTGTTATATTGGAAGATGGAGAACGCATTGTTGCCGCAGAAGTAGTTCAAGTAGGAACAGGCTCTTCTGGCCCACAAAGAGCTTTGGAACAAGCTTATGAAAAAAGTGGCTTGACAAGAGCAGATATTACAAAATTAGTAGCAACAGGCTATGGACGTTTTGCATTTGAAGATGCTGATAAACAAATTAGTGAAATCAGTTGCCATGCAAAAGGAATATTTCATTTGGTACCTACTGCACGCACCATTATTGACATTGGCGGACAAGATGCCAAAGCAATTCGCTTAGATAATAGGGGTGGTGTAAAGCAGTTTTTTATGAATGATAAATGTGCAGCAGGCACAGGCAGATTTCTT…
2838	6.09343	12.9885	6.09343	12.9885	-0.530859	3.85006	ASF356_000000000001	2881183	2882050	r	Uncharacterized conserved protein, DUF58 family, contains vWF domain	COG1721	S	S	ATGGAAAATCTGAATGATGTTTTTACAAAGCAATATTTTACAAAATTAGAAGCACTTTGTTTAAATATGAAACAAAAATTAGGTGTAGACGGTTATAATGGTGCTAGAAAAGCAAAAGCACAAGGTAATTCTCTTGAATTTTCGGATTATAGAGAGTATGCTATGGGAGATGATTTGAGAAGAATTGACTGGAACAGTTATGCACGTTTTGAAAAGCTATATATGAAAGTGTTTTTGGAGGAAAAACAGGCTACTATCAATTTATTTTTAGACAGTAGTAACTCTATGTCAGAAAGTAAAAAAGCATTGTACAGCAAGGCTTTAATGGCTTCTATAGCATATGTTGCACTAAAAAATATGGATAAAGTCAATTTGTATTGTTGGGGAGATGGTTTACAA…
921	0.629283	1.34579	0.629283	1.34579	-0.532407	0.629283	ASF356_000000000001	944038	944359	f					ATGTATTTATATTATTGTATTCATACAAAAGATATTTGTTTAAATTGGGAAACAGAGATAATAGAAAAATGTATTGAGGAAACAAATATGTTTTTAAAAACATATGAAGGCAATTATGAGGGAATTGATTTTTTTTGCTTGTTAAGTTTGATGAAAGTAAAAGATTGGGATAGATGGAATGATAAAGACTATGATTATAAGAAAACAAATTATATTTCTATTATAACTAGTTATAGTAAGGGAAAAATTCCAGAACAAAGTATAAAAATTATGAAAAGATTGTCAAAAGTTTTATCAGAAGATGTACTTTTAGATGAATAG
2084	0	2.13964	1	2.13964	-0.532632	0.918919	ASF356_000000000001	2105785	2106007	r	Fe2+ transport system protein FeoA	COG1918	P	P	TTGAAAACACTGAGAGATGTAAAAATAGGTGAAACTGTTATTGTACAAAAACTAACAGGAAATAGTGTAATAAAAAGAAGAATTATGGATATGGGAATTACAAAGAATACAGAAATATTCGTTAGAAAAGTAGCACCTTTAGGTGATCCTATAGAAGTAATGGTAAGAGGATACGAGCTTTCATTAAGGAAATCAGATGCAGAAATGATTTTAATTGTATGA
890	4.80328	10.2842	4.80328	10.2842	-0.532944	1.25683	ASF356_000000000001	921999	922548	r					ATGAAAAGAAAACTTTTTTTACTGCTTACTGCAAGCATATTATCAATGAGTTGTATAGGTTCTGCTTTTGCATCTTCTAATGAATTTGAACCATATTATGATGAAGAAGGTACTCTTATTACACCAGCAGGCGGTTATAATGGTGTACTTCTTGAAGATAAGGAAGAAACAAGTCCTCGTATGACTTCTAATCTTTTATTTGAAATGTCTTACTCTTTAAGTCCTAAAGGTTGGATTGATACATCTCAATCATCAAAGCCAAAATATTTAATGTCTAATGATATTTCAAATGGTGTATTAGAAATCTATTCCTCACCAGACTCTAGTAATAAAAAAGGAAATTTAACAATTGGCCTTTGTTATGTTGATGCAAATGGACTTATGTCAATGCCATATAAT…
121	3.59292	7.69469	3.59292	7.69469	-0.533065	2.68584	ASF356_000000000001	119552	120908	r	16S rRNA C967 or C1407 C5-methylase, RsmB/RsmF family!!!Transcription termination factor NusB	COG0144!!!COG0781	K!!!J	K!!!J	ATGACAATACAAATTAATCCAAGAGAAATAGCAACACAGGCTCTTGTAGAAATTTTAAAAGAAGGAAAGTATAATACTATAGTGCTTAGAAAGCTACTTCGTCAAAATGGAGCAATGCCTCAAAAAGACAGAGCATTTGTTACAGAAATTGTGAATGGTTCTTTACGCAATTTATATTACATTGATTTTGTAATTGATAGTGTTTCTACTGTAAAAATTCAAAAAATAAAACCATATTTGTTAGCTGTGTTAAGAACAGCAGTATATCAAATATATTTTATGAATGTGCCAGAAAATGCAGTATGTGATGAGGCAGTAAAATTAGCAAAGAAAAGAGGTTTAGGTAGTTTAGCAGGTTTTGTAAATGGTGTTTTAAGGAATATTATAAGACAAAAAGAA…
738	21.7252	46.5411	21.7252	46.5411	-0.533203	9.05477	ASF356_000000000001	765799	766858	f	tRNA A37 threonylcarbamoyladenosine synthetase subunit TsaC/SUA5/YrdC	COG0009	J	J	ATGAAAACAATACTGGTGACAGTAGATAAACAAACGCCTGATAAAGAAAGTATACAACAAGCAGCAAATATATTAAAAAAAGGTGGTTTAGTAGCTTTTCCTACAGAAACAGTGTATGGATTAGGTGCAAATGGATTAAATGCAGTAGCCTGTAAAAAAATATATGAAGCAAAGGGACGTCCTTCGGACAACCCTTTGATACTTCATATTGCAGAAAAAAAAGATTTGTATCAAATTGTAAAAGAAGTTCCTCAAAAGGCGGAAAAATTAATAAATGCTTTTTGGCCAGGACCTTTGACAATGATATTTGAAAAAGAGGATTGTGTTCCTCAAGAAATTACAGGAGGATATTCTACAGTAGCGGTACGTTTTCCTTCTCATAAAGTAGCACAAGCACTC…
2131	7.42097	15.9099	7.42097	15.9099	-0.533563	3.83129	ASF356_000000000001	2177357	2178578	f	ABC-type Fe3+/spermidine/putrescine transport systems, ATPase components	COG3842	E	E	ATGATATTCTATAGCAGCATATTGATATGTTATGATAATAAAAAGACAAAGAACGTTGCAATTTTTACTAAAAATTTTATAATATGGCAAGAGAAGGAGGATAATAATATGGCAAGTATATCTTTAAAAAACATTTGTAAAAAATATCCAAATGGTTATGAGGCAGTAAAAAATTTTAATATGGAAATAGAGGACAAAGAATTCATTATATTCGTTGGTCCTTCTGGCTGTGGAAAGTCCACAACATTGCGTATGGTTGCAGGACTTGAAGATATTTCTTCTGGTGAATTGCTTATTGATGGAAAATTAGTAAATGACATGGAACCAAAAGACCGTGATATTGCTATGGTTTTTCAAAATTATGCTCTTTATCCACATATGACTGTCTATGAAAATATG…
1111	393.101	842.881	393.101	842.881	-0.533621	178.641	ASF356_000000000001	1146533	1147883	f	Glutamate dehydrogenase/leucine dehydrogenase	COG0334	E	E	ATGAACGCTTATATGGAAAGAGTTATTGAACAAGTAAAAGTAAGAAATAATGGAGAGCCTGAATTTATTCAGACAGTAGAAGAAGTTTTTAAATCTTTGGAACAAGTAATTGACAAACACCCAGAATATGAAAAAAGTGGTTTGTTAGAAAGATTAGTTGAACCAGAAAGAGCAGTTTCCTTCAGAGTAACATGGGTAGATGATGCAGGTAAAGTAAATGTAAACCGTGGATTTAGAGTACAATTTAGTAGTGCAATAGGACCTTACAAAGGTGGTCTTCGTTTCCACCCATCTGTATACATAGGTATTATAAAATTCCTTGGATTTGAACAAATTTTCAAAAACAGCTTAACAGGTTTACCTATCGGTGGTGGTAAAGGTGGTTCTGACTTTGACCCA…
168	89.6705	192.307	89.6705	192.307	-0.533711	64.1762	ASF356_000000000001	166706	166967	r	Ribosomal protein S20	COG0268	J	J	TTGGCAAATATTAAATCTGCGAAAAAAAGAATTAAAGTCATCACAAAAAAGACATTAAGAAATAAAATGATTAAATCTCAAACAAAAACAGCAATTAAAAAAGTATTAGTGGCTGTGAATGCAGGAGATAAAGAAACAGCAACAGCAACATTAAAAGGTGCTGTATCTGCTATTGATAAAGCATATTCAAAAGGTGTTTATCATAAAAATACAGCAGCTAGAAAAAAATCTAGTTTAACAAGAATGGTAAATGGATTGTAA
1453	1.55228	3.32964	1.55228	3.32964	-0.533801	2.21894	ASF356_000000000001	1510910	1511723	r	3-methyladenine DNA glycosylase/8-oxoguanine DNA glycosylase	COG0122	L	L	ATGATAAAAATGATGTTAGAAAATTTTTCACTAGAAAAAATAAGTCTGTCTGGTCAGTGCTTTCGTTTTAAAAAATTAGCTGAAAACAAATATTGTGTTATAGCATTTGGACACTATTTAGAAATGGAACAATATGGCAATGAAGTAATATTTCATTGTTCTGAAAAACAGTATAAACAAATATGGCATAATTATTTTGACTTAGATAATGACTATTCTAAATATATGTCATCTATACCAGCCACAGACAGCTATTTAACAAAAGCTATGTCATTTGGTAAAGGCATTGTAATATTAAATCAGGATATTTGGGAAACTATACTTTCTTTTGTAATTTCTCAGCAAAACAACATCAAAAGAATACAACACATTATAGAATTGTTATGTCAAAAATATGGT…
1421	199.364	427.766	199.364	427.766	-0.533942	122.602	ASF356_000000000001	1471075	1474612	f	Pyruvate:ferredoxin oxidoreductase or related 2-oxoacid:ferredoxin oxidoreductase, alpha subunit!!!Pyruvate:ferredoxin oxidoreductase or related 2-oxoacid:ferredoxin oxidoreductase, beta subunit!!!Pyruvate:ferredoxin oxidoreductase or related 2-oxoacid:ferredoxin oxidoreductase, gamma subunit!!!Pyruvate:ferredoxin oxidoreductase or related 2-oxoacid:ferredoxin oxidoreductase, delta subunit	COG0674!!!COG1013!!!COG1014!!!COG1144	C	C	ATGTCTAAAGTAATGAAAACTATGGACGGAAATGAAGCTGCTGCTTACGCTTCCTATGCTTTTACAGAAGTAGCAGGTATTTTTCCAATCACTCCATCTTCCCCAATGGCTGAAAAAACAGATGACTGGGCTGCAAATGGAAAGAAAAATCTTTTTGGTCAAACAGTAAAAGTAGTAGAAATGCAGTCTGAAGCAGGTGCAGCAGGAACAGTGCACGGTTCTCTTGCCGCTGGGGCATTAACAACAACATATACAGCATCACAAGGTTTGTTGTTAATGATACCTAATATGTATAAAATTGCTGGTGAATTGTTGCCGGGTGTATTTCACGTGAGTGCTCGTGCATTAACAGCACAGGCATTATCTATTTTTGGTGACCATTCTGACGTTATGGCTTGT…
806	17.9476	38.5136	17.9476	38.5136	-0.533994	16.7987	ASF356_000000000001	839690	840167	f	Transcription elongation factor, GreA/GreB family	COG0782	K	K	ATGGCAGAGAAAAAAGTAATATTGACCTATGAAGGTCTTACAAAAATGGAAAATGAACTAGAAAATTTAAAAACTGTTCGTAGAAAAGAAGTTGCAGAAAAAATAAAAGAAGCAAGAGGACAAGGTGACTTATCTGAAAATGCAGAATATGATGCAGCAAAAGAAGAGCAAGCAGAAATTGAGTCTAGAATTGTTGTATTAGAAAAAATGCTTCGAAATGCAGAGGTAATAGATGATGATGAAGTGAATAATGATATTGTCAATGTTGGCTCTACTGTAAAATTATATGATTTTGAATTTGAAGAAGAAGTAGAATATTCTATTGTTGGCTCTGCTGAAGCAGACCCTATGGATGGCAAAATTTCAAATGAGTCTCCTGTTGGTTTAGGTTTAATTGGG…
1707	4.46368	9.58248	4.46368	9.58248	-0.534183	1.66191	ASF356_000000000001	1757609	1759082	f	D-alanyl-D-alanine carboxypeptidase	COG1686	M	M	ATGAAAAAAATAAATAAAATAATAGCTGTTTTGTTTATTCTGTTAATGGCATTTCCTAATATTGTTTTTGCAGCAGAAGCACCACCTGAAATAGTTGCACAAACAGCAATATTAGCAGAAGCATCAACAGGAAAAATTATATATCAAAAAGATATGGATAAAAAAATGTATCCAGCAAGTATGACAAAATTATTGACAGCAATCATTGCATTAGAACATCTTAAACCAGATGACTTAATTACGGTAGGTTCTGAAATTAATGAGATACCAGCAGATTCTAGTAAAGCAGGACATACTAGAGGAGAAACACTTACTGTTAAAAATTTAATTCGTGGATTACTTATTCCTTCTGGAAATGATTCTGCTAATGTATTAGCTGTTACAGTAGCAAGAAAAATA…
2433	0.42616	0.915612	0.42616	0.915612	-0.534562	0	ASF356_000000000001	2509011	2509485	r	Uncharacterized protein	COG4925	S	S	ATGAAAAATTTTTTGTTTGCACTTACTGTTACAGCATTGGGTGCTATAGGCTGTACTACAAATGAAACAATAAATTTAACACAACAACCAGCACAACAATATATAGTAGAAAATACACAAGAGAATACTATGGTAACAATGAAAATTGGTAACACAGATTTTAGTACAATATTATATAACAATGCCACAACACAAGAATTTATAAAACAATTTCCAGTTACATACACGATGTCAGAACTGCATGGTAATGAAAAGTATTACTATATACCAACAGCATTACCTACAAATAGTGAACGCCCTGATACAATAAACAAAGGTGATATTATGCTTTATGGCAACAATTGTATTGTAGTATTTTATGATACTTTTCCTAATTCTTATAATTATACAAAATTAGGA…
446	3.58738	7.7084	3.58738	7.7084	-0.534615	1.87689	ASF356_000000000001	450661	452578	f	Phosphoglycerol transferase MdoB or a related enzyme of AlkP superfamily	COG1368	M	M	ATGTTTCATTCTACAGATGTTTCGCCAGCGTTAGGCAATATCACGCCAAAGCAGACGGTAGAGCCTACCAAAACATCTCATAACAATATTTTAAAAGGAGTACTTACTGTCATTCGTTATATTTGCTTTTTGCCTTATCCTTATTTATTAACAGCATTAGCAAATTGTATTTCTTCTTATGACATCAATACTATTTCTTTTTTAATGGAAAATAGAACAGGTGCTTTTTATTTTGGATTAATAATTACTTCTGTGCTTTTTATATCGTTATGTTTGATTTTTTCCAGAGCATGGCTAGCAGGAAGTATATTAGGTATTTGTTATACCACACTTGCATTAGCAGACAATATTAAATTTTCAATATTACAGGAACATTTGCTTCCTTGGGATTTGCTTTTG…
2604	1.53364	3.29817	1.53364	3.29817	-0.535002	0.308869	ASF356_000000000001	2665505	2666159	f					ATGGAAGCGGCTGTGTTCGCTCCAAAGGATTGTTACAACCGGCTCTGCGTTAGGGTCGGGGGTGGGGAAAGTATCTTCCGGCTGCTCCGTCTGTGCTTCGGTTTTAGAGGGTTCTTTCGGGGCTGCCTTTTCCTCTTTCGGGGTGTCGGCTGCGGGTTCGTCTGCGCCTGCTTTTTCCTCCTGCGGCGGCTCTGCCGTGGGTTCTGTTTTTTCTTCCTGCTGTGTGTCCTGCTCCGGCTGTTTTTCTTCCGGCGTAGGTTCTTCTGCCTGTGCTTCCTGTGCCTATGTCTGCTCCTTATTTTTTGTCTGCTCCGCAAAGTTTTTATCTATGTCCGCAATCAGCCCGGCGGCGGTGTCACGGATAGTTTTAAGGGACGCTTTCAGCTCGGCAAGTTCCCG…
2856	6.07317	13.0705	6.07317	13.0705	-0.535351	2.80217	ASF356_000000000001	2915072	2915441	f	Catechol 2,3-dioxygenase or other lactoylglutathione lyase family enzyme	COG0346	Q	Q	ATGAATTTTACATTTAACCATTACAACTACAATGTATTAGATTTACAGAAAAGTATGCAATTTTATGAAAACGCCTTAGGTTTAAAAGAGGTAAGAAGAAAAGAAGCAGAAGATGGCAGTTATATACTTGTTTATTTAGGAGATGGCAAAACAGATTTTACATTAGAATTAACTTGGCTACGTGACAGAAAAGAAGCCTACAATTTAGGAGAAAATGAATTTCATTTAGCATTTGTAACACAAGATTTCGAAGCAGCACACCAAAAACACAAAGAAATGGGTTGTATCTGTTTCGAAAATCCTTCTATGGGTATTTATTTTATAAATGACCCTGACAATTATTGGTTAGAAATTGTTCCTGCAAAATAA
1816	1.06878	2.30026	1.06878	2.30026	-0.535365	1.06878	ASF356_000000000001	1842181	1842937	f	Pyruvate:ferredoxin oxidoreductase or related 2-oxoacid:ferredoxin oxidoreductase, beta subunit	COG1013	C	C	ATGAGTATTGTATATAAAAGACCAGAAGTTTTTACAGAAGAGTATATGAAATATTGTGGAGGTTGTGGCCATGGTATTATCAATAGATTGATTGGAGAAATTATAGAAGAAGAACAGTGGAGTAGTAAAACTGTAATTATATGGCCTATTGGTTGTTCTGTTTATGCAGATAAATATTTTAAAGTAGATAGTATTTGTGCATTGCATGGCAGAGCACCTGCAATGGGTACAGGAATAAAACGTTCCTGCCCTGAAAACTTGGTAATTGTGTATCAAGGTGATGGTGATATGGTATCAGAAGGTATGGCAGAAATTATTCATGCAGCAATAAGAGGAGAAAAATTTACAGTAGTATTTGTTAATAATGCTATTTATGGTATGACAGGTGGACAAATGGCT…
1966	121.64	261.807	121.64	261.807	-0.535382	78.6742	ASF356_000000000001	1966195	1966459	f	Ribosomal protein S15P/S13E	COG0184	J	J	ATGCCAGCAATTAACAAACAAGAAATTATACAAAAGTATGGAAGAACACCATCTGATACAGGTTCACCAGAAGTACAGATTGCGTTGTTAACAGCAAGAATTACATTGTTAACAGACCACTTAAAAACACATAAAAAAGACCATCATTCTAGACGTGGTCTTTTGAAAATGGTTGGTCAAAGACGTGGTCTTTTGAATTACTTAAAAGATAATGATATTGAAAAATATCGTGAATTGATTAGTAATTTAGGATTAAGAAAGTAA
470	6.25799	13.4701	6.25799	13.4701	-0.535417	3.11548	ASF356_000000000001	479232	480453	f	6-phosphofructokinase	COG0205	G	G	ATGAAAAATTTATTAGTAGCACAATCAGGCGGCCCTACTGCGGCAATCAATGCAACACTTTGTGGTGTTATTGAAAAGGGTATTGTAAGCACAGCAATAGAAAAAGTATATGGTGCTCGTAATGGCGTACTTGGTATATTATCAGACAAACTGATAGAATTAAAGCCTACTCTTTTTAATCCAGAAGCATTACAACTTCTTTGTCAGACACCTTCTTCTGCATTAGGTTCTTGTCGTATGAAATTATCCGACTGGAAAGAAAGTAGTTTAGAATATGAAAAAATAATATCTGTACTAAGAAAACACAACATAGGATACTTTGTATACATAGGAGGCAATGACTCTATGGATACTGTAGAAAAATTAGCTTCTTATTGTAAGGCAAAAAATATTAATGAT…
2364	2.39881	5.16429	2.39881	5.16429	-0.5355	0.0380952	ASF356_000000000001	2410026	2410866	f	Uncharacterized membrane protein YgcG, contains a TPM-fold domain	COG1512	S	S	ATGAAAAATAAATCACATACATTGTTTTGTATACGTTTTTTTTATATTGTTTTTATTATTTTTATTGGTTTTGTCACTTCTATACACACTATATTTGCAGCAGCTAATATGCCACGACTTGTAGATGATGCAGAATTACTTTCAGATGCTGAAAAAACACAACTTCTTTATAAATTAGATGAAATCAGTGAAAGGCAACAGACTGATATTGTAGTAGTTACAGTTCCTTCTTTAAGAGGAGTATCCTCTGTAAAATATGCTGATGATTTTTACGATTATTATGATTATGGTTTTGGTGATGAAAAAGATGGCATACTTTTTATAATCAGTATGGAAGAAAGAGATTGGTACATATCAACGACAGGTTATGCAATAACAGCAGTTACAGATGCAGGTATG…
1442	6.78417	14.6062	6.78417	14.6062	-0.53553	3.56625	ASF356_000000000001	1497191	1499591	f	Phenylalanyl-tRNA synthetase beta subunit!!!tRNA-binding EMAP/Myf domain	COG0072!!!COG0073	J	J	ATGGACGTACCAATGTTATGGTTGAAAGAATATACAAATGTCACAGCAGACATAAAACAATTTATAGAAGATATTACACTAACAGGTTCAAAAGTGGAGGGCTATACTACTATAGCCGGTGATATTGAAAATGTTGTAACAGGACAGATTAAAAAAATAGTAAAACACCCAGATGCAGATAAATTAGTAATTACAACAGTAGATATTGGTAAACAAAAAGAATTACAAATTGTAACAGGTGCAACGAATTTAAAAGAAGGGGATTATGTACCAGTAGCATTAGATAATTCTAAAATAGCGAATGGTGTAGAAATTCATTCAGGTGATTTAAGAGGAGTACTTTCAGAGGGTATGCTTTGCTCTATACAAGAATTGGGATTTGATTTGCATGATTTTCCA…
2315	0.464368	0	0.464368	1	-0.535632	0	ASF356_000000000001	2364978	2365413	r	Phage terminase, small subunit	COG3728	X	X	ATGACAGCAAAACAAAAGCGTTTTTGTGAAGAATACCTTGTTGATTGCAATGCCACACAAGCGGCTATTCGAACGGGGTATTCTAAAAAGACAGCGAGAGCAGTAGGACAAAGATTGTTGACAAATGTTGACATTAAAAAATATATAGAGCAGCAGCTTCAAAAGCTGAAAAATGAGAAAATCGCCGATGCACAGGAAGTGCTAGAGTATTTGACTTCCGTTATGAGGGGGGAGCAGAAAGAGCAAGTCGCTTTGTTGACGGGGGAAGGCGTACAGGATTTGGTGCAAAAAGATGTTTCAGCGAAAGACAGAATAAAAGCCGCTGAACTTATAGGCAAACGCTATGCTTTATTTACGGAAAAACTAGAATTGCAAGGCGAAACAACGATACAGATTGTG…
1952	2.32013	4.9967	2.32013	4.9967	-0.535667	0.879538	ASF356_000000000001	1953954	1954560	f	Broad specificity phosphatase PhoE	COG0406	G	G	ATGAAATTATATTTAGTACGTCACGGACAAACAGATATGAATAAAGAAAAGCTATATTATGGTTGGACAGATTGTCCTATTAATGAAATAGGAATAAAACAAGCACAGACATTATATGGATTTTTTAAAAATGTGGTGTGTGATAAAGTAATTACAAGTGATTTAAAACGTTCTGTAGAAACAGCAGAAATTATTACAAAAGGAAAAAATATCGTATTAGATAAAAGAAAAGAATTTCGAGAGTTAAATTTCGGACTTTGGGAAGGAAAACATTATAAAATATTACAACAAGAATATCCAGAAGCCTTTGAACAATGGGGAAAAGATTGGAAAAATTTTTGTATACCTGAGGGAGAGGCATTTTTTGCATTTTATGAAAGAATTAGAAAAGCATTGGAA…
1415	14.5531	31.3505	14.5531	31.3505	-0.535792	7.65413	ASF356_000000000001	1461964	1463479	r	Multidrug efflux pump subunit AcrA (membrane-fusion protein)	COG0845	M!!!V	M!!!V	ATGAAACAAAAAATAACAGCACACAAAAAAGGAATTGCTATTGCAATCGTAATTTGTTTAATTGCAGGAATTGTATATTATAAAAAATCAAATACCAATCATACAGAAATGCCCACTATAGTAAATACTGCCTCTGTACTAAAAGGCGATATAAAAGAAAGTATTTCATTAAGGGCAGCATTAGAAGGCACAGAAAGTGCAGAAATTGTTTCCAGATTACACTATGAAGTATTACAACTCAATGTCAAAGAAGGCGACAGAGTAAAAAGAGGGCAAGTACTTGCTGTATTAGAGTCTGACACATTAAAAGAAGAAATCAAAAGAGCAGAAGACCAATTAGCACTAGCAAAAGTGGAAAGCAGTGAAGCAAGTTCTCGCAGTGCCCAAAATGTAGAATTA…
2248	13.9068	29.9665	13.9068	29.9665	-0.535921	6.65502	ASF356_000000000001	2310928	2311615	f					ATGAAAAAATATATAGCATTATTACTTTTAATACTAACAACAACTGCTTGCAACAATAATGCTCCATCTTCTGAAACATCAACTGATACATCTTCTGTTACACAAACAAATACTACTATAGTAAATTCTGATGCAAATATAAATGTAGATACTACAAGTACATTAAATGATACTACTGCTGTAAATGCTTCTATAGATACTGTAACAAGTGCTACTGCTACTACAGCAAACACTACTATTACTACAGAAACAATAGAAAATTATTATAAAATGGTTGCAGAAGAAAAAGCTATTGAAGCAGATATTGAAATATTAGAACAACAGTTTCATACTAATGCAATAGATGCTAATACATTTCAAAGTCAAAAAACAACATTGAAACAACAAGAAAATACATTA…
411	8.21845	17.7201	8.21845	17.7201	-0.536207	6.72654	ASF356_000000000001	419417	420035	f	Multimeric flavodoxin WrbA	COG0655	C	C	ATGAATGTATTATTAATCAATGGTAGTCCTCACAAAAATGGAGCTGGTTTTACAGCTTTAAGTGAAATGGAAAAGGTATTTCAAAAAAACAGTATTGATACAGAATTAATACAGTTAGGAAGTCAAGCAGTGAGAGGTTGTATGGCTTGCAACTATTGTGCATCACATGGTAAATGTGCCATTGATGATATTGTAAATGAAATTGCACCAAAATTTGAAAAAGCAGATGGTATTGTTGTTTCTAGTCCTGTTTATTATGCTTCTGCAAATGCAACACTTATTGCATTTTTAGACAGACTTTTTTATAGTACTTCTTTTGATAAAACAATGAAAGTAGGAGCAAGTGTTGTTACGGCAAGAAGAGGCGGCTTATCTGCTACATTTGATGAACTAAACAAA…
1462	8.3098	17.9176	8.3098	17.9176	-0.536222	3.45098	ASF356_000000000001	1518382	1518637	r					ATGAGTTGTTACTCAGAAGGAGAAATTAGACCAGTTGTTTTACAGATTATTAGAAATGAACCTAGTATAAGAACAAATAAAATAATTGATGAAGCAAGACAAATTATGAAACCATCAGGAGATGATTTGGAAATTTTAGATAAGAGAAATGATGATAAGTTTTCTCAAAAAGTACGTAATATTAGAAGTCACAAGTCATTAGATAAATTTGTTACACATACAAATGAAAATAATTGTCAGTGGTTTCCAAAATAA
30	0.317308	0.684295	0.317308	0.684295	-0.5363	0	ASF356_000000000001	25620	26244	f					TTGGATATTTATATCAAACCGAATGAAAAAATAGCAATCACAGGTAGAAAAATAGTCTACCTTAAAGAAATAGGAGAAATTTGGATACCTGAACAAAGTACTGCTTGTATAGAAAATTTAGTAATATTTGAAATACCAGAAGATACAGAAAAAACGTATTTAATTAGTGTAATGGATATTATAAAAGCCATTACACTAAAATTTCCTGATGCTACTATAAATAACGTAGGAGAAATGGATATATTAGTGGAGTATAAACAAAAAAAACAATCACAAAATAAACTATGGCTTTATACTAAAATTGCTTCTATTGCCATTATATTATTTTCAGGTGCATCTACTTCTATTATGTCATTTCATTCTGATGCACAAATACCTAAAATATTCCAAAATTATTAC…
607	1.86618	4.02555	1.86618	4.02555	-0.536416	0.624088	ASF356_000000000001	618789	619611	r	Phosphoribosyl 1,2-cyclic phosphodiesterase	COG1235	P	P	TTGAAATTAAAAATTGTTGGTAGTGGTGGTATGTCAATTATACCAAGTTCATTTTGTAAATGCAAAATATGTGAAGAAGCTAGACAAAAAGGCGGAAGATATGAACGATTAGGACCAAGTTTATATATTGATGATATAAAAATGTTAATAGATACTCCTGAAGATATTGCTGTAGCTTGCAATAGACAAAACATAACAGAAGTAAAACGTATTTCTATTTCACACAGCGACCCTGACCATGTAAAAGGAATTAGAATTGTAGAAAAAATAGCATATAATTTTATAAAAGAAAAAAGTACACCTATTGATTTTTATGCACTTCCAGAAGTAATAAAAGATATTAACTATATGAACTGTGATTGCCTAAAATATTATGGTGATGTACTTGGCTGTATTTCT…
727	23.1436	49.9518	23.1436	49.9518	-0.536681	17.9968	ASF356_000000000001	755204	756137	f	Cysteine synthase	COG0031	E	E	ATGTCAGCAATTTATAAAAGTACATTAGACATGATTGGAAATACACCGTTATTACAACCAGTTCGTTTACAAAAACAACTTCAGTTAAAAGCAAGGCTTCTACTGAAATTAGAATATTTTAATCCCACAGGAAGCGTAAAAGATAGAGCTGCAAAGGGTATGATAGAAGATGCAGAGCAAAGAGGACTATTAAAAGAAGGTTCTGTAATTATTGAGCCTACAAGTGGTAATACAGGTATTGGATTAGCTTCTATTGCAGTAATAAAAGGGTATCGCATTATATTAACTATGCCAGAAACAATGAGTGTAGAAAGAAGAAATATATTAAAAGCATATGGTGCAGAACTAGTATTGACAGAAGGTGAAAAAGGTATGGCTGGAGCGATTGAGAAAGCAGAA…
2383	21.3515	46.0861	21.3515	46.0861	-0.536705	11.3913	ASF356_000000000001	2438819	2441909	r	Membrane carboxypeptidase/penicillin-binding protein	COG5009	M	M	ATGGACGAACCAAAAAACACACAATATCCATCAAGGCAACAGCGTCCCACACAGCAACGCCGTCCTCAACAAGGGCAATCTCATTATATGGGTCAAAATGCTTCTTATTCTTACAATACAGGACAAAAACCATATAATAACTATTATAGTAATATATCTCAAAGACAACCAACAGGGCAAAGGCAAATGGGACAAATGCCGCCAAATACAACACAAAGGTCACAATATCCGCCGCAAAGACAAATGATGTCAACACAAAGACAACCTTCTGGACAAAGACAAACTACAGGACAGCGTCCTCCGTCTTCACAACAACGTTCTCAAATGCAGCAACGTCCTCAACAAAACAGAAGGAGAAAAAGAAAAAAGAAAAAAAGTATTATAGGTAAAATATTTAAA…
1106	17.1983	37.1422	17.1983	37.1422	-0.536962	12.5891	ASF356_000000000001	1140447	1141143	f	ABC-type ATPase involved in cell division	COG2884	D	D	TTGATCAATATAGAACACGTATCAAAAGTATATCCAAATGGTTCGGCAGGTGTAAGAGATATTTCAATACACATCGAAAAAGGTGAGTTTGTATTTTTTGTTGGTTCTAGTGGTTCTGGCAAATCTACACTAATAAAGTTACTTTTGAAGGAATTAGACCCAACAGAAGGAAAAATTACAATTAATAATGTTGTAACAAATGATTTACCAAGAGAAAAAGTGCCTTATTTAAGAAGAAGTTTGGGAGTAGTGTTTCAAGACTTCCGCTTGCTGCCTAATAAGACAGTGTATGAGAATGTAGCATTCGCTATGCAGGTTATAGAAGCACCTTCTAAACAAATTAGGCGTAATGTACCAGCAGTACTTTCTCTTGTAGGGTTAGCAAAGAAATCAAGAAGC…
918	37.8163	81.6977	37.8163	81.6977	-0.537119	14.7978	ASF356_000000000001	940938	943164	f	1,4-alpha-glucan branching enzyme	COG0296	G	G	ATGATTACAACAACTAATTTAAATGAATTATTTCAAATCGTGAATGTAGAACACGGTGAACCCCACCACGTTTTAGGTATGCATGAGGTAGAGCATGAGGGAGAAAAATTTGTAGCAGTAAGAGCTTTTGTACCACAAGCAAAAGAAATTGTAGTAGTAGATGATGCTGACCAAGACAAAACATATCCTATGATGAAGATACATGAAGATGGTTTTTTTGAAGTCATCATAGAAGATAGACAAGAATGGTTTAGATATCAGTTGTCTCTTACAGATTACGAAGGAAATCAATGGACAACATATGATGCATATTCTTTTGTACCTACAATATCAGAGTATGACAGATATCTTTTTGGTGCAGGTAATCATTATAAAATATTTGAAAAATTAGGAGCACAT…
2510	0	2.16176	1	2.16176	-0.537415	0.29902	ASF356_000000000001	2579421	2579625	r					ATGAGGAACAAGAAGCTGATACCTTTTGAAGTGATCGAAAAAGCCGTTGCTGGAGAGCCGGAAGCGGTAGAGGAAGTGTTGCGGCATTACACCGCGCACATCAAATATCTGTCTATGTACAAAGGGCGCATCAATGACGATACACAGGACAGATTAAAAGCAAGATTAACAGAATCCATATTGAAATTCCGCTTCGACCGATAG
1117	10.213	22.0827	10.213	22.0827	-0.53751	10.5789	ASF356_000000000001	1152054	1152453	f					ATGATAAATAAAGGACAAATACAGGAGGGAATTTTTATGAAAGAAAAGGCATTGTATTATCACGAAAAAGGGTATAATTGTTCTTTTGTGATATTAAAAGCAGGAGCAGAAAAATATGGTGTAACATTGCCAGAAGAAGTAGAACAAGGTTGTTGTGCAGTAAGTAGTGGCTTTGGTGTGGGTAGTATTTGTTGTGCTTTGGTAGGAGCAGTGCTGTTGTTTGGGCTTTTGTTTTCAGAAGAAAAAGCAAAATTATTGCGTATGCAGTTGTTTGTGCTTTTTCATGATAAATATGAAACATTAAATTGTTGTGCTATTTCTGCACAAAGACAAGATTGTGTAGAAGTCATTGCAGATATTGCAGAAATAACTGAAAATTTGATTGAACAGGAAAAATGA
1732	6.44292	13.9406	6.44292	13.9406	-0.537832	4.82648	ASF356_000000000001	1784626	1784845	r	DNA-binding transcriptional regulator, XRE-family HTH domain	COG1476	K	K	ATGGTAAATTTAGATAATTTATTCTTACGTATCAAAGAGTTAAATCTAACAGCTAAGAAACTTTCAAATGATACAGGTATTTCAACAGGAAATATTAGTGACTGGAAAAGTGGGAGAAGTATGCCCACTGCTATGAAGCTTGATACTCTAGCAGACTACCTTAACTGTTCTGTTGACTATCTTCTAGGTCGTACCGACAACCCTGAAGTTAACAAATAA
680	4.98765	10.8004	4.98765	10.8004	-0.538198	4.80864	ASF356_000000000001	701178	701664	f					ATGGAAGCTCTATGGAAAACAGAAACACAAAAAGATATGGAGTACTGGTTTCAAAAAGTTTTAGAACCTGAGGCCTATGTACTCAAAAGAGGAATTGTAGCTAGTATGAACCCTAAATTTGTACAATGCAGCTATGAACAAAAAACACTTACAATAGAATTTGTGGTACAAAAATGGCAATTAAATCCAGAGGGTATACTACATGGAGGTATGCTTGTTACAGCATTTGATACTGTATTTGGGTTACTTTGTCATTACTACAGCAAACAAAACATGATTAATACTATAGAAATTAGTGCCACATTTTTAAAACCTATACCAGAAAACTGCAAATATTGTATTATAGTAAAAGCAAATCATGTAGGACGAACCATTACTTCTATGACAGCAGAAGCACGT…
2841	243.471	527.275	243.471	527.275	-0.538246	70.7949	ASF356_000000000001	2884491	2888631	r	Uncharacterized conserved protein YjdB, contains Ig-like domain	COG5492	R	R	ATGAAGAAGTATCAAGCAGTAGCATTTTTGCTGTCAACAGCTATGACAGTAAGCAGTGTAGCTCCTGTATTTGGAGCATCTAATGACATTTTTGGCCACTGGGCAGAGTTTACAATTACAAAATGGCAAAATGAGGGTAGAATTGGCGGTTATGAAGACGGCACATTCAAACCAGACAGAGCAATTACAAGAGCAGAGTTTGTAAGATTGTTAAATAGTGCAGCACCAACAGCATTTACTTCTAGTGCATCTATTAACTTTAGCGATGTAAAAGAAAGTGATTGGTTCTATGCTGATGTAGCAAAAGCAGTAGGTGGTAGAGTAGCAAGTGGTTTCGAAGATGGTACATTCAGACCAGGCGAAACAGTAACAAGAATGCAAGCAGCAGTATTTATTTGC…
988	5.19346	11.2484	5.19346	11.2484	-0.538292	4.55425	ASF356_000000000001	1010838	1011603	r					ATGAGTAGGCCTCTAAAATGGCTATTAGCAGTTATAGGTATTTTTTTATCATCCTTTTCACTTTACACCATTTATATAAGTGGAAAACCTGCATTTGACTCCTATAATATAGTTGGTTGGGTAGGTTTTGCTATAGGATTTTTTATTTTAATGTTACTTTTATATTACTTAAATGTTAAAGTGGGTATTACTTATACATTAATATTGCTTTTACTTCTATTTCTTATGATAGGCCTAGAAAAATTAAAACATAATAATGAAAAAACAGCAAAAGAAATTTCTGGTGAAATGCAACAATTAGATGAAAATGGCAACATTATAATTACTCACCCTTATGATAATTTGATTAGTTTAGAATGGGGTACTCACAACAATGTAGATTTAGATTTAATGCTAATT…
2047	2.09974	4.55007	2.09974	4.55007	-0.538527	1.2726	ASF356_000000000001	2058653	2063576	f	Nicotinic acid mononucleotide adenylyltransferase	COG1057	H	H	TTGAAAAAGCAATATAATAATGATAATTATATTATTAAAAAAATAATAGAAATGGGTGTGTTTATGCAAAAAAAATCAATACAAGACTTATATTATAATTTAATTGATTGTTTAACTGACCGTCGTTTTTTACGCAAAATGCGTACTACAAAAAAGTCTATGCTACTTTTATTAAAACAAGATGACTGGAAGTCTAATATTAAATTTGTAATACAACAAGAAGAAATTACTTGTAAAAATGTTCTTAGTGTTTGTTTAAAGACAATGGAACTTTTTTGTGAACAAGAGCAGCAACAAAATTGGCTTGATTATATTTATCAATATATTAGGAAAGGGCTTTTTCAAGAGAGTGTAAAAATTACAATTACTCCTTATTATGAAAAAGCAATTTTCTTTTAT…
463	16.8915	36.6142	16.8915	36.6142	-0.538662	10.5337	ASF356_000000000001	471769	472912	f	RecA/RadA recombinase	COG0468	L	L	ATGGCAGAAAAAAAAGGTTCTAAAAAATTTGAAGAAATTAAACCAGAAGATAAACAAAAAGCATTAGAAGCAGCATTAACTTATATTGAAAAACAGTTTGGAAAAGGTTCTGTTATGAAATTAGGAGATAATTCTGCAAAAATGAATGTAGAAGTAATTCCTACAGGTTCATTAAGTCTAGATATTGCTTTAGGTGTGGGAGGTATTCCAAAAGGTAGAATTATAGAAGTATATGGTCCTGAGTCTTCTGGTAAAACAACTATGGCACTTCATATGGTTGCAGAAGTACAAAAACAAGATGGTATCGCAGGTTATATTGATGCAGAGCATGCTATGGACCCTGTATATGCTAAAGCATTAGGAGTAGATATTGACAACCTATATATTTCACAGCCAGAT…
2333	0.461187	0	0.461187	1	-0.538813	0	ASF356_000000000001	2376454	2376673	r					ATGAATATAGGTGAAAATATCAGATTAAGGCGAATTTCAAAAAGAATGAGCCAAGAGCAATTAGCTCAAAAAGCGGAAGTTTCCGCTACTATGATAAGCTACATTGAAACAGGTTTGAAACCATTACCTTTAAAAACAGGTTATCTGATTGCAAAAGCATTGGATTGTACAGTAGATGAATTGATAGAAAAAGAATGTCAAATTATAGCAGAAAAATAA
54	1.75837	3.81392	1.75837	3.81392	-0.538961	0.405622	ASF356_000000000001	48885	50379	r	Formate hydrogenlyase subunit 3/Multisubunit Na+/H+ antiporter, MnhD subunit	COG0651	P!!!C	P!!!C	ATGGGAAGTGTAAACTATATATATAATATTCCTTTTATTAGTATCTTTTTAACAATGTTTGGAGGAATTATTACTCCTTTATTTGCAAAGGGAAAATTAGCACAAAAAATTAATTTTATTATTGTATGTATTGTAGGAATATTATCAGCAATACTTTTAGTGAGTGTTTGGAAAAGTGAACAAAGCTTTACTTTTATGATGGGACACTTTCCTGCTCCTTGGGGAAATGAATTGAGAGCAGGCCCATTAGAGGCATTGATGGCATTGACATTTTCGTTTGTAATGGCAAATACATTGCTAGGTGGGGCGAAATTTGTACAAAAAGATATATTACCTGAAAAACAAAATTTATATTTTGTTATGATAAATTTGTTGTTTGGCTCTATGCTTGCATTGATA…
316	8.16504	17.7101	8.16504	17.7101	-0.538961	5.64061	ASF356_000000000001	325550	326471	r	Predicted permease	COG0679	R	R	GTGGCATTAGCAGTAGTTGGACAGCTTACAACAATGGTATTGTTGATGATAGTAGGTTTTTTATTAAGTAAAACAGGATATTTAAAAGACACAAAAGGACTTTCTATTGTATTAACAAAAGTAGCAGTACCTGCAAATATGATAGTGTTGCTCCAGAGAGAATATTCTCATGAAATATTAATAGGATTTTTAAAAACTGGCGGCGGAACGCTTTTAATGTGTTTATTAGGAACTGTTATATTTTTTATTGTAGGAAAATGTTTAAAAATGGACTTTCCACAACTTGGACTTTTTGCAGGAGGTGGCGTTTACAGCAATGTAATATTTATGGGACAACCTCTTGTTACAGCGATGTTTGGAGCAGAGGGATTAATATTTTGTGTTGCTGTAATGTTTGCA…
2555	2.544	5.52133	2.544	5.52133	-0.539242	0.528	ASF356_000000000001	2622257	2623007	f					ATGTTTCAAAGGCTATTTTTATTTCTTTTTATTCTTTTCTCATTTTCAGCTTGCTCTGATGAGGAAAATAAAGTCAGTGAGTATATTGGTAATGAATATACTGGAAACACACAAATAGAAATCAATTTTAAATATGAAGATATGTTATATTCTTCTGAAACAGCAATCGAATTTTTGTCATTGGAAGAAATAGATTATCCTATTGATGAGATAAAAACAATTCGCATATGTGGTGTAATTTTAAATGATTCTTCTATACTATCACAATATCAAAATTTAGAATCTATTTTTATAGAAAATTGCAGTATAAACGATTTTTCTTTTTTGTCATCCTTACAGAATTTAAAATCCTTGCATTTATCTAACTGCGTCGCACAAGAATATCAGTCCATTGAAAAA…
2220	12.8537	27.9	12.8537	27.9	-0.539294	6.70741	ASF356_000000000001	2275127	2275667	r	Peptidyl-prolyl cis-trans isomerase (rotamase) - cyclophilin family	COG0652	O	O	ATGTTTATTATGGAAAAAAATCCTATTGTTACGATTGAGATGGAAAATGGTGCAATTATAAAAATAGAGCTATATCCAGAAATTGCACCAAACACTGTAAACAATTTTATTAGTTTAGTTCAAAAGGGATTTTATAATGGTTTAATATTTCATAGAGTAATAAAAGGTTTTATGATACAAGGTGGTTGTCCTGATGGTACTGGAATGGGTGGGCCAGGTTATACTATTATTGGAGAATTTGATTATAATGGAATTACAAATACACTGCAACATAAAGCAGGTGTTATTTCAATGGCACGTTCTATGATGCCAAATTCTGCTGGTTCTCAATTTTTTATTATGCACGAATATTCTCCTCATTTAGATGGACAATATGCAGCATTTGGAGAAGTCATAGAG…
2174	11.8803	25.8034	11.8803	25.8034	-0.539583	7.63675	ASF356_000000000001	2228273	2228741	r					ATGACTATTTTTAATCAAAATGGACATATCACAGCAGAAGGTTTTTTTTTATTGGTAACTGAAAAAGCAAGTGAAATGCAAAGGCTGGAATTATCCGAACATCTTTCTTTTTGTGATAGATGCTTAGAACAATACTTAATAGAAATGGAAAAAATAACATTATTAGAAATAGAAGAAAATATTGCGAAACGTGTAATAAAACGAGTGAAACATAAAACAGCTTTTTTAGCTCAAAAAAGATTTGGTACAGCAGTTGCTGCAGCTTGTATTTCAATGATATTATGGACATCAGGAGCGTTTTCTTGGACAACAATGGCACAGCAGTATGATACAGTAGAACGTTTTGAGGAAGAATTAGAAAAATTTAGCTGGCAAAATCAAAATGTACTACACGATGTA…
2487	1.92144	4.17834	1.92144	4.17834	-0.540142	0.857749	ASF356_000000000001	2554193	2554664	r	Predicted transcriptional regulator	COG3682	K	K	ATGAAAATTTTGACACACAATATAAAATATGATAGTATTATAATACCATACAAAACAATTTGTTTAATGAAAGGAGGAAAAAGTATGGGAGATTTAATTAGAGTTTCAGATGCAGAAATGAAAGTGATGGAAAAAGTTTGGGAAAAGGGAGAGATGATTACTGTTTCAGAATTAATTTCTATGTTGACAAAAGAAGAAAAAGAAGGCATATGGATTTATCAAAAAGTAGCAACTTTTTTAACCCGTCTTGAAAAAAAAGGCATGGTTTCAAAAACGAAAAAGGATAAATTAGTATATTATTATCCTTTAATTAGCAGAGAACAATATAATGAAGATGCTGCAAAAGAATTAGTGAATACAAGATTTGGAGGTTCTTTAAAAGGATTTTTAACCGCTTTT…
2658	1.27445	2.77182	1.27445	2.77182	-0.540212	0.819138	ASF356_000000000001	2708943	2709894	f					ATGAGTTTTTTTGAAAAAACCACAGCATTTTTTAATAAAATAGAAGAATGGAATGAAGAACAAAAAAAGGTATTTAAAGAAAAACAATTTCAAAAACAAAAAAAGGAACTAAAAAAATTTGTAAAAAAAATGAATAAACAAAATGAACTAATTGACAATTTTAATGCAAAAAATGCTGAAAAAATAGCTAAAAAAAATCAATCAAAATTCAATACAGAAATAACAATGTTCACTGTTTTTCCAGATAGCGAAAATCAAACACCTTCTCCTTTTGAAGAAATGTATTATGCCAACCATGAAGAATATGGTATATTAGAAAAAGAGTACACTCGTTTTTCTGCTCGTTTTCAGTCAAAACAATGTCCTTACTGTCAAAATATGATAGAAAAACTGTCTACT…
1700	124.28	270.341	124.28	270.341	-0.540285	71.9262	ASF356_000000000001	1748114	1748507	f	Ribosomal protein S9	COG0103	J	J	ATGGCAGCAGCTAGATATTATGGTACAGGCAGAAGAAAATCTTCCGTTGCAAGAGTTTATTTAATGCCTGGTAGTGGTAAAATTACAATCAATAAAAGAGATATTGATGATTATTTTGGTATGGAAACATTAAAATTAATTGTACGCCAACCATTAGAATTAACAGAAACAACTGCAAAATTTGATGTACTTGTAAATGTATACGGTGGCGGATTTACAGGTCAAGCAGGTGCAATTAGACACGGTATTTCAAGAGCATTGTTGGAAGCAGACGCAGATTATAGACCAGCTTTGAAAAAAGCAGGATATTTAACTCGTGACCCAAGAATGAAAGAAAGAAAGAAATATGGCTTGAAAGCAGCTAGACGTGCACCACAATTTAGTAAGAGATAA
1422	78.8507	171.547	78.8507	171.547	-0.540355	32.1644	ASF356_000000000001	1475158	1476484	f	Branched-chain amino acid permeases	COG1114	E	E	ATGAAAAATCAAAAGGTAGATATGTTTGTTATAGGTTTGGCACTATTTTCAATGTTCTTTGGTGCTGGTAATATTATTTTTCCTCCATTTTTGGGTATGCAAGCAGGTGACTCTTGGGTGCTGGGATTTGTCAGTTATTATATAGCAGATATTGGTTTAGCATTGGTTGCGATATTTGCTATGCTTAGAGCAAATACAGATTTTGCTGGTATGATGAGTCATATAGGTAAAATACCCGCTGTAATATTATCCTGTGCTACAGTACTTTGTATAGGGCCTGGTATTGCGATACCAAGAACAGCAGCTACAACGTATGAAATGGGTGTAATGCCAATATTTGGTTTAGAAGCAGGAAACGTAGCAGTAACAGCAATTACAAGTGTTGTATTCTTTGCAATT…
1134	6.30971	13.7559	6.30971	13.7559	-0.541309	8.27034	ASF356_000000000001	1171197	1171578	f					ATGGAAACCTGGAAAACTTTATTAGAAGGTTCACTGATATTAGGGATTTTGACAGCAATTATAGGAGTGCTTAAAAATAAGGCAGATAACAAACTACAATATATTACAAGTGAACGTGCTAAATGGAGAGAAGAAATTAGAGAAATTGCTCAAAGACTTCAAAGTGCAGGAGAATATGAAATTGATAAAATACTATGTGAATTAAAAGTAAAAATTAATACATATGGTATTGCAAATCAAGATAATGTTTTTCAAGATGCACATATATGGAAAATAATTGGGACTTTAGAAGATCCTCAAGGTTCAAACATTGCTGAAAGAGAAAATAAAAAAGGCAAAAAAAATACTAATAGAATATTTATCTTGTTTATTAAAACATGA
1187	155.748	339.686	155.748	339.686	-0.541495	74.5905	ASF356_000000000001	1216382	1216802	f	Ribosomal protein S12	COG0048	J	J	ATGCCAACATTTAATCAGTTAGTAAGAAAAGGAAGAAAGACAGTAGAAAAGAAATCTACTGCTCCAGCTTTGCAAAAAGGTTTGAACTCTTTAAAGAAGAAAACAACAGACATTTCTTCTCCTCAAAGACGTGGCGTTTGTACAGCAGTAAAAACTTCTACACCAAAGAAACCTAACTCAGCACTTAGAAAAATTGCCAGAGTTCGTCTTTCTAATGGTATTGAAGTAACAGCTTACATTCCAGGTGAAGGTCATAATCTTCAGGAGCATAGCGTTGTTCTTATTAGAGGCGGAAGGGTAAAAGACTTACCTGGTGTGCGTTATCATATTGTTAGAGGAACATTGGATACAGCAGGCGTTGCAAATAGAATGCAGGCTCGTTCTAAATATGGTGCAAAA…
101	133.378	291.12	133.378	291.12	-0.541847	60.4325	ASF356_000000000001	99637	100111	r	Uncharacterized metal-binding protein YceD, DUF177 family	COG1399	S	S	ATGGAAGTGTCTTTTTCTGAAAATATAGAAAATACTACAGGTTATCCTGATGTTGTGTGTTTTTCAGAGCCTGTTAAGGTGAAAGGTACTTTGACAAATACCAAAAAGGGAATGCTGTTAGAAGCAGAAGGCAATACAGAAGCAGAATTTTTGTGTAGCCGTTGTTTAGAAACAGTAAAAATACCTATTTCATTTGATATAAATGAAATGTTTTATCAAGCAGGCAGTATAGAGCGAGAAAATGAAAAAGAAGCGGAAACTTTTTGTGACGACCAAATTGATTTTACGGATATAATACAACGAAGTATATTGGCAAATTTGCCTATGAAAGTTGTTTGTAAAGAAGATTGTAAAGGATTATGTTCAAAATGTGGTAAAAACTTGAATGAAGGACAGTGT…
2305	0.45805	0	0.45805	1	-0.54195	0	ASF356_000000000001	2358797	2360120	r					ATGGCGTTAGGTGGAGGAACATTCACGGTACAAAATAAAATATTGCCCGGTGCGTACATCAATTTTGTATCGGCGGCAAATGCTTCTACAACATTGTCTGATAGGGGCGTTGTGGCAATGCCTTTTGTGGCAGATTGGGGCAAAGAAAATGAGGTCATAGAAGTCACAAATGAAGAATTTTTCAAAAATTCAGTGAAGTTATTTGGCTATGACTACACACACCCACAAATGCAGATGTTTAGAGAAATATTTAAAAATGCTAAAAAAATGTACGGCTATAGGCTCAATAGCAATGCCCAAAAAGCCCAAAATGCCTATGCAACAGCGGTGTGTGGCGGTACAAGAGGAAATGCTATTACAATAGTGGTAGAAAATGATGTCGATGTAGAAAACGGCTTT…
1434	13.7248	29.9748	13.7248	29.9748	-0.542122	4.56783	ASF356_000000000001	1489311	1489827	f	Uncharacterized membrane protein	COG4708	S	S	ATGAAACAAACAGTAGATTTAACAAAACAGTCAAAAAGAAAAATCACCACAAAAGCAGTAGCATTTACAGGTATTGTTGCAGCAGTATATGCTGTTACAACACTAGCTATAGCACCTTTAAGTTTTGGAGCGATACAGCTTCGATTTTCGGAAGTGCTTGTGTTGTTGGCATTTATTGATGCAGGATTTGCACCTGGACTCATATTAGGCTGTGTGATAGCAAATGCTTTTAGTCCTATGGGGATAGTAGATGTGGTATTTGGTACAGCTTGTACTACAGCGGCATTGATAGGCATTACAAAATCAAAAAATCTTTTTGTAGCAACATTGTGGCCAACAATATGTAACGCATTTATAGGAGTAGAATTATATATTGTGTTGGGATTGCCTTTGTTTTTT…
144	21.6412	47.2768	21.6412	47.2768	-0.542244	12.6271	ASF356_000000000001	141984	142338	r	Predicted DNA-binding protein YlxM, UPF0122 family	COG2739	K	K	ATGAAAGAGATTTTACAGTTAACACTACTTTATGATTTTTATGGAGAATTACTAACAGAAAAACAAAAATTAGTATATGAAATGTACTACCAGAATGATTTATCACTAAGTGAAATAGGAGAAGAACTTTCTATTAGCCGTCAAGCGGTTCGTGACCAATTAAAAAGAGCCGAAAATATATTATGTAACTATGAAAATAAATTACAGTTAGTAGAAAGATTTTTAAAACAAAAAATGGCTGTACAACAAATTAAAAATATCATAGAAGAAATGGAAAAAGAAGAAACTCTTTCTTGCAAGGCAAAAAATAATATTGAAGCTATTCAAAAAATAGCCGCTGAAATCATAGGCTGA
1669	87.8455	191.916	87.8455	191.916	-0.542271	42.7615	ASF356_000000000001	1728614	1728983	f	Ribosomal protein L14	COG0093	J	J	ATGGTTCAACAAGAAACCAGATTAAAAGTAGCAGATAATTCAGGTGCGAAAGAACTTCTCTGTATCAGAGTACTTGGAGGTTCTACAAGAAGATATGCAGGTGTTGGTGATATTATCGTAGCTTCTGTAAAAGATGCAACACCCGGCGGTGTTGTAAAAAAAGGTGACGTAGTAAAAGCAGTAGTAGTAAGAACAGTAAATTCTGTAGGTAGAGCAGATGGAAGCTATATAAAATTTGATGAAAACGCAGCTGTTATTATTAAAGATGATAAAAATCCAAGAGGAACACGTATTTTTGGACCTGTTGCAAGAGAACTGAGAGAAAAACAGTTTATGAAAATATTATCTTTAGCACCAGAAGTACTGTAA
614	3.79696	8.30775	3.79696	8.30775	-0.542962	2.42046	ASF356_000000000001	631815	633066	r					GTGAAAAATGTTGTGTTGCAGCCAAGTTTTTACAAAGATTTTGAATGTATAGGAGGAAAATGTGTCAATAACTGCTGTCATTATAAATGGAATATTGATTTTACAAAAGAGGAATTTAAAAATGTAAAAAGGAGAATACATACAGAGGAATTTAAGGAAATATTTGATGATGCTTTTGTATATGACAAAGAAAGAGGAAAATTTTTAGTAAAATTTGATGAGGATAATAGATGTAAATTTTTAAATGAAAATGGTTTGTGTAGTATGTATAAAGAAGTAGGCCCTGAAAATATGTCTCAAGTATGTAAAATATTTCCAAGAAAAGGATTACATTATATGAAAGACTATGAATATTATTTATCACCAGGCTGTGAAGAAGTTGTTAGAATACTTACAGAA…
1346	200.684	439.171	200.684	439.171	-0.543039	86.9391	ASF356_000000000001	1390114	1390459	f	Ribosomal protein L19	COG0335	J	J	ATGGATATGATAAAAGAATTAGAAAAAGAACAACTTAAAAGTAATATTACACCTTTTAATGTAGGAGATACTATTCGTGTTTATGCGAAAGTTGTAGAAGGTACAAGAGAAAGATTGCAGATGTTCGAAGGCGTTGTGATTAAAAGACAAAACGGCGGTATTAGAGAAACATTTACAGTAAGAAGGATTGCTTCTGGTGTAGGTGTAGAAAGAACATGGCCTTTACACTCCCCAAGAATTGACCGTATTGAAGTAGTAAGACGTGGTATTGTAAGACGTGCAAAACTGTTCTACTTGAGAGATAAAGTTGGAAAAGCTGCAAAAGTAAAAGAAGTATTGAGATAA
1914	0	2.18996	1	2.18996	-0.543372	0.727599	ASF356_000000000001	1927583	1928141	f	Integrase	COG0582	X!!!L	X!!!L	GTGAGTGAAGTAAAACCGTTAACAGATTATAGTGTGGTGTTGGATTTTGGAGATTATTTGAGAGAGAAAAACGAAAGAGATTATGTGTTGTATTGGACGGGAATATATACAGGTAGACGTATAGGGGACATATTGCCTTTGAAAGTGAGAGATATAAAAAACAAAGACCGTATTTGTTTTCTGGAGAGTAAGACAAATAAAAAAGCTGATATTATCATACACCCAGAATTGAAAAAGATATTTCAAAAATATTGTGAAGGCAAAAGTAGTTATGAATATGTTTTCCCGAATAATAGAAAACCACCCAAGCCTATCACAAGAGTAAGAGTATGGCAAATACTTAATGAAGCAGCACAAGCATTTTGTTATACAGAAAATATAGGCTGTCATACATTGCGT…
2648	0.86416	1.89273	0.86416	1.89273	-0.543432	0.145363	ASF356_000000000001	2702818	2704813	r	Transposase InsO and inactivated derivatives	COG2801	X	X	ATGAGTGTAAAAGAAACTTATTTAACAGTAAAACAACTGGCAGAAATAAAAGGCTGCACAGAAAGATATATACAATCTTGTGTTAACAAAGGAAAAATCATTGCAGAAGTAACGATTGGGCAAGTTGGTGGAAATGCTGGAACACATTACAGTATACCCCTTTCCAAGCTAGACGAAAAAGTACAACTCAAATACAAAAGATATTTGAAAAAGCTACAGAAGGAAGCAGAAAAGCAAGTTCAAGAGCAAGAAATAGAAGAACAACAAAGAAAGATAACAGCAGATTTGACAGAAAGAGAAAAAGAAAAGGCGATGTTTTGGCGGAAGTTACTGAAAAGTTGGCAAAGCTACAGAGGAAAAGAAGCAGACAAAGAAAAGGCTGACAATGAATTTATAAAA…
1028	52.0069	113.988	52.0069	113.988	-0.543751	20.7668	ASF356_000000000001	1059691	1060270	r	Na+-translocating ferredoxin:NAD+ oxidoreductase RNF, RnfA subunit	COG4657	C	C	ATGAATTTGATATTATTAGTATTAGCTGGTATTTTTGTAAACAACTACGTTTTATCACAGTTCTTAGGTATCTGCCCTTTCCTTGGTGTTTCCAAAAAGGTAGAAACAGCGACTGGTATGGGTGTTGCCGTAATATTCGTTATTACAATTGCCTGTGCAGCTGCTTATATGGTTTATAACTTTATATTAGTACCATTAAATATTACATATCTCTATAACATCGCTTTCATATTGGTTATTGCTGCATTAGTGCAGTTTGTAGAGATGTTTTTGAAAAAATCTTCACCTTCTTTATATCAAGCACTTGGTGTTTTCTTACCTTTGATTACAACAAACTGTGCTGTATTAGGTGTTGCTGTTGTAAATATGCAAAAAGGTTATAACTTTATTGAAGCAATA…
1977	418.985	919.409	418.985	919.409	-0.544289	190.437	ASF356_000000000001	1978225	1979281	f	Pyruvate:ferredoxin oxidoreductase or related 2-oxoacid:ferredoxin oxidoreductase, alpha subunit	COG0674	C	C	ATGGCAAAGGTATTGATGAAAGGCAATGAAGCGATTGGAAAGGCGGCTATCGAAGCAGGTTGTAAATTCTTTTTTGGCTATCCTATTACACCACAAAGTGAATTGCCAGAGTATTTATCTGATGAATTACCAAAAGTAGGTGGTACTTTCGTTCAGGCAGAAAGTGAATTAGCAGCAATTAATATGGTATATGGTGCAGCAGCAGCAGGTGCGAGAGTATTAACAAGTTCCTCTTCTCCAGGACTCGCTTTAAAACAAGAAGGTATTGGTTATATTACAAATGCTGATTTGCCAGCAGTTATTGTAAATATGATGCGTGGAGGCCCAGGTCTTGGTACAATTCAACCAGGTCAAGCAGACTATCATATGTGTGTAAAAGGTGGTTCTAATGGTGACTAT…
1402	2.51643	5.52347	2.51643	5.52347	-0.544411	1.65258	ASF356_000000000001	1448489	1448915	f	ADP-ribose pyrophosphatase YjhB, NUDIX family	COG1051	F	F	ATGAAAAGGGATTTTGTAGTAGCAGTAAAAGCAATTATTGTAAGAGAAAATAAAGTGCTTGTTCTTCGTCGTTCTGAAGAAGAAGTAAAACGTAGTTATGTAGATAGAAAAGAAAAATGGGATTTGCCTGGAGGAGGCATACATTATTTTGAACGTTCTGAGGAGGGACTTTTAAGAGAAATAAAAGAAGAAACAAGCTTATCAGTAAAAATTAAAAAACCGTTTAAGTTGTTTGATATTATAAAACCGCATATACATCTTTGTATATTTACATATGTTTGTGATTATGAGTATGGAGAAGTAGTATTAAGTGCAGAACATGATAGTTATTTTTGGTTAACATTGAAACAAGTACAACAATGGGATTTGCCAAAATGGTTAAAAAGGGACTTTGTAAAT…
2678	0.925076	2.03058	0.925076	2.03058	-0.544428	0	ASF356_000000000001	2724561	2725215	r	Aldo/keto reductase, related to diketogulonate reductase!!!Flavodoxin	COG0656!!!COG0716	Q!!!C	Q!!!C	GTGAGAAAATTTACAGTTATTTTATTTACTATCTTAATGCTTGTATCTCTTGCAGCTTGTACTAAAAATACAGCTATACCAGAAAGTGATACTGTCACAAAAACAAGCGAACAAAGTACAGCAATAAACAATACTGAAGAAAATAAAAGTATTGATACTAAAAAAACAGAAGATTTAAAAATTCTTGTTGCTTATTTTTCTGCTACTCATACAACAGAAGGCATTGCAGAATATATTGCGGAAGAACTTTCCTCAGACATTTATGAAATAGTACCAAAAGAACAATATACAGAAGAAGACTTGAATTATAGTAATAGCAATAGCCGTTCTACTGTTGAAATGAATGACGCACAAGCACGTCCTGTTATAACTGGCTCTGTAGAAAATATGGAACAGTAT…
1081	14.6678	32.2014	14.6678	32.2014	-0.544497	10.1146	ASF356_000000000001	1117260	1118124	f	2-keto-4-pentenoate hydratase/2-oxohepta-3-ene-1,7-dioic acid hydratase (catechol pathway)	COG0179	Q	Q	GTGAAACTTTTTACATATGTATATGAAGGACAACAAAAAGTAGGCGTGATGGATAAACAAGGAAAAAATATCATACCATTAGCTGAAAAAGATATGCAAACATTAATAGAAAATTGGTCAGAACAAAAACGAAAAGAAATCGAAGTACTTTTAAAAACAGAAAAAGGTGTTGCTTTGGAACAAGTGCAGTTAAAGGCACCTATTCCTCACCCAAAACAAGATGTTATTTGTCTTGGCATAAATTACATGGCACACGCAGAAGAGTCTGCCAGATATAAAGAGGAAGCATTTGGAGGAGAACGTCCTAAAGCAATTTATTTTTCAAAAAGAGTAAATGAAGCTGTAGCAGATAAAGAGCCTATACAAGGGCATTTTGATATTGTAGAAAGTCTGGATTAT…
2340	5.08255	11.1607	5.08255	11.1607	-0.544604	1.88243	ASF356_000000000001	2382400	2383999	f	Peptide chain release factor RF-3	COG4108	J	J	ATGGTTAATCAAGAAATAATACAAAAAAGACGTATTTTCGGTGTCATTTCTCACCCTGATGCTGGTAAAACAACATTAACAGAAAAATTGCTTCTTCATGGTGGTGCAATCAGAGAGGCTGGTACTGTTAAGGCAAGAAGAAATCAAAAATTTGCAAAATCAGACTGGATGGAAATTGAAAAGCAAAGAGGTATTTCTGTCACCTCTTCTGTTATGCAATTTGAATATAATGATAAAGTTGTTTCTATTATGGACACTCCCGGACATAACGACTTTGGTGAAGACACATATCGTATATTGACATCTGTAGACAGTGCTGTTATGGTAATTGACGCAGCAAAAGGTGTTGAAGCACAAACAGAAAAACTTTTTAAAGTATGTAGTATGCGTCAAATTCCT…
521	28.927	63.5226	28.927	63.5226	-0.544619	13.5159	ASF356_000000000001	534846	535887	f	Chemotaxis response regulator CheB, contains REC and protein-glutamate methylesterase domains	COG2201	T!!!N	T!!!N	ATGGAAAAAAAAATTAGAGTTCTTGTTGTTGATGATTCTATGCTTTTTCGCAAAGTATTAATCGACAGTCTATCAAAACATAATGACATTGAAGTTGTAGGATACGCAGTAGATGCTTTTGATGCAAAAGCGAAAATACCTGTATTGCGTCCAGATGTTGTAACATTAGACGTAGAAATGCCACGTTTAAATGGTATTGCTTTCTTAAAACAGTTAATTCCACAACATCCTGTTCCAGTTGTTGTTGTTTCTTCTTTAAATATCAATGTATTTGAAGCACTTTCAGCTGGAGCTGTTGATTTTGTAAGAAAGCCAGATATGACAAAGCAAAATACAGTAGATGCCTTTTTAAAGGACTTAGCAGGAAAAGTTAGAATTGCTTCTAAAGCAATTGTGCAT…
2351	45.6345	100.258	45.6345	100.258	-0.544831	23.4652	ASF356_000000000001	2396313	2397246	r	Translation elongation factor EF-Ts	COG0264	J	J	ATGGCAGTAGATATGAAAAAAGTAAAAGAACTTAGAGAAATGACAGGCGCAGGTATGATGGACTGCAAAAAGGCATTAGAAGAAACAAACAATGATATGGATAAAGCAGTAGAAGTATTAAGAGAAAAAGGCCTTGCAGCATCTGCGAAAAAAGCAGGAAGAATTGCAGCAGAAGGTATTGTTGCGATACACTTGTCTGATGATAATAAAGTTGGTGCGATTGTAGAAGTAAACTCTGAAACAGACTTTGTTGCAAAAAATCAAAAATTCCGTGATTATGTTGACGCTGTGGCAAAACAAGTTACAAAATCAAGTGCAGTAGATATGGACGCCTTTTTTGCTGAAACATGGCAAGATGACCCACAGTTTACAGTAAAAGAAGAATTAAGCCAGCAAGTT…
544	13.4453	29.5394	13.4453	29.5394	-0.544836	10.4122	ASF356_000000000001	560022	560808	r	DNA-directed RNA polymerase specialized sigma subunit	COG1191	K	K	ATGCTTTCTCAAAAAGAATTGGATACAAAAACAAATGAAGAGCTGCTTATACTGTATAAACAAACCAATGACCAAAAAATCAAACAAACATTGGTGTTGCGATATGTCTATATTGTTAAAAATATTGCTATGCAAATGAGAGGAATTTACTTGGGTTTTTCTCAGATTGATGATATAATTAATGAAGGCGTTTTAGCTATTATGACAGCAATTGATAAATTTGACATCAATAAGCACGTAAAATTTGAAACTTATATTTCAAAAAGAATACGAGGAATGATTATTGATATTGCTAGAAAACAAGATTGGGTTCCAAGAAGTATACGAAAAAGTGCCAAAGAAATAGAAGAAGCACAAAACATATTAAGTCATCAGTTAGGAAGAACACCAACAGATGAA…
2667	0.454955	0	0.454955	1	-0.545045	0	ASF356_000000000001	2717293	2717515	r					ATGAAACAGGGAGCTTTGATTTTTGACAAAGAAAGCGGACGTTATAATATCCGCTTTGGGCTGAATGATTACTACGGCGGCTTGCATTGCGGCGAATGTTTTGACGTATTCGCAGGCGGCAAATGGAAGCCGACACGCATTGAAATGAGTACCGGGCAGGAATGGTATCTTATCGGTTTCAAGACGGACGTACTGGACGGCTTGCGTGTGCATAACAGATAA
973	19.0611	41.9053	19.0611	41.9053	-0.545138	9.78483	ASF356_000000000001	997244	998945	f	4-alpha-glucanotransferase	COG1640	G	G	ATGAATTTTCAACGAAGCAGTGGTATTTTACTTCATCCTTCCAGTTTGCCTAGTAAATTTGGTATAGGAGATTTCGGACCAAATGCTTATAAATTTGTAGATTTTTTAGAAAAATCAGGGCAACATCTTTGGCAAATATTACCATTAGGTCCAACAAGTTTTGGTGATTCTCCTTATCAAAGCTTTTCTACATTTGCTGGAAACACATTATTTATTAGTCCTGAAGTATTATGTAAAAAAGGGTATTTAGAAGAAACGGATGTGGAATTAGCACCAATTTTTTCTTGTAAAAAAGCAGATTATGGTAATGCTATTCCTTTTAAAAGAGGTTTATTTGAAAAAGCTCATCGTCGTTTTCAAAAAAAAGCATTTACAGCTGACCAAGTTGAATTTCAAAAG…
1659	92.0079	202.319	92.0079	202.319	-0.545233	45.8048	ASF356_000000000001	1723762	1724392	f	Ribosomal protein L3	COG0087	J	J	ATGAAAAAAGCAATTATTGCGAAAAAAGTGGGAATGACACAAATTTTCACAGAAAACGGTGCTTTAATTCCAGTAACAGTATTGGAAGCAGGCCCATGTACAGTAGTACAGAAAAAAACAACAGAAAATGATGGATATGAAGCGATACAGGTTGGATTTGTAGATGCAAAAGCAAAACACGTAACAAAACCTGTAAAAGGTCATTTTGATAAAGCTGGTGTAACAGCAAAAAAATATTTGAAAGAATTTAGATTAGAAGATATTAGTGCATATGAAGTAGGAGCTGAAATTAAAGCTGATGTATTTGCAGCAGGTGATAAAGTAGATGTCAGTGGTGTTTCAAAAGGTAAAGGCTTCCAAAGTACAATAAAAAGATATAATGCACAAAGAGGCCCTATG…
2031	75.6072	166.382	75.6072	166.382	-0.545581	36.3264	ASF356_000000000001	2041578	2043732	f	Translation elongation factor EF-G, a GTPase	COG0480	J	J	ATGTTTGAGAGATATTCTAATAAAGTATTATATAAAATGCCTGTTAATACAACAAGAGGAGGTAAACAAAGTATGAAAAATTATGCTGCAAATGAAGTTCGAGATATTGTGATATTGGGTCATAGTGGTTGTGGTAAAACTACACTATCAGAAGCATTATTATACTACTCTGGTGCAACAAAAAGATTTGGAAAGGTATCAGAAGGAAATACTGTAAGTGACTATGACCCTGAAGAAATTCGTAGAAATGTTTCTATAAGTACATCTGTTTTACCTGTAGAATGGAAAGACACAAAAATCAATTTTTTAGATACCCCAGGTTATTTTGACTTTGTAGGAGAAGTTAAATTAGCAATGAGTGTTTCAGATACTGCTCTGATTGTTGTTTCAGCAAAATCA…
1410	55.5723	122.317	55.5723	122.317	-0.545672	26.2346	ASF356_000000000001	1455978	1457355	f	Archaeal/vacuolar-type H+-ATPase subunit B/Vma2	COG1156	C	C	ATGATAAAAGAATATAAAAGTATTCAAGAAGTAGCAGGCCCTCTTATGGTAGTTACTGGCGTTGAAAATGTAAAATATGATGAGCTTGGCGAAATAGAACTTTCTAATGGTGAAATCAGAAGATGTAAAGTGTTGGAAGTCAATGGAGATAATGCTCTGGTGCAGCTTTTTGAGGCATCTACAGGTATTAACCTTTCTGAAAGTAAAGTACGCTTTTTGGGAAAAAGCCTTGACTTTGGTGTTTCTCCTGACATATTAGGACGTGTATTTAGTGGTATGGGAAAACCTATTGATGGTGGCCCTGAAATTATTCCAGAAAAACGTCTTGATGTAAATGGTGCACCTATTAACCCTGCGGCTAGAGAGTATCCAGCAGAATTTATACAAACAGGTGTATCT…
486	8.51739	18.7609	8.51739	18.7609	-0.546002	5.42464	ASF356_000000000001	494051	494741	r	Uncharacterized membrane protein	COG4684	S	S	ATGAATTTTTCGCTAAAGTTCTATGAAATAAAAAGACACAATATAAAATATTATCATCTTATATCTGAAAGAATGAGAATGAAAGGAGGACTCAAAAAAATGAGTTCAAAAAAAGGAATGTCTACAAGAAAATTAACTGTTACAGGTATGATGATTGCTATTACAATGATATTGTCATACACACCATTAGGAATTATACCTTTGCAGCCTGTTAGTGCTACGATTGTACATATTCCTACAATTATTATTGCATTGTTAGAAGGGCCTCTTGTAGGAGGAATTGTAGGGGCAGCATTTGGTATTTCTTCTATGATAAAAGCAATTACACAACCATCAGGCATATTAGACCCTTGTTTTATGAACCCTATAGTATCTGTATTGCCTAGAATATGTATTGGT…
1506	42.9022	94.5079	42.9022	94.5079	-0.546046	30.0206	ASF356_000000000001	1563132	1565658	f	Flavorubredoxin!!!NAD(P)H-nitrite reductase, large subunit!!!Rubrerythrin	COG0426!!!COG1251!!!COG1592	C	C	ATGAAAGCATATCAATTAAAACAAGATTTATATTGGGCAGGTGTGCTTGATAAAGACCTGAGAGTGTTTGACATTATTATGGAAACAGAATTCGGCACAACATATAATTCTTATGTATTAAAAGGCAGCGAAAAAACAGCACTGTTTGAAACTGCTAAAGTAAAATTTTTTGATGAATATTTAGAAAAATTGCAAGAAGTAGTAGATGTAAATGATATTGACTATGTTGTAATGAACCATACAGAACCAGATCATGCAGGTAGCATTGTAAAACTGGTAGAAATGAACCCACGTATCTGTGTGGTAGCAACAGCTTGTGCAATAGGATTTTTGAAAAACATTATCAATCATGATTTTTATAGTATTGCAGTAAAAGAAAATGACACATTGTCATTAGGA…
1352	5.41488	11.9313	5.41488	11.9313	-0.546163	4.06724	ASF356_000000000001	1397937	1398636	f	DNA-binding response regulator, OmpR family, contains REC and winged-helix (wHTH) domain	COG0745	T!!!K	T!!!K	ATGGCAGAAAAGAAAAAAATAATGGTAGTAGATGATGACCAGCATATAGCAGAATTAATTTCATTGTATTTAATAAAAGAAGGATATGAAACAATGGAGATATATGATGGTCGAGAAGCATTAGAAAAAGTGGATAATTTTCAGCCTGATATGATGCTTTTAGATTTAATGCTACCAAGTATGGACGGCTATAAAGTTTGTACAGAAATACGAAAAAAGAGCGATATTCCTATTATTATGTTAACTGCAAAGGGAGAAACATTTGATAAGGTGTTGGGATTAGAATTAGGTGCAGATGATTATATTGTAAAACCATTTGACTCTAAAGAATTAGTAGCACGTGTAAAAGCGGTATTGAGAAGATATGAACAAGGTAGTGAAAAAAAAGAAGAAAACAAC…
2607	0.880787	1.94097	0.880787	1.94097	-0.546213	0.665509	ASF356_000000000001	2667888	2668752	r	Site-specific DNA-cytosine methylase	COG0270	L	L	ATGAGTAAAGAACAAAAGAAAATAACATTTATTGACTTATTTTGTGGCATTGGTGGTTTTCGCTTAGGCATGGAAAAAGCAGGACATATTTGTTTGGGACATTGTGAGATAGATAAATTTGCTAAAAAAAGTTATACAGCAATGCACAATATAAAAGAAGGAGAATGGTATGCAGAAGATATTACAAAAGTCAGAGCAGAAGAAATGCCAAAAGTCGACTGTTGGTGCTTTGGATTTCCCTGCCAAAATATCAGTGTTGCAGGAGCAAAAGAAGGACTGCAAGGAGAACAATCTGTATTGTTCTTTGAAGTTATCAGACTTCTTAAACAAACAGAAAAAGAAAATAGACCTGAATGGTTGTTCATTGAAAATGTTAGAAATTTGTTGTCAATCGAAAAA…
644	9.43995	20.8165	9.43995	20.8165	-0.546515	7.2996	ASF356_000000000001	661113	661854	f	ABC-type lipoprotein export system, ATPase component	COG1136	M	M	GTGGCAGAAACAGTTATCAAAATCAGAAATGTTAAAAAAATATATCGTATGGGCAATGAAAAAATACCAGCAATAAACAATTTAAGTTTAGATATTTCACATGGTGAAATCTGTTGTCTTTTAGGAAAATCTGGTTCAGGAAAGTCTACACTTCTTAATTTGATTGCAGGTCTAGAAAAACCTACAAAAGGTAGTATCATATTTAATAAATGCCATATGGAGCGTATGAATGAAGACCAATTAGCAAAATTCAGACAGCAATATGTTGGCTTTGTATTTCAGTCTTACAATCTTCTTTCTACATTAACAGCACTGGAAAATGTAACATTACCATTGATATTTCGAAAAGTACCCACAGCAGAAAGGAACAAAAGAGCTATGGAAATGCTCAATGCGGTA…
1340	5.51375	12.1707	5.51375	12.1707	-0.546965	0.949838	ASF356_000000000001	1383814	1385050	f	Homoserine dehydrogenase	COG0460	E	E	ATGGTGAATATAGCAATATTAGGTTTTGGAACAGTAGGCTCAGGAGTATATGAAGTAGCAACAAAAAATAGAGAAGTCATTACAAGAAAAGCAGGCATGGAAATCAATATAAAATATGTATTAGATTTGAGAGAATTTCCAGACCATGAAGTGAATAAAGTATTAACACATGATATAAATGATATATTGAATGATGAAAGTGTTCAGGTAGTTGTAGAAGTAATGGGCGGCGTTGATGTGCCATATAAATTTGTAAAAGGAGCATTGGAGAAAGGAAAACACGTAGTAACATCAAATAAGGCATTGGTTGCAGCAAAAGGTCCTGAATTGCTTCACATTGCGAAAGAAAAAAATGTAAATTTCCTTTTTGAGGCAAGTGTTGGCGGAGGTATACCAATA…
2132	4.24498	9.37199	4.24498	9.37199	-0.547057	2.57229	ASF356_000000000001	2178671	2180663	r	Alpha-glucosidase, glycosyl hydrolase family GH31	COG1501	G	G	ATGATAAAAAAATATGTTTTTGGTACTCCATTTGAAACAGAAGCCGTTGTAGTAGATATTGAAAAAACAGAAAGTAATCCTAAATATGGCAAGGTATACTGCGAACAAAAATTTTGTTTTGAATATGAAATGTCAAAACAAGATATGATATTTGGTTTAGGACAAAATAATAGAGGCATTAACAAAAGAGGATATATTTATATTAGTAATTGTACAGATGACCCCGAACACACAGAACATAAAACTTCACTATATGGAGCACATAATTTTATAGTAATTTCAGGAAAAGAAAATTTCGGTTTATTTGTAGATTATCCTTCTTCTGTTTGTTTTGATATAGGATATACTCATAGTGACAAATTAAAAATAGAGTGTGAATATTGTGATGTAGCACTTTAT…
640	19.7345	43.5723	19.7345	43.5723	-0.547086	10.0678	ASF356_000000000001	655307	655646	r	Nitrogen regulatory protein PII	COG0347	T!!!E	T!!!E	ATGAAAAAAATTGAAATCATTATTCGCCGTGAAAAAGTAGACGAAGTAAAAACAAAATTGTATGAAATGGGTGCAACAGGTATTATGCTTTCTAATATTGCAGGATATGGTCAAGATGAGGGCTATATACAAAAATATAGAGGAAAAGAATGTAAATTTCAAACAGTACAGAAAATAAAATTAGAAATGGTAGTAAAAGATGAACAAGTAGGTGCGATTGTGCAGGTAGCCATGGATTTAGCACGTACAGGTAAGCCTGGCGATGGTAGAATATATGTATATGATGTTTGTGAAGTTATTCGTATACGCACAGGAGAAAGAGGAACAGAAGCACTATAA
117	4.24118	9.38111	4.24118	9.38111	-0.547902	1.60865	ASF356_000000000001	114442	115321	r	Putative ribosome biogenesis GTPase RsgA	COG1162	J	J	ATGTTAAAAGGAACAATTATAAAAGGAATTGGTGGTTTTTACTATGTAGACACAGAAACAGGTGTTTATGAATGTCGTGCAAGAGGAATATTCCGAAAAGAGGGAATTAAACCTACTGTAGGAGATAATGTTGAAATATCTATATTAGATGAAAAAAATAAAGAGGGAAGTTTGGACGTCATTCAGCAAAGAAAAACGTTACTAATTCGTCCTAGAGTAGCAAATGTTGACCAAGCAGTGATTGTATTTGCAGCAAAAAGTCCTAATTTGAATTTAGATTTATTAGACCGATTTTTACTTTTAGTAGAAGAACAAAAGCTTGATATTGTAATTTGTATTAATAAAATTGATAAAGATAAAACAAAACAATATGAAAATATAGCAGAATTGTATCGTGCC…
1811	0.474178	1.0493	0.474178	1.0493	-0.548098	0	ASF356_000000000001	1837188	1838466	f	TRAP-type C4-dicarboxylate transport system, large permease component	COG1593	G	G	ATGTTATTGATGCTTGTAGTTATCATGTTTGGACTTCTTTTTATAGGGTTTCCTATGTTTATGTCACTGCTAGTAGCTTCTATGGCTGTTATATTAGTATATTTTCCAAATGTAAATCCTATTATACTTTCTCAACAATTAATTAATGGTATTTCGTCCTCTGTTTTATTAGCAGTTCCTATGTTTATTTTTGCAGCAGATATTATGTGTGTTGGTGAAACATCAAAAAGATTACTTAATTTTATAGGTTCTTTTGTTAGACATATTAGTGGTGGTCTTGCCATTACTACAGGTGCAACCTGTACTCTTTTTGGTGCAATTTCTGGTTCTACACAAGCTACTGTTGTTGCTGTAGGTAAGCCTATGAAAAGAGAAATGACAGAAGCAGGTTATAGAGAA…
2586	1.80952	4.0056	1.80952	4.0056	-0.548252	0.571429	ASF356_000000000001	2649976	2650333	r					ATGGATGAAAAAGCACTCGGAAAACAGATTAAAAAATATAGAAAAAAAACTGGATATACACAAGAAAAACTTGCAATACAAATAAACAAAAGCTCTATATTTATATCTTATATTGAACGTGGCATAAAATTTCCAAGTTTGAGTACATTAATAGATATAGCAAATGCACTTGATATTTCTCTTGACATGTTAGTTGGAAACAGTGTAAATAGCAATTTAACGGCAAATTTGTGCTATATCAATAATAAATTAATACAACTTTCTCCAAATAGACAACAAGTACTTTTCAGAATAATGGAATCTATGTTAGATATTGAACTAGACAACCAGAAAAATAGTAATATAATAGAATCATAA
343	15.5176	34.3984	15.5176	34.3984	-0.548885	5.71274	ASF356_000000000001	352017	352386	f	Predicted Fe-Mo cluster-binding protein, NifX family	COG1433	O	O	ATGAGAATTGCAATACCATCAGAAAACGGTATGGTTTATCAACACTTTGGACACACACCAGAATTTACTATTTATGAAGTAGAGTCAGAATTAATCAAAAACAAAGAATTTGTTTCTACAGACGGTTCTGGACATGAAGCATTAGCAGATTTTTTAACAGTACATTCTGTAAATGTCGTAATATGTGGTAACATTGGAAGCGGTGCAAAAAATGCACTTCGTGAAAAAAGAATTGAATTAATCCCTGGTGTTTCTGGAACAGCAGATGATATGATTGTAAAATATTTAAGTGGTGAAAAAATGGGTAATCCAGATACAGAATGTACTCATCATCAACAAGACGGACACGAATGTTGTGACCATCATTAA
942	63.1353	139.962	63.1353	139.962	-0.548912	16.8346	ASF356_000000000001	965994	966393	f					ATGTGGCTTGGTATGTTTTCTATAGGCTTTGGTATATTTTCTATTATGTTTACTATTGTATTTATTATGATAATTGTTTCTTTTGTAGTAATGATAATAAAAAGTGTTGGCACATGGAATAAAAATAACCATTCTCCACAGATTGATGTTTCTGCAGAAGTAGTATCAAAAAGAATAAATGTAGCACGCCATAATCATGTAAATGCAGGAGATGTAACAGGAGGGCATGGTTATCATACTACGTCAAACACATTATATTATGTTACATTTGAATTTGCTAGTGGTGATAGAATGGAATTTCATGTAAATGGGACAGAATATGGTTTATTAAAAGAAGGAGATATAGGTAATTTGTGCTTCCAAGGAACAAGATATTTGTCTTTTGAACGAAATAAATAA
881	16.4966	36.5769	16.4966	36.5769	-0.548988	6.8966	ASF356_000000000001	911803	912538	f	NDP-sugar pyrophosphorylase, includes eIF-2Bgamma, eIF-2Bepsilon, and LPS biosynthesis proteins	COG1208	M!!!J	M!!!J	ATGAAAGCAATTATATTGGCAGCTGGTTATGCAACCAGATTATACCCTCTGACAAAAAATAAACCAAAAGCATTGTTGACAATCAATCAAAAACCACTTATTAATTATATTGTGGAACAGATTAATACCATAGATGTAATAGATGAAATTTATGTAGTAACAAATCATAAATTTATCAATTCTTTTGCAGATTGGCAAAATGAAACAGTAAGTAGAGCTAAAATTATTGTTTTAGATGATGGTTCAACAGAAGAACAAAATCGTAAGGGTGCTATTGGGGACATTGCATTTGTAATTGAAAAAATGAACATAGATGATGAATTAATTGTTGTTGCAGGCGATAATTTCTTTACTTATTCGTTGAGGGATTATTATGATTTTTACAAACAAAAACAAAGG…
1113	4.85284	10.7645	4.85284	10.7645	-0.549183	3.59343	ASF356_000000000001	1148326	1149787	f	Di- or tripeptidase	COG2195	E	E	GTGAAAATATTGTTAGAACAGTTAGAACCAAAATCAGTATTTCAATTTTTTGAGGAGATATGTAATATTCCTCATGGAAGTAAAAATGAAAAAAAAATCAGTGATTATATTGTACATTTTGCAGAAAAGAGGGGACTTTATTGTAAACAAGATAAGGCAAATAATGTGCTTGTGAAAAAGGCGGCAACAAAGGGATATGAAACACAACCAACAATAATATTACAATCTCATATTGATATGGTGTGTGAAAAAAATGGAAATGTTTCACATGATTTTGAAACAGATGGCTTAAAACTCAGTATAGAGCAGGGAAAGATAAAAGCAAAAGACACGACATTAGGAGCTGATAATGGCATTGGAGTAGCTTATATGTTGGCAGTGTTAGATGCACAATATATT…
2013	1.66958	3.70532	1.66958	3.70532	-0.549409	1.07367	ASF356_000000000001	2021992	2023363	r	Na+-driven multidrug efflux pump	COG0534	V	V	ATGGAAGTAAAAGTAAATCCTCTAGCAACGGAAAGTATACCAAAATTATTATTAAAATTTTCTGTTCCTACTACACTTACATTAATGGTAAATTATTTATACAATATTGTTGACCAAATATTTGTAGGGCAAGGTGTAGGTATTACAGGTATTGCAGCTACTAATATTTCTTTTCCCTTCTCTATAGTATGTACTGCATTGGCACTTTTAATAGGAGATGGCTGTGCCGCTCGTATTAGTTTATATCTTGGAAGAAAAGAACAACAAAAAGCTGATAAATGTTTTGGAAATGCTTTTCTTCTCTTAATTTTATGTGGTTTATCTATTGTATTATTAGGAAATTTATTTTTAAAAGAGTTATTGTTACTTTGTGGTGCAACAGAAACAATATTACCTTCT…
981	6.69479	14.8582	6.69479	14.8582	-0.54942	4.15799	ASF356_000000000001	1003799	1005470	f	mRNA degradation ribonuclease J1/J2	COG0595	J	J	TTGGCAACAAAAAAACAGAAGTTAAAAGTAATGGCATTAGGCGGATTAGAAGAAATCGGAAAAAATATGACCATACTGGAATATAATAATGATATTATTGTAATTGATTGTGGATTAGCTTTTCCAGAAGATGATATGTTGGGAATAGACCTAGTAATACCAGACATTTCTTATTTAATTAAAAATGTAGAAAAAGTAAGGGGAATTGTATTAACACATGGTCATGAAGACCATATTGGTGCCTTACCATATGTGCTAAAAGATTTGAATGTTCCTGTATTTGGTACGTTATTGACGCTAGGACTTTTAGAAAATAAGCTTAAAGAACATGAATTGATAAATCAAGTAACTTGTCATACAGTAGTACCAGGAGAAACGGTAAAACTAGGACAGATGAAA…
184	0.938967	2.08451	0.938967	2.08451	-0.54955	0	ASF356_000000000001	178433	178646	f	DNA-binding transcriptional regulator, XRE family	COG3655	K	K	ATGATAAAATATGACCGTTTATGGATAACTATGAAAGAAAAAGGAATTACACAATATGACCTTTATACAAAACACAATATAAATCGTTCTCAATTAGATAGATTACGCCATAATAAAAATATAGAAGTGAACACAATAGACAGACTTTGTAACATTCTACATTGTAATGTTGAAGATATTATGGAACATTTTGAAGATGATAATATTTTTTAA
135	1.23543	2.7467	1.23543	2.7467	-0.550212	0.467754	ASF356_000000000001	135601	136888	r	Membrane-associated protease RseP, regulator of RpoE activity	COG0750	O!!!K	O!!!K	ATGTTTATAAAACCTAAAAAAAAATATTTAAGAAAAATATTGCCAGTAGGCTGTATATTGGCAGTAATTGTATCATGGTGCAGTGTTGCCTATTCTATTCCTGATGAAATTAGAATTATGAAGGGAAAAGAAGTAGTATTTGATGGAAATTTGCCTTTACAAGCAGAAATAGTAGAAGAAGATATTGGAGTGTTAAATGTAAATAATAAAGCTGTTTCAGAAAATATTCATTTTAATTTGGCAAAGCCATTTACAGTAAAATCAGAAAAAGAAGGAACAGCAAAATTAGAAGTGTCTGTAATGGGAATATTGCCTGTAAAGACAGTAGAAGCAAAAGTAATACCAAATATGCAGGTAGTTGCAGGGGGCATTGCAGTAGGGGTATCTATGGATACAAGA…
2339	20.8984	46.4957	20.8984	46.4957	-0.55053	13.1266	ASF356_000000000001	2380855	2382253	f	Exopolysaccharide biosynthesis protein related to N-acetylglucosamine-1-phosphodiester alpha-N-acety...	COG4632	G	G	ATGAAACAAATATTAAAAAAATTTACTGCTATATTAACCACATTCACTATAGCAGCAAGTATTTCTGTTACAACATGGGCAGAAGAAAATAATGATATGAATTTACAAATTAATGGTGAAATGATTGCTTTTGATAATTTAAAACCTATCAACCGCAAAAATCGTGTATTTGTTCCTCTCCGTGATACATTGCAGCAAATGGGTGCAGAAGTATATTATGACGACACACAACATTTAACAACAGCACAAAGAGGCGATACAACAATACAATTTCACCCTGGAGAAACAAATGTTACTGTAATAAAAAATGGTGTAGAAAAAAATTTAGAAACATCTATGGTGATTTCTTCTGGAAATACTTACATACCAATACGTTTTTTAGGAGAAGCATTTGACTAT…
1807	0.507594	1.1295	0.507594	1.1295	-0.550602	0	ASF356_000000000001	1832765	1834016	f	Glutamate dehydrogenase/leucine dehydrogenase	COG0334	E	E	ATGAACAAAGGTAATCCTTTTGAAACTTCTTTAAAAACATTACACGAAGCAGCGGAAATTGGAAATATCAATCCAGAAGTAGTAAAATTTTTAGAGCAGCCAAAACGTCAATTTGAATTTACAATTCCTTTACGTATGGACGATGGACATTTAGAAATTTTTACAGCATATCGTGTACATTACTGTGACGCTTTAGGACAAGTAAAAAATGGCGTTCGTGTTGTTCCAGATATGGATATGGATACTGCCAAAGCATTAGGATTTTGGATGACAATAAAACACGCTGTAGGAGGCATTCCAGCAGGAGGCGGAAAAGGTGGTATAAAAGCAGACCCAAGTAAACTTTCTAGACGTGAATATGAGGCATTGATAAGAGGTTTTATACGTAATTTGCCTATG…
943	37.5275	83.5421	37.5275	83.5421	-0.550796	8.72527	ASF356_000000000001	966410	966956	f					ATGAAACAAAGTTTAAATTTGTTAAAAAGAGTAGTATCAAATTATAATGAATTTTGTCACTTTGCAGAGCGGCTAGAATGGATAGATATAAAAGAAGAACATGAAAATTGGTTTAGAACTTATCCTTTAGGGATTTTTATAGATACTTTTGAATTTCCAAAGGGGTATTTAAAAAATAATATTGTATCTGCATATGTTAGAGCGATTTTTTCTAGTATAGCATTTTTTGAAGAATGGGATAAAAATTTTTGGAATATACCACAATTAGAAAGAAAAGAAATTTTGACAAAAGGACAAGCACTTTATTTACCTTATGCAGTTGTGAAAGAGCTACGATTTATAAAACGAGATTGGAAATATATTGTAAAAGAAATAGAGTATTTTTCCTCTCGAAATAAA…
525	28.5721	63.6738	28.5721	63.6738	-0.551273	15.0358	ASF356_000000000001	539416	542515	f	Flagellar hook-associated protein FlgK	COG1256	N	N	ATGATAAGGTCATCTTTTGCTGGTTTCACAACAGCACAACTTGGTATGTCTGCAAGTAATGCTGCATTGAATGTAATCGGTCAAAATATTTCAAATATTAATGTCACAGGATATACAAGACAACGTGTGGATTTAGACAGTTTTAATGTTACAACAGGCCCTAGACAATGGGGAAGTGTAAATGAAACGTTTATAGGAAATGGTGTTGTAACAAACCGCATTGAACAAGTACGTGACCCTTATTTAGATTTGCGTTTTCGTACAGAAATGTCAAGTGTTGGTTATTATGATAAAATGCTTGTTAGCTTGGAAGATTTGCAGAGCGTTTTGGACGAAGTTGACAGAGAAGGTAGTATTCACAATCAATTAGAAGCTATATTTAAAGCATTAAATGAATTT…
724	4.71134	10.5042	4.71134	10.5042	-0.551479	3.69269	ASF356_000000000001	751326	753363	f	Methyl-accepting chemotaxis protein	COG0840	T!!!N	T!!!N	ATGGAGCAGTTCCTAAAAAACCGAAAATTGGTTACAAAAATTAGTATATTAACTACAATAATTACTTTATTTGGTCTTTTTATTCTTTGGACAATAATATCAAATAACATAGAAAATATTGTTAGAAAAAGTATTACAAATGAAATGACAAATGCTGTACAGTCTAGAGCTTCTATTATTGATGATTATGTAGCATCTGCTGAAGAATATTTAGTTTCTTTTTCATTAAGTGAGGAAGTCAAAAATCTTTTGAAAGACCCAGATAACCCAGAATTTTTGAAAGAGGCTCAACAATATACAGAAGATTTTGCTAATGTAAAAGGAATTTTTGAAGGTTTATATATTGCTACTCCTGATACATATGTATTGACACATACTTCTCCAGAAGCAATTGGTATA…
528	41.5743	92.7095	41.5743	92.7095	-0.551563	25.3919	ASF356_000000000001	544368	544812	f	Flagellar assembly factor FliW	COG1699	N	N	ATGATAAAAGAATGTAGTACAAAATACTTTGGCAACTATTCCTATAACGAAGAAAGTATTATACTATTTGAAAGTGGTCTTTTTGGCTTTGAACAAGAAAAAGAATTTTTATTGATACAGCTTGACTCAAACAATGAAAATGTGCTTTGTTTGCAAAGTTTGAAAGACACAAACCTTGCTTTTTTTACGGTTAATCCTTTTGCTTTTTCAGAGGATTACCACCCTATACTGACAGACAAAGAACTGGAGGTAATAGAGGCAAAAGATATGAGTGACGTAGCAATTTATGTCATATGTTCTATGACAGACGATATTTCTACAAGTACCGCAAATTTAAAATGCCCCATTATTGTCAACACACACAATAATAAGGCATTACAAGTGATACTTGATAACCCA…
1989	2.61406	5.83175	2.61406	5.83175	-0.551754	1.41361	ASF356_000000000001	1991515	1993720	r	DNA gyrase/topoisomerase IV, subunit A	COG0188	L	L	ATGCCGAAAAAGAAAAAAACAGTAGAAACGCCAAAAGAATATTTTATTGAAGAACAAAAGATAACTGACACATTAGAGTGGAATTATATGCCTTATGCTATGAGTGTCATTGTTTCTCGTGCTATTCCAGAAATAGACGGTTTTAAACCTTCTCATAGAAAATTACTTTATACTATGTTCAAAATGAATTTATTAAAAGGTGATAGAACAAAATCTTCTAATGTTGTAGGACAAACTATGAAATTAAATCCTCATGGAGATAGTGCTATTTATGAAACACTTGTACGATTAACAGAAGGGAATGGAGCTTTACTTCTTCCTTTTGTAGACTCTAAAGGAAATTTTGGAAAACAGTATTCTCGTGACATGGCATATGCTGCTCCTCGTTATACAGAGGTG…
2059	17.1032	38.1839	17.1032	38.1839	-0.552082	11.7892	ASF356_000000000001	2074213	2075143	f	Malonyl CoA-acyl carrier protein transacylase	COG0331	I	I	ATGAAAACAGCTTTTTTATTTAGTGGACAAGGTGCACAATATGTCGGTATGGGAAAAGAGTTGCAGGAACAATATGTTTGTGCAAAAGAAATGTTTCAAAGAGCAGATAATGCTTTAGGTTTTTCTCTTAGCGATATATGTTTTAAACAAGAAATAAAATTAAATCAAACAGAATTTACACAACCAGCTATATTAACTATGAGTATGGCAACATTAGCTTGCTTAAATGAAAAAGGAATAAAAGCAGATTATGTAGCTGGTTTAAGTTTAGGGGAATATAGTGCATATACGGCGAGTGGTGTATTTCAATTTGAAGATGCAGTGAAATTAGTACAAAAAAGAGGACGTTTTATGACAGAAGCTGTACCAGAAGGAAAAGGCAGTATGTATGCTATTATT…
2135	1.70464	3.80731	1.70464	3.80731	-0.552272	0.838256	ASF356_000000000001	2182104	2182815	f	DNA-directed RNA polymerase specialized sigma subunit	COG1191	K	K	ATGACTCCTTTAGGAGGTGTGGCTGTGCTTACAGTAATATTTAGCACGTTTTTTATGTTTTCTTTTGTATCAGGAAGTAGTTCTTTTCCCAAACCCCTATCAGCAGAAGAAGAAAAAAAATACATCTCGCAATTTGAAACAGGTACAGAGGAGGAAAAACAGCAAGCAAAAAATATACTAATAGAGCATAATTTAAGATTAGTAGCACACATTGCTAAAAAATATAATGGTTTTCAAAAAGACCAAGAAGATTTTATTTCAATAGGCACTATCGGTTTAATCAAAGCAGTTTCTTCTTATCATTCTGAAAAAGGAATTCGCTTAGCAACATATGCTTCTCGTTGTATTGAAAATGAAATTTTAATGGCACTTAGAGCTTCTAAAAAATATAGTCAAGAT…
1094	0.423855	0.946752	0.423855	0.946752	-0.552306	0.210863	ASF356_000000000001	1129554	1130493	f	Site-specific DNA recombinase related to the DNA invertase Pin	COG1961	L	L	ATGAATGAAAAAGTAGCAATTTATTGTAGATTGTCTGAAGAAGATAGTAATAAAATATATTATTATGAAGAAAGTGAAAGTATACAAAATCAAAAATTGCTTTTGACAGATTATGCTGCAAAACATAATTATGAAATTTATAAAATATATATTGATGAAAATTATTCAGGATTGTATAAAAATAGACCTGCTTTTTGTGAAATGATACAATGTGCACAAAAGAAAGCATTTGATATTGTGCTGTGTAAAACACAGTCACGATTTACAAGAGATATAGAAGTTTTTGAAAAATATGTGCATGAACTTTTTCCTTTGTGGGGTATTCGATTTATTAGCGTAGTTGATAATATAGATACTAGCCAAAAAGGAAATAAAAAAGCAAGACAAATAAATGCACTG…
1682	104.154	232.681	104.154	232.681	-0.552375	43.077	ASF356_000000000001	1734710	1735463	f	Methionine aminopeptidase	COG0024	J	J	ATGGCGGTTCATATTAAAACGAGAGAACAAATCGAAAAGATGAAAATAGCTGGAGAAATACTTGCGAAATTAGATGAGGTATTAAAAAAAGAAATAAAACCTGGAGTAACAACAAAACAGTTGGATAGTATAGCAGAAGAGTATATACGAAGTCAGGGAGCAGTACCATCATTTAAAGGCTATGGAGGTTTTCCTGGTTCTATTTGTGCATCTGTTAATGATGAAATCGTTCATGGTATTCCAAGTGAAAGAAAATTAAAACAAGGTGACATTATCAGTATAGATATGGGAAGTTATATAGGTGGTTATCATGCAGATGCGGCAAGAACGTATGCAGTAGGAGAAATCACACCAGAATTACAAAAGCTGATTGATGTAACAAAACAAAGTTTTTTTGAA…
515	13.4155	29.9823	13.4155	29.9823	-0.552554	8.54428	ASF356_000000000001	528531	529152	r					TTGGCACAAGAAAAATATGCTGTTCTTTCCGAAAACAGTGACATGGTTTTGTGTGAGGCTATTTTGATAGAACAATATAGAAATAAAATGACTTTGAAAGTAGTAGATGATGTAAACGTTTTAAAAGGCTTAAAATTAGTAAAATTTCATAAAATGCAAAGTTATGCGGAAATTTATCAAGGTGAAATAACTGAAATAAAAGGAGATAATGTTTTTTTTACTGAAGTAGTTAATATTAGTGCTCAAATGAGAACTGAAATTAAAATAAAAATTCGTGTAGATACAAATCTGATAAAATTATTTCCACCAGAGGAACAAAAAATACCAGTTGCTGTTCCTATTGTTACAAATGATATTAGTTGTGGCGGTATAGGATTTGTTTCAAAAGCAGATTTTGAT…
805	6.30159	14.0899	6.30159	14.0899	-0.55276	6.38095	ASF356_000000000001	839533	839722	f					ATGATGAAAATGATTGACAATAAACAAGTGGTGGAGTATAATTTTACAGTAAAAATAGGCAGGTGCATACCTGCCTCTTTTTCAAATAAACAAAATCAATTCTCTTTCAGTATTACTGAAATATTTATTGTAAATATAAAAGGAGTGTATTGTCACTATGGCAGAGAAAAAAGTAATATTGACCTATGA
2283	6.39969	14.3279	6.39969	14.3279	-0.55334	3.47073	ASF356_000000000001	2338511	2339792	f	5-enolpyruvylshikimate-3-phosphate synthase	COG0128	E	E	ATGAACCAAATTATAACACCTAAAAAAAATATTCGTGCTACCATAACAGTACCTGGTGATAAATCTATTTCTCACAGAAGTATTATGTTTGGTGCATTAGCAAAAGGAGTAACAGAAATAGAGGGTTTTCTTATGGGACAAGACTGCCTTTCTACAATTTCCTGTTTTCAAAAATTAGGTATTACAATAGAACAAAACAACAATAAAATATTTGTTTACGGAAAAGGATTACATGGCTTAACAAAACCAAGTGAAACATTAGATGTAGGAAACAGTGGTACAACATTACGTTTAATCAGTGGCATATTATCTGCTCAACCTTTTTTATGTCATTTAACAGGAGATAGCTCTATACAAAAACGCCCTATGAACCGTATTGCTGTACCTTTGCGTAAAATG…
1154	36.6603	82.0769	36.6603	82.0769	-0.553343	14.9359	ASF356_000000000001	1188069	1188381	f					ATGAAAGAAAAAACACATTATAAAAGATTTAGAACATTTGTGTTGTGGGTGTTGATTGCCACAATTATTTATTGTTGGAATAGACCATATACTTTTTCTGTTGTAGCGGTAATGTATGGCATATTTTTAATATTTAATAGATATTATTGCTATTTAGAAGAAAGAGAAGCAGAGAAAAAGCGTTTAGGGAAATATTTTCAAAAAGATAAATTTTATGAGCAGTATATGAAACAAAAACGTTCATTGATTAGAATGGAAATGATGATATTGGTAATGCTTTTTTTTGTATTGCAATATCATATGAATAAGTAA
1318	4.48934	10.0537	4.48934	10.0537	-0.553464	1.17732	ASF356_000000000001	1359958	1361131	r	ABC-type uncharacterized transport system, permease component	COG4603	R	R	ATGAAAAATAAAAAAGGTGGTATAAAACAACTCTTTGTAAACTGTTTTGGTAATGAAAAATATCAATCTATTACCATACCTCTTTTTGCTATATTTATTAGTTTAATTGTGGGGGCAGCGATTATAGCATCATTAGGAAAAAACCCTTTTATGGCTTATCAAAATCTTTTGCAAGGTTCTGGAATTTTACCGAAACCTTCTTATGCAGGCTATAAAAGTATTTTAACAGATTTTACAAGTTTTTTAAACGCTTGGACACCTATGCTTTTTGCTTCTCTTGCTGTAGCAGTTGCATTAAAAGCAGGATTATTCAATATTGGTGTTTCAGGACAGATGTTAACTGCTGGTTTTTTTGCTAGCATATTAGTAGGATATAGTGAACTTCCCTCTCCTGTCGCA…
1485	5.24638	11.75	5.24638	11.75	-0.5535	1.43841	ASF356_000000000001	1542454	1542730	f					ATGAGAACATATCAGTTAAAAGATTGGAAAATACAAATAGAAAATAGAAGTAATGAACAGTATGATTTTGTTTGTGATGAAAAAAATTTAATTATATCAGATAAATCTAAAGAATATATTACATTTGTAGAGGTAAATCAAAAAGATAATTTAGTACTGCAAAAATTGCCGTATTTTGTAGAATATAAATTTTATAGTGAAGAAAAATGCTTGAGTATAATCATACTTTCAGATAAATTTAAAAAAGGAAATGCTGCGGAAGGAAAAAGAAAATGA
340	2.54267	5.69467	2.54267	5.69467	-0.5535	0.513333	ASF356_000000000001	347296	348046	r	Short-chain dehydrogenase	COG0300	R	R	TTGAAAGCGTTGATAACAGGTGCAACATCTGGTATAGGCAGAGATTTTGCTGTATTATTAAGTCAAAAGGGATATGATTTAATTATCGCTTCAAGAGATACAAAAAAAATGAAACAGGTACAAAAAAAATTATATACTAATGTACAAATAATTACAGTAGATTTATCTTGTGAAAAAGACTGCTATAAATTGTATGATATGGTGAAAGAGCAAGATATTGATATAGTAATAAATAATGCAGGTTTTGGTGCATTTGGGCAGTTTTGTAATATTCCTTTACAAAAAGAGCTCAATATGATTGATTTGAATATAAAAGCAGTGCATATACTAACAAAATTATTTATACAATATTTTAAACAAAAAGACAAAGGCTATATTATGAATGTTTCATCTTCTGCA…
796	6.51553	14.5942	6.51553	14.5942	-0.553554	3.79193	ASF356_000000000001	830937	831903	f	Lysophospholipase, alpha-beta hydrolase superfamily	COG2267	I	I	ATGATAAAAGAGGAGGAAACTAATATGGTAACAAGAAAAGAATTTACATTTCCTGCAAAAGGAGATGGTCACCCATTATATGGCTGTATTTGGACAGCAGACGGTTTTGTAAAATACAAAGGCATTATACAAATTGCACATGGTATGGAAGAACATATTCTTAGATACGAAAGATTTGCCGCTTTTTTGGCAAAACAAGGATTTGTAGTGTGTGGCAATGACCATACAGGTCATGGTCGTTCTGTAGAGCATTGGGAAGACAGAGGATTTTTTGGAGAAGAAGAAGGAAGTTGGCAATATATCATAGAAGATATGAGATATATTATGGAATTTGTAAAAAAGAAATTTCCCGAATTACCTTATTTTTTAATAGGACATAGTATGGGTTCTTTTTTAGCA…
1864	15.6181	34.9896	15.6181	34.9896	-0.553637	5.96528	ASF356_000000000001	1886124	1886412	f	Asp-tRNAAsn/Glu-tRNAGln amidotransferase C subunit	COG0721	J	J	ATGAAAATTACAGACGAATTGTTAGATTATATTGGAATACTAGCTCGTCTTCATATTTCAGAAGAAGAAAGGGAAAAAACAAAACAAGAAATCAATAAAATTGTAGAATATATGGATATATTAAATGAATTAGATACAACAGGTATTGAAGCAATGAGCCATGCTTTTCCAGTAAAAAATGTATTTCGTGAAGATGCTGTACAGCCTTCTATAGAAAGAGAATATGTTATATTAAATGCCGCAAATAAAAAAGAAGGCTGTTTCAAAGTGCCAAAAGCAGTAGAATAG
2319	0.446208	0	0.446208	1	-0.553792	0	ASF356_000000000001	2368062	2370330	r	Phage- or plasmid-associated DNA primase!!!Uncharacterized protein, contains Primase-polymerase (Primpol) domain	COG3378!!!COG4983	X!!!S	X!!!S	ATGAAAAAATACAAAAATTGGGTATGCCATAGAAACAAAATACCCATTGACCCCAATACGGGACAAAATGCCAAAAGCAATGACCCAAATACTTGGGGGACATATCAACAAGCTAAAATGCTTATGGAATGTGACAAAAGTATAAGCGGTTTAGGTTTTATGTTTTCTAATACGCCCTATGTGGGCATAGACATTGACCACTGTATACAAGATAAAAAGTTTAGCGATTTATCACGTGAAGTCATTACCACAGTTCAAAGCTACACCGAAATTAGCCCCAGTGGCACGGGCGTACATATCATTTGCAAGGGCAAATTGAACGGTGCGGGGAGAAAAAATAGTGAATTGGGACTTGAGATTTACGATACGGGTAGATATTTTACAGTGACAGAAAGGGCT…
1642	5.55862	12.4575	5.55862	12.4575	-0.553792	6.1931	ASF356_000000000001	1709225	1709660	f	NifU homolog involved in Fe-S cluster formation	COG0822	O	O	ATGATGGAATACAGCGATAAAGTAATGGAGCATTTTATGAACCCTAAAAATGTGGGAGAAATTGAAAATGCTAGTGGTGTAGGTACAGTAGGAAATGCAAAATGTGGAGATATTATGAAAGTATATATTACTGTAGAAAATGATGTGATAAAAGATGCAAAATTCAAAACGTTTGGCTGTGGTGCAGCCATTGCAACCAGTTCTATGGCAACGGAATTGATAAAAGGTAAAAATATACAACAAGCACTAGAAATTACTAATAAAACAGTAATGGAAGCATTAGATGGCTTACCACCAGTAAAAGTACATTGTTCCTGTTTGGCAGAAGAAGCACTTCATGCAGCATTGTGGGATTATGCACAAAAAAATAATATTATTATAGAAGGACTAGAAAAACCA…
2379	2.12469	4.76284	2.12469	4.76284	-0.553901	1.28443	ASF356_000000000001	2431551	2432778	r	Restriction endonuclease S subunit!!!Restriction endonuclease S subunit	COG0732!!!COG0732	V	V	GTGATAAAAAAAGGTGTAAAACCACAGCTTAGATTTGCTGGTTTTAAAGAAGATTGGCAACGATATAAGTGGTCAGATACTGTTGATATTTCGACTGAAATGGTTGACCCTAATACTAGAAAATACGATGAACTCCCACACGTTGCACCAGGTAATATTGAGTCGTTTACAGGACAGTTATATGATAATATTAAACTTGTAAAATATGAAAACTTAATTAGCGGAAAATTCCATTTTTATAATGGAGATATTATATATGGAAAAATCAATCCACAACTTTGCAAGTATATACTTGCAAAGTTTGAAGGGCTTACGAGTGCAGATGCGTATGTTCTAAATGCTAAGAATGGAATAGTTCAACAATACCTTTATGCTATATTACAAACGAGAGATTTTTTC…
1971	7.75464	17.3882	7.75464	17.3882	-0.554029	5.07748	ASF356_000000000001	1971390	1972629	f	Aspartate/methionine/tyrosine aminotransferase	COG0436	E	E	ATGAAAGAAAGTTATATTCAAAATTTGATTGCGGAAAGATTGGGAGGAAAAAAATTCGGAAAGGATACAGTAATTTATAAATTTGAAAAAATAAAAAGAGCAAGACGTCTTGCTGAACAGGAACACCCTGAAATGGCTATGATTGATTTAGGCGTAGGAGAACCTGATGCTATGGCAGATGAAGGTGTTATTAAAACATTAGCAGAGCAAGCAGCAGTATGGGAAAACAGAGGATATACAGACAATGGCATATTAGAATTTCAGCAAGCAGCAGCAGAATATATGAAAAAAGTATATCATGTAGAAGGAATTGACCCAGAAACAGAAATTTGTCATGCTATTGGTTCTAAACCTGCTCTTGCTATGATGGCACAATGTTTTATCAATCCGGGAGATGTA…
2420	0.682432	1.53153	0.682432	1.53153	-0.554412	0.290916	ASF356_000000000001	2489155	2491819	r	Adenosine deaminase	COG1816	F	F	ATGATAGAAGTAATGTGTTATCCTTTTGCAGGTTTGGGATTTTATGAACAGGATAGTATAGAGCAGCATTATAAAACAGATAAAAACCAATTTAACACCAAAAATATTACAGAAACCCTAGAAAACACTATAAAATCAAAATATCATATACATAATTTAGATATATTGGATATGCTTGTTAGAAAATATTATTTTTTTTCGGAAAAGCAATATCATAATGCAGAAGAATATTCTTTAGATATGTTTTCAAAATTAGCAAAATCTTTTATATCGCAAAGGGACGGTAAATTTGTATATAAATACTGGGAAAATGAACAAGATAAAGAATTGCTTGGAGGATTTGCAGGACACAATAAAATAATTTTTTTTCATGCATTAAACAGACATATTCCTTTAGAT…
600	173.904	390.433	173.904	390.433	-0.554587	81.5911	ASF356_000000000001	610239	610530	r	DNA-binding protein SpoVG, cell septation regulator	COG2088	D	D	ATGGAAATTACTGATGTAAGAGTGAGAAAGGTCAACAAAGAAGGAAAAATGAAAGCTGTTATTTCTGTAACTTTCGACAACGAATTCGTGGTTCATGACATCAAGGTAATTGAAAGAGAACAGGGCTTATTTATTGCAATGCCAAGCAGAAAATCTGCTGATGGAGAATTTCGAGACATTGCACATCCAATCAATGGTGTGACCAGAGAAAAAATTCAGAGCGCAATATTAGAAAAATATGCAATAGCTGCACAAGAAATTGAGCAGGAAGAACAACAAACAAATGAGTAA
2177	2.04366	4.58999	2.04366	4.58999	-0.554756	0.86049	ASF356_000000000001	2230092	2231031	r					ATGAAAAGGGTAAGTGTATTATTAATAACAGCTTGTATTATTATACCATTTGGTATAATAGGGTGTAGTTCACAACAACAATCAAATGTAATAGAAAATGAAGTGCAAAATAATAATCCATTAGATACTTTAAATATGTCTTATTTTGCCCAAACAGAAAATAAGGCTGTTTCAACAGAAAATTTGAATTATACTATTCAAAAAGGATATTATTTAGTAGGAGCAGATGGAAACAATACAACAGAAGTATATTATCCTCAAATTGATAGTGTTAGTATTTTACCAGAAGACACAAAACAAGAGATTTTATTAGAACAAGTAAATAATGATATTGCAAAAACAGTACTTTTAAGAGAAGGTTCTACAAATTTTTTTGCAGAACAAAATACAGTTTCTACT…
296	14.0907	31.7002	14.0907	31.7002	-0.5555	8.69034	ASF356_000000000001	303566	304073	r					ATGATAAAAAAGTATAAACAATATACGCCTATTGTAGGAAAAGATAGTTATATCTTTCCACAAGCAGTTTTGTTAGGTAATATAGAGATGGGTGAGAATTGTATTGTATATCCTAATGTAGTGATAAGAGGAGAAGACAATAAGGTAAGTATAGGAGATAATACAAATATACAAGAAAATAGTTGTATTCATACAGAAATTGGCATAGATGTCAATATTGGAAAAAATGTAACAATAGGACATAATGCTATTGTACATGGTTGTACTATAGCAGATGATTGTATTATTGGTATGGGAGCAATTGTACAGAATGGTGTCGTTATAGAAAAAAATTGTATTATAGGTGCAGGTGCTATAGTACCACAGAATATGATTGTACCAGAAGGACATATAGCATAT…
2245	2.45594	5.52682	2.45594	5.52682	-0.555633	2.44636	ASF356_000000000001	2308226	2308748	r					ATGATATTAGGAAATCCATATAAATTTGCTATTATCATACAAACAATAAAACAATGGAATAAAGAGGAAAGTGCTGATAATCCATTTTGTAATGGAGTACTACTTTTTTGTATTGATGGTGATATTTATACAGAAGAAATTTTGACAGCAACATTAAAAACAGAAGTATATATGTTACTAGAAAATTTACATACTATTTCTGTGAATAAAGAAATATATCATATGAAAAAAGAAAAAGCATTTAAAAAAATGTATCATTTGATATTTTCAGAAGAAGATACAGATATTAAGTATTATTTTAATATATCACCATATTGTTTTTTAGATAATCAATATTATATATTTGCAGTAAGTGATGGCACTAATATAAGAATTTTAGCAAGTAAATTAAAGTATATT…
2588	1.59016	3.57923	1.59016	3.57923	-0.555725	1.08197	ASF356_000000000001	2651192	2651558	f					ATGACAAAAACAGATGTTAAGGAAATGTTAGTATCTTATAAACAACTGTCAGCAAAAGTGGAAATATGGAAAGAATGTTTAATTCTTTATGACAATTTAGAGATAAAATTGGAGTGCCAAAAAGCAGCACTTCAATTAAAAATCATCAATCAATGTTTGAATTTATTGAAAGAGCCACACAAATTTGTATTAGAAATACATCTTATCAATCAGTGCATATGGAGTGAAACAATAGAATTATTTGAACAGAAATGGGGAGTGCTAAATGGTCGTTCAGAACGAACATTAAAACGTATGCAGTCAGAAGCAATACAGGAAATGCTGAATTTTATTGAAACATCGAAATTGGAAAATTATCTTTCATAA
1369	17.3027	38.9569	17.3027	38.9569	-0.555849	11.2737	ASF356_000000000001	1415903	1417178	f	ATP-dependent protease Clp, ATPase subunit	COG1219	O	O	ATGTCAGACGAAAAGAAACAACTGAGATGCTCCTTCTGTGGAAAATCACAGGAACAGGTGCGTAAACTGATTGCAGGGCCAAATGTATATATTTGTGATGAATGTGTAGGTTTATGTACAGATATAGTAGAGGAAGAATATGATGTTCTTGCAAATCATGAAGAACGAATGGATATGCCAAAACCAAAAGAAATAAAAGAAATACTGGACCAATATGTAATAGGACAGGAAGATGCCAAAAGGGTGCTTTCTGTAGCAGTATATAATCATTATAAAAGGATATTGGTAGATGAAAAAGCAGATGATGTAGAATTACAAAAAAGTAATGTTCTCATGGTAGGGCCTACAGGAACAGGAAAAACATTGTTAGCACAAACGTTGGCGAAATTGCTTAATGTA…
418	8.14274	18.3455	8.14274	18.3455	-0.556145	3.73479	ASF356_000000000001	424939	426172	r	Nicotinic acid mononucleotide adenylyltransferase	COG1057	H	H	ATGAGAAGTGGTATAGAAGATTTTAAAAGTTGTAAAAGCATTGCTATAATGGGAGGAACATTTGACCCTATACATTATGGACATTTAGCGACAGCAGAGGCAGTTCGACACAGATTTAAAGTAGATAAAGTAATATTTATGCCTACAGGTAATCCAGCTCATAAAGCAGATAAAGTAGTGACACATCATGAGCATAGATATTTGATGACAGTATTAGCAACAATGAGAAATGAAAATTTTGATGTATCTCGTATTGAAATTGAGCGTCCTGGTAAAACATATACTATAGATACTATAGAAGAATTAAAAAGGTTATGTCGCCCAAATGCTCGTTTATATTTTATTACAGGAGCAGATGCCATACATCAAATTTTTACATGGAAAAATGCAGAAAAATTA…
534	3.68333	8.30476	3.68333	8.30476	-0.556479	0.559524	ASF356_000000000001	550080	550500	r					ATGGATACATTAGAAAAAAAAATAGCACAATTAATCAAATTGATGAAAAAAGAATATGAAGAAGTGCTTAAAATTGAAAATGTTACAAATGATATAGAGAATGTACTGAAAAGAAATGATAAAATTTCTACAGAAATGTTTTTGAATATGCGTATGGAAATTATGGAAGCAATAGATGGTATTAAAGGAGAAATTGAGGATATTTTAACAAGTGGAGATGAAGAATGTTATCACTTTTTGAGAGGACTTTTAAATGTAGACACACAAGAGCAAGCAATGAATACAGAATATGAAGATGAAAAAATGCTTATGCTTATTAGTTTAAGAACAAGAAATGTTTTAAAATCTGTGCTAGAAAAAGATAAACAAATGAGTACAAGAATATTAGGAAAAAACTCT…
1055	53.1871	119.927	53.1871	119.927	-0.556506	30.4853	ASF356_000000000001	1092694	1093918	f	Na+/serine symporter	COG3633	E	E	ATGAAAGATATACTTGTAAAATGGAATAATATTAGTTTAGTAAAGCGTATCATTGGTGGTATGATAATTGGTGCAATACTAGGTATGGCAGTTCCTAGTTTATCCGTTATTGGTATATTAGGAGATATTTTTGTAAATGCTTTAAAAGCAGTTGCTCCTGTATTGGTATTTTTCTTAGTTATGAGTGCATTAGCACAACATAAAGAAGGCGGAGCAAGTAATATGGGTACAGTTATTATACTGTATTTGGTAGGTACTTTTGCAGCAGCAGTTGTTGCAGTTATTGCAAGCTTTTTGTTTCCAGTAACATTAACATTACCAGAAGCTGCATCAGGTAATGCAGCACCTGGTGGTATTGGTGAAGTTTTGAAAACATTGCTTTTAAATATCGTTGCAAAC…
976	3.50461	7.90476	3.50461	7.90476	-0.556646	1.20968	ASF356_000000000001	1000471	1001773	f	tRNA A37 methylthiotransferase MiaB	COG0621	J	J	ATGAAAACAGTAGCAAGCCACGCATTGGGCTGTAAAGTAAATCAATATGAGAGTGAAGCTATAGCAGAGTTATTTCAGCAAAAAGGATATCATATAGTAAACATAGAACAGCCAGCAGATGTATATATTATTAATACGTGTACAGTTACTAATTTTGGAGATAAAAAATCAAGACAACTTATTCGTAAAGTAAAAAGACAAAATCCAGATAGTATTGTAGTTGTGGCAGGCTGTTATGCACAAACTGCTCCAGAGGAAATTATGGAAATAGAGGGTGTTAATATTGTAGTAGGTACAAAAAATAGAATTCAAATTGTAGAATTAGTAGAAAATTATAAAAAAGAAAAACAGCCTCAAAATTGTGTTAGTGAAATTATGAAAGAAAGGGAATTTGAACCG…
381	19.7933	44.6448	19.7933	44.6448	-0.556648	13.9538	ASF356_000000000001	388184	390197	f	Methyl-accepting chemotaxis protein!!!Signal transduction histidine kinase involved in nitrogen fixation and metabolism regulation	COG0840!!!COG5000	T!!!N	T!!!N	ATGAAAAAAAAATTTATTAGTTTGCACTTTAAAATGTTAGGGGGAATATTATTACCAAACCTTATTGTATGCGTATTAATGGGTATGTTTATTACAAATTCTGTTGGAAAATCTACGCAAGGGCTTATAGTAGAACGATTATCCGCTGATGCTATTGCAGTTTCCAACGAAGCGAACGAATTCTTTTCACAGCATATCGCAAAAGTAGAAACCATTGCGGCAGATTGCAATATCGAACAATTATTAATTCAAACATTGCCAAATACAGCTCTCGTTGATGCACCTTTATTTCCTTCTGTCCAACAAACTGTAACAAAACAACAACAAGTAGACTCTGATACTGTATTATCTGTTTTTATCGCTGACGTTGACTCATCTCAATTTATGATGTCTGATGGT…
2304	0.443038	0	0.443038	1	-0.556962	0	ASF356_000000000001	2358075	2358549	r					ATGGCTTTTCATACAATGCGTGCAAAGGATAGTATAGCAGGTAGTAGCGGAGAATGTTATGTTTTGATTGATGGTAGACGTATCAATTTTATGTCCGCTGTAAAAGTAGAAGCAACCGTTGAAAAAATAAAAGTAGAAGTGCCTATATTGGGGCAAAGAATGAAGGGAAACAAAACAGTAGGTGCAAAAGGTACCGGTACGGCTACATTTCATTACAATACTTCAATATTCAGAAAAGCTATGAAACACTTTGCCGATACAGGGAAAGATATGTATTTTGATATGATAGTGACAAATGACGACCCTACCAGTGCCGCAGGCAGACAGACTACAATATTAAAAGGCTGCAATTTAAACAAAACCGTTGTAGCAAAAGTGGACGCCAACAACAACAACTAT…
983	5.28314	11.9269	5.28314	11.9269	-0.55704	4.72231	ASF356_000000000001	1005886	1007719	r	Asparagine synthetase B (glutamine-hydrolyzing)	COG0367	E	E	ATGTGTGGTATTTGTGGTTTTACAGGTACATTAGCAAATGCAGATGACGTTTTAGATAATATGATGAACAAAATAATACATCGTGGGCCTGACAGTGGAGGAAAACATATTGATAATAAAGTAGCATTAGGATTTCGCCGTTTAAGCATTATAGATTTAGATAACGGTTCTCAACCTATGTACAACGAAACAGATGATATTATTGTAACATTTAATGGTGAAATTTATAATTATCAATCATTGAGAGAAGATTTAATTGCAAAAGGTCATATATTTAAAAATGACTCTGATACAGAAGTATTAGTTCATGCCTATGAGCAATACGGGGAAGATATGCTCAATAAATTAAGAGGTATGTTTGCTTTTGTTATATGGGACAGCAAAAAAGAATTATTGTTT…
641	13.149	29.6899	13.149	29.6899	-0.557122	10.4644	ASF356_000000000001	655642	658870	r	Multidrug efflux pump subunit AcrB	COG0841	V	V	ATGGGTTCTTTATCAAAAATATCAATACTCCGTCCTGTTACAACAGTAATGATATTACTTATGGTAGTATTAGGAGGAATATTGGGATATAGTGGGCTAAGTTTAGCGTTGATGCCCACAATAGATATACCGATTGCATTGGTTAGTACAACGTATATAGGTGCAGGTCCCAATGAAATTGAAACATTGATTTCAAAGCCAATAGAAGAAGCATTGTCTTCTATTAGTAATGTAGACACTGTTACATCAATATCTTCTTCTAATAGTTCTATTGTATTAGTACAATTTCAAGATGGTACAGATATTGATATGGCAGCAATAGACATGAGAGAAAAAATAGATATGGTGAAGGGCTCTTTGCCTGAAGATGCTAATGACCCTATGGTATTGAAAATGGAC…
1594	4.12	9.30667	4.12	9.30667	-0.557307	1.42667	ASF356_000000000001	1651619	1651769	f					ATGGAATTTATTGCTTATTATAATCATTGGGATTATAAAACATTAATGAATATGGAACATAAAGAACGTATAAAATGGTGTGAAGAAATTTCAAAAATAAATCAAAGTATCAATGGAGAAAAAGAAAAGAAAAATATTTTTGATGTATGA
1797	95.8462	216.735	95.8462	216.735	-0.557773	70.4387	ASF356_000000000001	1823161	1823512	r	Mannose-6-phosphate isomerase, cupin superfamily	COG0662	G	G	ATGGTAAGAAAAGAAACAATTACAGAAGTGGAAGGACTTCGTGGTGGAAAAGGTTCTGCAGAAGTACATCATATTTTGAGTAAAGAGGAATTAATGGGACATGGAAAAATGTATGCTCGTGTTATACTTCGTCCTCACAGCAGTATAGGCTGGCATCAGCATGTTGGCGATACAGAACCTTATTTAATATTAAAAGGAGAAGGCGTTTTCATTGACAACGACCAATCTAAAACTGTTGTAAAAGCTGGTGATGTTTGTGTAATTAATGTAGGAGAATGGCACTCTCTAGAAAATAACACAGACCAAGAATTAGAAATTATGGCACTTGTTATAAATGAACAAGCAAAATAA
1233	0.567852	1.28458	0.567852	1.28458	-0.557949	0	ASF356_000000000001	1266062	1266821	r					ATGAGTCATTTTTATTTACAAGGATTTCATGACGTAGATATTATGAAATCTTTACAGGAAATTGCAGAAAAAAATACTGCTTTTTATCAAACAGATTTTTTAGTAGATAAAGAAATATTAAAACAAGCAGAGGAAAGTACATCACTTGACGACAAAAATTTGATATGGATTTCAAGAGAAAAAGGAACGCATTGTTTTAATGAAAGAAATTCTTTCATTGCAGATACTCCTGAATACAACAAATTTATGTTTTACAAAAATAACACAGATGTACTTGCTTTTTCAGTAGAAATAAAAGAAATGCAAGACAATGTAATAAAAGGAAATATTTATGAAATAAATTATCTGCCACAAAGCCTATTCAGACAAAAAAACTGCTCTTTATTAGAAAGTGTTGCA…
1439	20.7152	46.8697	20.7152	46.8697	-0.558027	8.97576	ASF356_000000000001	1494830	1495160	r					ATGGCAAAAAAATGTTCTCATTGCGGCTGTTCTATAGAAGATAATGAAAAAGTATTTTGTCCCAACTGTGGAGAATTTATCGACAAAGAATTAAATTTAATCAAAAAACTTGACAAAACATTAGACAATTACGAAAAAAATGAAACAAAAACAGTAAAAGAAAAACCGAAACAAACAGAAGTAAAACAAGTAACTCATCACAAATACGATGATGACGATAGTGAAATAACAAAATTGAAAAAGACATCTTCTGGTGGTATCAATAGTATATTCATTATTATTATTGTCATTATTATTATTGCAGTGATACTAAAAATTGCACTATTTTAA
2531	3.17124	7.17908	3.17124	7.17908	-0.558267	0.755556	ASF356_000000000001	2594323	2595088	f	Pimeloyl-ACP methyl ester carboxylesterase	COG0596	H!!!R	H!!!R	ATGTCATATTTCAAATATCAAGATAAAGCCATTTTTTATGAAGAATACGGACAAGGCGAGCCGATTATCTTCTTACATGGCAATACAGCTTCTTCTAAAATGTCTGAATTTCTTATGCCGCTATATGCAGAAAATTTCAGATGTATTTTGATTGACTTTTTAGGAAACGGGCAGTCAGACCGAGTAGATAACTTTTCGCCGGATATGTGGCATGATGAAGCCTTACAGACGATTGCTCTTACTGAATATTTACAATGCGGAAAAGTCAGCCTTATCGGTACAAGTGGCGGCGCATGGGCGGCGGTCAATGCGGCACTGGAACGCCCCGACTTGTTTCATGCAGTCATAGCAGACAGCTTTGACGGGCGCACTCTTAATGAAAATTTTACCGCAAACCTT…
492	24.2994	55.0132	24.2994	55.0132	-0.558298	6.79849	ASF356_000000000001	500047	500578	r	Hypoxanthine-guanine phosphoribosyltransferase	COG0634	F	F	ATGAAAGAGAATATTGAAACATTGATTTCAAAAACAGCGATACAAAAGAGAATTTCAGAAATTGCAGAAGATATTTCTCAGGACTATGCTGGAGAAAGTTTAGAACTTATTTGTGTATTAAAAGGCGGCGTTGTGTTTATGGTAGACTTGGCAAAACACATTAAAGTACCTGTTACAATGAATTTTATGGACGTTTCTAGCTATGGCAATGGAACAGAAAGCAGTGGAGAAATTAAAATACTAATGGATTTAGATGAGCCCATTGAAGGAAAAAATGTTCTTATTGTAGAAGACATTATTGACAGTGGCAGAACATTGAGTAAATTGGTAGAACACCTTTCTCACAGAAAACCAAAAAGTTTAAAAATATGTACTTTATTGGATAAGCCAGACCGTCGT…
892	2.75414	6.23641	2.75414	6.23641	-0.558378	0.477541	ASF356_000000000001	923398	923821	f					ATGGAGCGAAAATATTGTAAAAATTTTATAAAAAATATTATATTTGTTGTAATCATTAGCTGCGTATTAAATGTAGTTATATGGATTGCTTTTCATGGTATTCCTGTTGTGGGTATTCCTAATATAGAAGAAGTAGAAAGTATTACAATAAAATATAATAATGTACAACAAAAAGAAATTATAAAAAAGGAAGAAATAGAATTATTAGTAAAATCTAGTAATATTTTAAATTATAAAATTTTAGGGAAAAAAGAGGGGCAACCTGTTATTTCTGTGATTTACCATTTAAAAAATGGTAAAGATGTAATGATTGAAGCAAATTATACTACAGTGTGGTGGAAAGGGAAATCATATGAAATAAAAGAAAAAGATATGTTTATAAATATTATAACAGCATTA…
124	5.11253	11.586	5.11253	11.586	-0.558732	3.69002	ASF356_000000000001	122797	123268	r	Peptide deformylase	COG0242	J	J	ATGGCTATTAGAGAAATTCGCTTAAAAGGTGATGAAGTATTAAGAAAAAAATGCAAAGAGGTAAAACAAATTACACCAAAAATCACTACATTGTTAGATGATATGGCAGATACTATGTATCAAGCTAATGGTGTTGGACTTGCTGCACCTCAAGTTGGTATATTGAAAAGAGTGGTTGTAATTGATGTAGGGGAGGGACTGATGGAGTTAATCAATCCTGTGATAGTAGAAACAAGAGGGGCAGTAGTAGGAGATGAGGCTTGTTTGAGCTTACCTAGAAAAAGTGCTCATGTAGAACGTCCAGAATATGTTAAAGTAGAAGCATTAAACAGAGAAGGAGAAAAAATTGTAGTAGAAGGTACAGAACTATTAGCAGTAGCACTTTGTCATGAAACAGAC…
2249	4.23164	9.60028	4.23164	9.60028	-0.559217	3.68362	ASF356_000000000001	2311749	2313165	r					ATGTTTCAGTCGTTAGTTTTATCTATTATTTGTATTATATGGGGATTTATATTGATTATACAGGCACGAATGGAAATGAAACAATCTCAAAATCCCAAACAAAAGCAAAAAGTGGAAGAAAAGGAGGATAAATTTTCAGGAAGAACATTGTATTTTAGTAATGTGCCTTTAAGAGAAATGGAAGAGTGTTGTTTGAGAAAACAAAATATTTTTGAAGAAATGAATGTAATTGAGAGAGTGGAATGTAAAACAGCAATTTATTGGATAATAAGATTTATTGATAAAATATTTTTAGAAGATGTTAAAGGATTTTTTACAGAAGAAGGAAAAAAGAAATTAAATACTGCATTAAATAATATTTTAAGTATGAGGCCATGTTTTAAAAAACAACAAGTGCAA…
723	11.5936	26.3105	11.5936	26.3105	-0.559354	6.77626	ASF356_000000000001	750350	750569	r					GTGAGAGGTGATTTGATATTGGCTGGGCAAATTTATCATATTATTCAGAGTGTCATCACTCAAAAATCTAAAGGAAATCAAATTATAGCAAGAAGTATTAAAACAAAAATGATTTTAAAAGGAATTGCTGTTGACAAATACACTCCTTCTTCACCTGATGACCCTGTTATGGTACAAAAAGTGAAAGATGTTGCAAAAGAATTTGGATTAACAGTTTAA
1009	8.13079	18.4529	8.13079	18.4529	-0.559376	9.28027	ASF356_000000000001	1039024	1040362	f	4-aminobutyrate aminotransferase or related aminotransferase	COG0160	E	E	ATGAAAACACAGAAGTGTATGCAATGGGTAGAAAGAGATAAAAAAGTAGTAGCACCTACACAACATCTTTCTTATTTTCCATTAGTAGTAGAAAGTGCAAAAGATGCTATAATTTATGATGAAGATGGAAATGAATATATTGATTTTCTCAGTAGTGCATCATCTTTAAATTTGGGGAGTAGTAATGAAAAAGTCACAGAAGCAATACAGCAGCAATTAAAAAAATGCACACAATATACAGTAGCATATACTTATAGTACTACTATGATTGAATATGCAGAAAAACTTACTTCTGTTTATCCAGGAGGAGTAAAGGCAAAAATATTATTTGGTAATTGTGGTTCTGATGCAAATGATGCTGCAATAAAATTTGCAAGAGCATATACAGGACGTACTAAA…
592	1.71308	3.8903	1.71308	3.8903	-0.559653	0	ASF356_000000000001	603106	603343	r					ATGGAAAATAAAAATTTAGCAATTAGTTTTATATTGATAGTGATAGGAATGATACTATTATTTTCAAATAATGATATTGCATTTGGCTTAACAGATGTGTATTTATTCGATAAAGGATTTGGAGAAGTTACAGAAATTGAAATATTTAAAAATTATTCTAATGCAGTTTTGATAATGGGTGGTGTATTGTTTTATAGAGGCATTTATATGCTAACTGAATTTTTATGGAAAAAATAA
1776	0	2.27111	1	2.27111	-0.559687	0	ASF356_000000000001	1807706	1808156	f					GTGACTAATTTATTTCCTACATTTGCTGTACCCAAAGTAATAGAAAGTGATACCAAAAAACAAAATAGAACAAAACAAAGTATATATTTTGATTTTGAAAAAGGAGATATTGCACTGGATAGTAATGGAGAAATCAAAACAGCAACACCCTATGATACTTGGGTACAGTGGTGTTTAAAAACAGTGTTAACACAAAGATGGGCGTTTTTTGCTTATTCCTCTCAAACTGGTGTAGAAATGGAAGAAGCATTTGCTCAAGAGGATAGAAAAGCACAACAAAGTTATATCGAAAAAACAGTAACAGAAGCACTTTTAGCTGACCCTTATCAGAGAACAAAAAGAGTGTATGATTTTACATTTGTATGGCAAACAGATGGTGTAGAGCTTACATTTTGGGTA…
568	29.4262	66.8502	29.4262	66.8502	-0.559819	21.597	ASF356_000000000001	581037	581511	r	Flagellar basal body rod protein FlgC	COG1558	N	N	ATGGCATTTTTGAGTGCATTAAATATTAGTGCTTCTGGTATGACAGCAGAAAGAATGAGATTAGATGTAGTATCAGAAAATATTTCAAATTTAAAAACAACAAGAACAGAAGATGGTGGCCCTTATAAAAGAAAAATGGTTGTTTTTGAAACAGTAAAAGATAGAAGTTTTCAAGAGGTATTAAATGGAGCTGCTCGTGGTGTAAGAGGAAGAAATGGCCAAAAAATAGGTAGTATTGGGGCAGCAGGAGGAGTACGTGTTTCTGAGATAGTAGAAGATGATAGAGATTTTAAACCAGTGTATGACCCATTGCACCCAGATGCAGATATAGATGGTTATGTTATGATGCCAAATATTGATTTAGTAAAAGAAACAATAGATGGTATGTCTGCATCCAGA…
19	3.39202	7.7088	3.39202	7.7088	-0.55998	1.93679	ASF356_000000000001	10684	12013	r	UDP-N-acetylmuramoylalanine-D-glutamate ligase	COG0771	M	M	ATGGCAAGAAGTGGCATATCTGCTGCGGAATTACTTTGCAAAAAAGGAGCTTTTGTAACACTACAGGATTTGAAAAAAAGAGAAGAATTGAGCAAAGACACAGATTTAGAAGATTTAGAAAAAAAGGGCATTGTATTGTATACAGGAAAAAATCCAGATGATATAGTATTGAAACAAGATTTAATTGTATTAAGTCCCGGTGTACCTTGTGATTTACCTTTTTTAAAAGAGGCAGAAAAAAATCATATTGCTGTATGGAGTGAAGTAGAACTTGCCTATACTATGACACCATGCCCTGTTGTTGCTATTACGGGAACAAATGGCAAAACAACAACAACAACATTAGTAGGAGAAATATTAAAATCACAATATCAAAATACAGTAGTAGTAGGTAATATT…
2508	3.72983	8.48202	3.72983	8.48202	-0.560266	3.68416	ASF356_000000000001	2576131	2577160	r	DNA-binding transcriptional regulator, LacI/PurR family	COG1609	K	K	ATGGCAGTTACATTACAACAAATTGCAGAGTTAGCCGGCGTTTCAAGAGGAACAGTTGATAGAGCATTAAACAACAGAGGTCGCATTAAACCAGAAGTGGAACAAAAAATTAAACTGATTGCCAAAGAATTGGGTTATCAGCCAAGCCTCGCTGGTAGAGCACTTGCTATGGCAAAAAAAAATATAAAAATAGGTGTTATATTACAATCAGCAAAAACGCCATTTATGCAGGAAGTTTTAAAGGGACTAGAAGCAGCCAAAAAAGAAGTGGAAAACTTAGGTGCAACAGTTGATATACAAAAAATAGATGGCATTAATGCTGGAGAAGTAGTATCTATTATGGAAAAAATGAAAGAAAACAATGTAAGCAGTATTGCACTTTCTCCTTCAGAGGACAGG…
354	12.4229	28.2534	12.4229	28.2534	-0.560304	7.71298	ASF356_000000000001	359218	361507	r	Aconitase A	COG1048	C	C	ATGATAAAACTTTATAATACTGGTGCATATTTATTAAATGGCAATGAAATTGTGGCAGATGATGAAAATGCTGCTGCAATATTAAAACAAAAATTGGGAAATGCTCCTTCTAAAGAACAAGCTTCTCAAAATACTATGGCTTATAATATACTAAAAAATCACAATACATCAGATAACATGGAGCATTTGAAAATTAAATTTGATAGAATGGCTTCTCATGATATTACTTATGTTGGCATTGTACAAACAGCTCGTGCAAGCGGTTTAGAAAAATTTCCTATGCCTTATGTATTGACAAACTGCCACAATTCTCTTTGTGCTGTAGGAGGTACTATAAACGAAGATGACCATTTATTTGGATTGTCTTGTGCTAAAAAATATGGTGGTATATATGTTCCA…
1979	490.149	1116.28	490.149	1116.28	-0.560909	265.957	ASF356_000000000001	1980031	1980583	f	Pyruvate:ferredoxin oxidoreductase or related 2-oxoacid:ferredoxin oxidoreductase, gamma subunit	COG1014	C	C	ATGAGTACACAAAGAGTATGTTGTGCAGGTTTCGGTGGTCAAGGTGTTTTAAGTATGGGCAAATTACTTGCTTATGCTGGCATGCTTGAGGGAAAAGAAGTTTCATGGTGTCCTTCTTACGGTCCTGAGATGCGTGGTGGTACAGCAAACTGCTCCATCGTTGTATCTGATGAACCAGTAGGTTCTCCAGTGATTACAGCAGGTGCTACAGCTTCTATCGTTATGAACCAACCATCTTATGACAAATTTGTGGAAATCGTTGGTGCAGGTGGAACAATTATATTAAATTCCAGTTTGATAGAATCAAAAGTAGAACGTACAGATGTAAAAGCATTTTATGTTCCAGCAAATGAAATCGCAAAAGATTTAGGCAATCCTAAATTAGCAAATATTATTTTA…
2350	23.261	52.9915	23.261	52.9915	-0.561043	14.0156	ASF356_000000000001	2395456	2396161	r	Uridylate kinase	COG0528	F	F	ATGTATAAAAGGATTGTATTAAAAGTCAGTGGAGAAGCTTTAGCTGGAGAACAAGAGGGAGTTACATTTTTTCAGCCTGTTGTGGACGAGCTTGTAAGACAAATAAAAGTTATATTACAAAAAGGCACTCAAGTAAGTCTTGTCATTGGCGGAGGTAATTTTTGGCGTGGAAGAAGTGCAAATTCTCAAATGGATAGAACAAAAGCAGATCAAATTGGTATGTTAGCGACAGTGATGAATGCGATTTATGTAGCAGATGCACTTCGACAAACAGGTGTTGAAACTGTAGTACAAACGCCTTTTATTGTTGGTACAATGACAGAACTTTTTTCAAAAGAAAGTGCTTTAACACATTTGAAAAAAGGAAAAGTAGTAATATTTGCTGGTGGTTTAGGGCAC…
922	0.959707	2.18681	0.959707	2.18681	-0.561139	0	ASF356_000000000001	944713	944986	f					TTGCTTGGTGGAGGATTAAGAAGGAATGTAGTAAATGCCTTAGAGCTACCAAAAGAGGTAATGTTAAATCTTCCTCTGATTTCATTAACAGGAAAAGAGGAATTGATTATTGAAAATTATAAAGGAATTGTAGAGTATGGTGATGAGGTAATGAGAGTAAATACTGCTATAGGGGTACTTAGAATAGAAGGAAAAGGATTATTGTTGAAACAACTGACATCAGAATGTATTGTTGTGACAGGAACAATAAAAGGAGTATTATTTTTGACATAA
1080	21.1007	48.1351	21.1007	48.1351	-0.561635	13.6577	ASF356_000000000001	1115710	1116931	r	Argininosuccinate synthase	COG0137	E	E	ATGAAAGAAAAAATTGTACTGGCTTATTCTGGCGGTCTTGATACCACTGTTATCATTCCTTGGTTAAAAGAAAATTACAACGATGCAGAAGTCATTGCTGTTTGCGGTAATGTAGGACAAGGTAAAGAAACAGAAGGTCTTGAAGAAAGAGCATTGAAAACAGGTGCTAGCAAACTTTATATTGAAGATATTACAGAAGAATTTATTACAGATGCTATTTACCCTTGTGTAAAAGCAAATGCAATTTATGAAGGCAAATATCTTTTAGGTACTTCTATGGCACGTCCTATTATTGCCAAAAGATTAGTAGAAATTGCAAAAAAAGAAGGTGCTACTGCTATTTGTCATGGTGCAACAGGAAAAGGCAATGACCAAGTACGTTTTGAGCTTACTGTAAAA…
1141	2235.33	5100.1	2235.33	5100.1	-0.561709	3691.63	ASF356_000000000001	1177108	1177279	f	Formate hydrogenlyase subunit 6/NADH:ubiquinone oxidoreductase 23 kD subunit (chain I)	COG1143	C	C	ATGGCTCATAAAATTGGTTCTGAATGTATCGGTTGTGGTGCTTGCATGAGCGAATGTCCAACAAACTGCATTTATGAAGATGGTGGTGTTTATGCTATCAAAGAAGCAGAATGTATTGACTGTGGTTCTTGCGCTGGTGTTTGTCCAGTAAATGCTCCAAAACCTGAATAA
2016	5.38786	12.3067	5.38786	12.3067	-0.562201	1.96221	ASF356_000000000001	2025122	2026736	f	Gamma-glutamyltranspeptidase	COG0405	E	E	TTGGAATTAAAATTCGATAGTCAAAAATATATATATCCATCAATAAGAAAAGTAGTATATGGTAAAAAAGGTATGGTTTGCACTTCTCAACCTCTTGCTGCACAGGCTGGTTTAGATATGTTAAAAAAAGGAGGAAATGCTATTGATGCAGCTATTGCTACAGCAGCTTGTTTAACAGTAGTAGAACCTACTTCAAATGGCTTAGGAAGTGATGCTTTTGCACTGATATGGAAAGAAGGAAAGTTATTAGGATTAAATGCCAGTGGTATGTCACCAAAAAAAATTACAGTAGAAGAAGTAAAAAAACAAGGCTATCAAAAAATGCCTTTTTGGGGTTGGCTCCCTGTTACCATACCAGGTGCAGTAGGTGCATGGGCAGAACTTTCTGAAAAATATGGA…
2422	1.67302	3.82222	1.67302	3.82222	-0.562292	0.584127	ASF356_000000000001	2495242	2495557	r					TTGAAGAAAGTAAAAATTTCTGTTATGAAAATAGCACATTATACAGATTTAATAGAAAAGTATGAAAATCCAATTTCTCATGCCTGTGATATGAAAGAGGGACAGGTATTTATTGCAAACGGCTGGCAAAAACCAGAAGGATTTTGTGAAAGTGCGTGGGAGAGTATGTCGGCATTTGTAATGACACTTGCTCATGGTGGTGAAAATTTGTATAATGGTTGGATGAAAAATAAAAAATCTGCTATGATTTCTTGCAATGATGGATTTCGTCCTGTGAGTTTTTTAATCGAAACATTGGATATTGATGCAGAATGA
1312	4.59264	10.4977	4.59264	10.4977	-0.56251	3.5391	ASF356_000000000001	1353466	1355857	f	N-acetylmuramoyl-L-alanine amidase	COG0860	M	M	ATGTATCAAAAAAGAAAACGTTTTTTTGCTATAACAGCAATATGTTCTATGCTTTTAAGTAATGTATGTGCGTATGCTGCTGAGCTGGATATGAATTTGTATTATGATGGAAAAACACATCATTATAAAGCAGAAGAAGTAAATATTGTAATTAATGGAGAAGAAATGATTGTAACAGATATGCCACCTGTAATATTGGAAGATAGAACACTTGTACCAGCAAGAGATGTTTTTGAAACAATGGGGGCAGAAGTGGCTTGGAATGCACAGACAAAAGAAGTTTATGTAAAAAAAGAAAGTGATGTTGTAATATTAAAAATTGATGATGAAATTGGTACAAAAAATGGTATTGCTTTTACAATGGACGTTCCAGCAAAAATTATAAATGATAGAACAGTA…
1668	98.1357	224.364	98.1357	224.364	-0.562606	42.3876	ASF356_000000000001	1728331	1728589	f	Ribosomal protein S17	COG0186	J	J	GTGGAAGAAAGAAATCTTCGTAAAACAAGAATTGGAAAAGTAATCAGTGATAAAATGGATAAAACCATAGTAGTAGCTGTAGAAGATAAAGTAAAACACCCATTATACGGTAAAATCGTAAATAGAACTTATAAATTAAAAGCACATGATGAAAAAAATGAATGTGGCATAGGCGACCGTGTAAAGGTAATGGAAACAAGACCATTATCAAAAGATAAAAGATGGCGTCTTGTACAAATTATGGAAAAAGCAAAATAA
2020	112.583	257.722	112.583	257.722	-0.56316	95.4896	ASF356_000000000001	2030608	2030896	f	Co-chaperonin GroES (HSP10)	COG0234	O	O	ATGAAACTTGTACCATTAGGAGATAAAGTTGTAATTAAACAGTTAGAGGCAGAAGAAAAAACAAAATCTGGTTTAATATTAACATCACAGTCACAAGAAAAACCTCAAGAAGCAATGGTTATTGCTGTTGGCCCAGGTGGATTAGTTGGTGATACAGAGGTAAAAATGGTATTAAAAGAAGGAGATAGAGTAGTTTATTCTAAATATGCGGGTACAGAAATTAAATTTGAAGGTGAAACATATATTGTAATAAAACAAAACGATATTCTTGCAAAAGTAGAACAATAA
1509	32.0795	73.4621	32.0795	73.4621	-0.56332	11.9014	ASF356_000000000001	1569935	1571030	f	DNA-binding transcriptional regulator LsrR, DeoR family	COG2390	K	K	ATGTCCCTTTATAAAGAGAATTTATTAGACACATTACAGATGATAAAAAAAATAGCACCAGAAGAAATGACAGCAATTGTAAAAAGGTATCGTGTATTGCGTGCTATTCATTTATTAGAGCCAGTAGGCCGAAGAACAATTTCTCTTTCATTGGATTTTTCGGAAAGAACTGTCCGTAACGAAATAGAAAAACTGCATATGCAGCAACTCATTGATGTTTCGAGGGAAGGAATGAAAGTAACCAAAGAGGGCAAAAAAATACTAACAGAAATAGAGCCGCTTGTAAAACAGATAGATGGTATTGCTGTTTTTGAGAAAGAGCTGGCCAAAAAGTTAAGTATTACGGAGGCGTATATTGCAGAAGTAGGCTGTAAAGGCAGCCAAAGTATAAAAAAAGAG…
178	1.72222	3.94444	1.72222	3.94444	-0.56338	4.7265	ASF356_000000000001	174626	174860	f	Transcriptional regulator, contains XRE-family HTH domain	COG1396	K	K	ATGGATAAATATGACAATAGGTATATTCAAATTGGGCTAAAAATTGCATATTATCGTAAAAAGAATGATATTACTTTGGAAGAATTAGCTGAAAAAATAAATCTAAGTGTTAATTCTTTATCTCAAATTGAAACACCAAATGTTGTCCAACCAATTTCATTAAAAACATTATTTACTATTGCAGATGTTTTTCACATTTCACCAGCCAAATTTTTAGAATTTGATGATAAATAA
657	4.57527	10.4815	4.57527	10.4815	-0.56349	2.82378	ASF356_000000000001	677863	679537	f	Isopropylmalate/homocitrate/citramalate synthases	COG0119	E	E	ATGAAAAATTATAACAGATACCAAGTGTATCCCACAGTAAATTTAAAAGACAGAACATGGCCAAATCAAAAAATTACAAAAGCACCTATGTGGTGTAGTGTTGACTTGCGTGATGGCAATCAAGCATTGATTACCCCTATGGGATTAAATCAAAAACTGCAATTTTTTCAATTTTTGGTAGACATGGGATTTAAAACGATAGAAATTGGTTTTCCTGCTGCTTCTGAAACAGAATATGAATTTACAAGAGCACTGATTGACCAAAATTTAATTCCTGACGATGTTACAATACAGGTTTTGACACAATCCAGGGCAAAAATTATTGAAAAAACATTTTCTGCTTTAACAGGTGCTAAAAATGCCATTGTGCATTTATATAATTCTACTTCTACATTGCAA…
2370	2.45614	5.6269	2.45614	5.6269	-0.5635	0.472515	ASF356_000000000001	2419394	2420249	r	DNA-binding transcriptional regulator, MerR family!!!Bacterial effector-binding domain	COG0789!!!COG4978	T!!!K	T!!!K	ATGGCACAACAGAAAAAAACATATTTGATAGGCGAAGTATCTAAATTATGCAATATTTCCGTAAAAACGTTACGTTATTACGATAAAATTGGTTTGCTAGTACCAGAATATCGAAAGGATAATAAATATCGTTATTATACTCATGAGCAAATTTTAACGATATTTATTATTTATAAACTTCGTTTATTGAATGTTCCTTTAAAAGAAATTAAAAAAATTGTATCTCAAAAAGATATGAATATCATGAAAGAATGTATACAGCAACGATTGTATGAAATCAATAAAACCATTGAGTCATTAAATGACCAGTATGCAGAAGGAGAACTTTTACTAGAACGTTTAGAAAAAGGTTATAACCTTTTAGAAGCGAGGCAAGATGGTTGGACAACAGAAAGTATA…
420	4.66588	10.6941	4.66588	10.6941	-0.563694	2.80908	ASF356_000000000001	426527	427805	r	GTPase involved in cell partioning and DNA repair	COG0536	D!!!L	D!!!L	ATGTTTGTAGATAGAGTAAAAATTCACATTAAAGGCGGAAACGGTGGAAATGGCATGGTTTCGTTTTATAGAGCAAAATATATTACACATGGAGGACCAGACGGCGGAGATGGTGGTCGTGGAGGAGATGTCATATTTGTAGGCGACAATAGCATGAATACACTTATGGATTTTAGATATAAACGTTCTTTTAAAGCAGAAAATGGACAAGATGGCGGAAAATTAAATTGTTTTGGGAAAAGTGGAGAAAGCGTTATAATAAAAGTGCCTGTTGGTACAATTATAAGAGAAGCAAATAGTAATAAAATTATGGCTGATATAACAAAAGCAGGAGAGCAAAAAGTAATTATAAAAGGCGGCAAAGGCGGAAAAGGAAATCAGCATTTTGCTACACCTACT…
45	3.31367	7.59587	3.31367	7.59587	-0.563754	2.62734	ASF356_000000000001	36888	37905	f	Holliday junction resolvasome RuvABC, ATP-dependent DNA helicase subunit	COG2255	L	L	GTGGAAAACAGACGAATTATTACCTCTAGTTTTCAAACAGAAGATATAGAAGTAGAACAAAAACTACGCCCTCAAACACTTGATAACTATATTGGACAGCAAAATATTAAAAATAATATGAAAATATTTATGCAAGCAGCCAAACAGAGAAAAGAAGCACTTGACCATGTATTGCTTTACGGCCCTCCCGGATTAGGTAAAACAACACTTTCAAACATCATAGCTAATGAAATGGGAGTAAACATCAAAACTACTTCTGGTCCAGCAATAGAACGACCTGGAGATATGGCAGCAATATTAAATAATCTTTCAGAAGGAGATATTTTATTTGTTGATGAAATACACAGATTAAATCGTATGATTGAAGAAATACTTTATCCTGCTATGGAAGATTTTGTA…
1334	2.8834	6.61237	2.8834	6.61237	-0.563939	1.23854	ASF356_000000000001	1378176	1380423	f	Glycosyltransferase involved in cell wall bisynthesis	COG0438	M	M	ATGGCAAAGAAATATACAATACTGATGACACTGATGGGGCTGGAAATAGGCGGTGCAGAAACCCATGTAGTAGAACTTTCAAAAGAGTTAAAAAAATTAGGTTATAAAATTATAGTAGCATCAAATGGTGGTGTATATGAAAAAGAATTAAAAGAATATGGCATAGTACATTATAGAGTACCTATGAACCAAAGAAATGTATATAAAATGATAAAATCTTATTTTTTGCTTCGCCGCATTATAAAAAAGGAACAAGTGGATATTATACATTCTCATGCTAGAATACCTGGATTTATATGTGGTTTTTTGCATAAAAAATATAAAACTACATTTGTAACATCAGCTCATTGGGTATTTTATACAGGTATGGGATTAAAATATCTTACTAATTGGGGACAA…
278	10.8747	24.9467	10.8747	24.9467	-0.564082	7.41757	ASF356_000000000001	281129	282518	r	Anionic cell wall polymer biosynthesis enzyme, LytR-Cps2A-Psr (LCP) family	COG1316	M	M	ATGGGTAAAAGAATGGATAGGTATGCCAACAAAAAAAGAGGAAGACAAGAGTCTTTTTCTCAAAGAGGTATGCCAAAACAAAAGCAGAAAAAAAAGCCTGGGTTAATTGCTACATTTTTTAAAATTGTATTTACTACATTACTTATTTTTTGTATTGGAGCAGGCGGTGCTGCATTTGCTTATTACAAAATAACAGGAGGATTTCCTACAGCAAAGCAACAAGCACAAGATAAACCAGTTTCTAGTAATGCAAAAGATACCAGTTTTTTAGACGCCTTGAAAAAAAAGAACTTAAAAATTAATGTAGCAGTGTTTGGAGTAGATGGTGATGGTACAAGAACAGATGTTATGTTTGTAGTACATTTTGATAGTGAAAAACAAATGACAAATTTAGTATCT…
517	10.8431	24.8971	10.8431	24.8971	-0.564481	4.42437	ASF356_000000000001	529449	530877	r					GTGGCAGATTTATTGAAAGTGACAACACCCCTTACAGGAAGTGAAAATTCTACAAGAACAAATCCTATAAGAGAAAATGATTCTAGCATACAAAATATAGTAAATCCATCTAAAGTAGTTAGACCAGATGGCAGAGAAGGTGTATCAACAGATACACAAAGAAAGGCACTAAATTATGAGTCTAATTATGAAACTTTTATGCAGATGGTAAGAGATACACCTGGCTTAACACAAATGATTACAGATTTAATTTATTCTCGTATGGGTATTGTAGTCAGCTCTGGTATGGGTGAAAATTTTACGGAGGAAATTGCAAATTTTATGGAAATGCTCAAAATGACACAAGGAGAGCTTGTTTATTTTTTAAAAAATCAAGCTGCTTCTGCTGTTAAATTTAAA…
659	5.59479	12.8523	5.59479	12.8523	-0.564686	2.391	ASF356_000000000001	680112	681378	f	Homoaconitase/3-isopropylmalate dehydratase large subunit	COG0065	E	E	ATGGGAATGACAATGACACAGAAAATACTTGCTGCACACGCTGGTATGGACTGTGTAAGTGCAGGACAGTTAATACAATCAAAATTAGATATTGTTATGGGAAATGATATTACAACTGCTGTAGCAATACCAGAATTTAAAAAAACAGGTGCAAAAGAAGTATTTGATAAAGACAAAGTTGTAGTAGTATTAGACCATTTTACACCAAATAAAGACATTAAAGCAGCAGAACAGTGCAAAAGCTGTCGTCAATTTGCTTATGATACCAATATTAAAAACTTTTTTGATGTAGGAGAAGTAGGTATTGAACACGCATTGCTTCCAGAAAAAGGTATTGTTGTACCTGGTGATGTAATTATTGGTGCAGATAGCCACACTTGTACTTATGGTGCATTAGGT…
82	21.1879	48.6737	21.1879	48.6737	-0.564694	12.4895	ASF356_000000000001	75965	77540	r	HD superfamily phosphodieaserase, includes HD domain of RNase Y!!!Uncharacterized conserved protein, contains DUF3084 domain	COG1418!!!COG4372	J!!!R!!!S	J!!!R!!!S	ATGAAAAAAATAAAAATAGGGGAGGTGTTTTTCATAGACGGGCTAATCACTATAGTAGGCATTATTGTGGGAATACTATTTGGAGCTATAATGGGCTTTCACTATAGAAAACGCATCGCAGAGGCAAAAGTTGGCGTAGCAGAAGAAAGAGCAGATAAAATAGTAGATGAAGCAACGAGAAATGCAGAAGCGAAAAAGAAAGAAATATTATTAGAGGCAAAAGAAAAAAGTATTCGTATGAAAAACGAAGTAGAAAAAGAGTCACGTGACAGACGAAATGAATTGCAAAGAAATGAAAGACGTTTGTTGCAAAAAGAAGACGCTTTAGATAGAAAAGTAGAGTCTTATGAAAAAAAAGAGGAACAAATGTCTAAAAAAATGGAAGAGCTGGAAAGGCAA…
1844	16.0286	36.8488	16.0286	36.8488	-0.565016	10.8706	ASF356_000000000001	1868672	1869545	r	Soluble lytic murein transglycosylase and related regulatory proteins (some contain LysM/invasin domains)	COG0741	M	M	ATGTTAGAGTTTAATACAATTGATTTACATTCATTGCAAAATAATAATAAAACAACGCCTGTTTTAAGTAATACTTCTGTTTCTTTTTCAGATACACTTCAAAATACTGCTTCTACTTCTTTAGACGCAATATTTCAAAAAGCCTCTGAAAAATATGATGTACCAGTTAGTTTATTAAAAGCAATAGGAAAAGCAGAGTCTAATTTTAATCCAAATGCTGTTTCTAGTGCAGGTGCACAAGGTGTTATGCAGCTTATGCCTGCTACTGCAAAATCATTAGGTGTTACAAACTCTTTTGATGCAGAGCAAAACATTATGGGCGGTGCAAAATACATAAAACAAATGTTAGACCGTTATGATGGTAATACAAAATTAGCTTTAGCAGCTTATAATGCTGGT…
408	1.52788	3.51301	1.52788	3.51301	-0.565079	1.31475	ASF356_000000000001	416099	416906	r	Copper oxidase (laccase) domain	COG1496	P	P	ATGATTTGTCAAAAAAATAATTTAAAATATATTACATTTCAAAATTTAGAAAATACGAATATGGTAAAACATTGTATTACTACACGTTTAGGGGGTGTAAGTACAGGTGTCTATGCAGAGTTAAATATGAGTTTTACGAGAGGAGAACAAAAAGAAAAAGTATTACAAAATTATGATATTATTTGTAATACACTTGATTTTGATAAAAATAGTTTTGTACTTTGTCATCAAACACATACTACAAATATTAGAGTAGTAACAGAACAGGACAGAGGCATGGGAGTGACAAAACAAAGTGTTATAAAAGATACAGATGGATTGATTACAAACATTCCAGGCATACAATTAACAGTATTTTCGGCAGACTGTACTCCTATATTACTTTTAGACCCTATAAAT…
873	2.41049	5.54321	2.41049	5.54321	-0.565145	0.932099	ASF356_000000000001	902688	903012	f	Predicted transcriptional regulator with C-terminal CBS domains	COG3620	K	K	ATGAATTATAAAAAAGAGATGGGTGTGCGATTAAAAGAAAGAAGAAAAGAAATGCGTATGACACAGGAACAACTTTCTGACCAGTTAAATATTTCTATAAAACATTATAGTGAAGTAGAAAGGGGGATTACAGGACTTTCAGTAGAAAATATTATTAAAATCAGTAATATACTTCATATAAGTATAGATTATCTTTTAAAAGGAGAAGGAAAAAAAGAAGAATTTCCATATGATATGATATTGTTTTATCAAAATTGCTCTACAGAACAGAAAAAGGGAGTAATGCAAATATTCCATGGTATAGAAAAACTAGCAAGAAAATAA
491	17.753	40.8343	17.753	40.8343	-0.565243	10.0999	ASF356_000000000001	497731	499723	r	ATP-dependent Zn proteases	COG0465	O	O	ATGATAGATGTGAAGAGAACAGATATGCAAAGAATACAAGGAGTGAGATATTTGAAAAAATATTGGAAGTCTTTTGGATTGTATGCTGTTATTTTTGTTGTTATTGCAATGTTGATTGCAGTAGCAGGACAAAAAGCAGAGAGGTCATCTACTGTGAATTATACATACAGTAATTTGATTACAGCGTTAGAACAAGACAAAGTAAAAGAAATTCAAGTACAAAGAAGTTCCGAAGCGAATGATTTCGGTACAGCTACAGCAAGATTGACAAATGGAGAAACCATTCGTGTCAATATTCCAAGTGTTTCTGTGCTTCAACAACGTTTGGACGATAAAGCAGCACAAAGCAATAGCTTAAAAATTTCCGTACCTGATATACCAAAAACAAGTATATTAACA…
1413	13.8114	31.7707	13.8114	31.7707	-0.56528	12.1634	ASF356_000000000001	1460026	1461256	r	ABC-type antimicrobial peptide transport system, permease component	COG0577	V	V	ATGCTTTTATGGGAAAATATGAAACTTGCTTTAACCGCAATTAGAGTAAACAAAATGCGTTCTTTTTTGACTATGTTAGGCATGATTATAGGTATCAGTTCCGTTATAGCTATTGTTTCTATTGGTGATACTATGAGAAGTATGTTCGCTAAAGAATATGAAGAAATTGGACTAAACAGAGTACGCTGTTATGTTATGAAATTTGACGGCTATTATTATTACAGTGAAAATTTTACTGCTGACCAATTCAATGAAATTACTTCTGTATTTGCTGACAGTATTGAATATATTTCAGCAGGAGAAGGCGGAACAGCTACAGCTATCAATGGTAGAAAAAACTATGATATGGTATGCACAGGTGTAAGAGGCGGTTATGAAAAAGTGCAAAAAGTAGATATT…
1497	13.8692	31.9295	13.8692	31.9295	-0.565629	5.26603	ASF356_000000000001	1552253	1553813	f	Na+/H+ antiporter NhaC	COG1757	C	C	TTGGAACCAATCAATGTAGGCTTCTTGTCTGTATTGCCTCCAATTATAGCCATTGGTCTGGCACTTGTTACAAAAGAAGTCATTTCATCTTTAATTATTGGTATACTATCAGGTACATTAATTTATGCTTGTCATTTTGCCAGTGGATTAGGCGTTATTGTAAAAACAGTGGATACTACAATGACACTTATGGCGAGCAAATTAGCAGGAAATACTGCTATTGTATTGTTTCTTGCCATGCTAGGAGCGTTGGTAGTAGTAATTACAAAAGCAGGAGGCTCACGTGCCTATGGAAATTGGGCAAGCAGTAAAATCACATCTCGTACAGGGGCGTCACTTGCCACTTGTGCATTAGGAGCATTGATATTTATTGATGACTATTTTAACTGTTTGACAGTA…
1665	90.2	207.827	90.2	207.827	-0.565986	45.0606	ASF356_000000000001	1726992	1727652	f	Ribosomal protein S3	COG0092	J	J	ATGGGACAGAAAGTAAATCCACATGGATTAAGAGTTGGAATTATAAAAGACTGGGATACAAAGTGGTATGCTGAAAAAGAGTTTGCAAACTACTTAGTAGAAGATGTTAAAATTAGAAAATTCATTAAAAAGAGATTGTATTCATCAGGCATTTCAAAAATTGCTATTGAAAGAACAGCAGAGAGAATGAAAATCACTGTTTTCACAGCAAAACCAGGTATAGTAATTGGTAGAAATGGCCAAGCGATAGAAGAATTAAAAGGTCAAGTACAAAAATTGACAAAACATAAAGTAGCAATTAATATTGAAGAAATCAAAAGACCAGAATTAGATGCACAGCTTGTAGCAGAGAATATTGCACAACAATTAGAAAACCGTGTAACATTCCGTAGAGCGATG…
767	2.57658	5.93754	2.57658	5.93754	-0.566053	2.28529	ASF356_000000000001	794638	796303	f	Dihydroxyacid dehydratase/phosphogluconate dehydratase	COG0129	G!!!E	G!!!E	GTGGAAAGAAGAAGTTATAATGTAACAAAAGGTGCAGAAAAAGCGCCACAACGTTCTTTATTGAGAGCTTGTGGTTTAACAGATGAAGAAATCGAAAGACCTTTGATTGGTATTGTGTCTGCTTATAGTGATATTGTACCTGGACATATTAATTTGGATAAAATTACAGCAGCAGTGAAAACTGGGGTTTCTATGGCAGGAGGTACGCCTATTGTTGTACCAGCGATTGGCGTATGTGATGGTATTGCTATGGGACATATTGGCATGAAATATTCTCTTGCATCAAGAGAGCTAATTGCAGATAGTGTAGAAACAATGGCAAATGCACATTGTTTTGATGGATTGGTATTAGTGCCAAACTGTGATAAAATTGTACCTGGCATGATTATGGCAGCAGCT…
159	8.74359	20.1496	8.74359	20.1496	-0.566066	6.16667	ASF356_000000000001	157574	158276	r	Uncharacterized pyridoxal phosphate-containing protein, affects Ilv metabolism, UPF0001 family	COG0325	R	R	ATGGACGAAATAAAACAAAATATAGCAGAAATTGAAAAAAGAATTGCAACAGCAGTACAAAAAAGTGGTAGAAAAAGAGAAGATGTTTTATTGTTGGCAGTAAGTAAAACAATTGATGTAGAACATATTAAACAAGCTGTAGATTGTGGACTAAAAGAACTTGGAGAAAATAGAGTACAGGAGATTTTAGAAAAATATGAACCTATGGGAAAAGAAGTTTGTTGGCATTTAATTGGACATTTGCAAACAAATAAGGTAAAATATATAATTGATAAAGTAAAAATGATACATTCTGTGGATAGTATTAAATTAGCAGAAGAAATTAGCAAGCGTGCAAAGCAAGCAAATGTAAATATGGATATTTTGGTAGAAGTGAATATGGCTGGAGAGGAAAGTAAG…
1480	3.63145	8.38247	3.63145	8.38247	-0.566781	1.98526	ASF356_000000000001	1533293	1534514	r	Di- or tripeptidase	COG2195	E	E	TTGAAAACTGTTACAGACAGATTTTTAGAATATGTAACATATCACACTACTTCAGATGAGGCTATAAAAACTTGCCCTAGTACAGAAAAACAGTCTATATTTGCCTCTTTTTTAGCAGAAGAATGTAAACAAATTGGTTTAAGCAACATTACTGTAGACCAAAACAGCTATGTAACTGCCTTTTTACCTTCCAATACGCAAAAGCAAATTCCTACAATAGGATTTATTGCTCATATGGATACTAGTCCTGATGCTTCTGGTGAACACGTTTGCCCTCATATTACTGAAAATTATGACGGAAAAGATATTGTTTTAAAATCAAATACAGTACTTTCTCCTTCAGAATTTCCTTCTTTACTTCAGCACAAAGGACAAACAATTATTACTTCTGATGGTACT…
1597	1.04207	2.40615	1.04207	2.40615	-0.566913	0.066343	ASF356_000000000001	1655403	1656021	f					ATGCAAAAAAATCAATTAGAAATGATTTTAGAAAAAGAAGGTGTTCCACAAAAAGCATGTTTTTTATTACAAGAAAATGCAGTAATAGAAGATGTGATGACGGGCAGTACAATTTATTGGAAAACAAATGATAGTATCATAGTACAGTTAAATCCTACTTCATATACTATTAAAAAAGAAACAAACTTTAATCCTAAAATAAATTTTGGAGGAAAGTATAATAAAAATTATGGAGCATTTCAAAATATTTCTCCTAGAACATTAAATATGAAATTACTTTTTGACGCATTTTTTGAAACAGAACAAAAAAGTAGTACAAAAACAAATAATACAATATCTTTTCAGACAGAAAGCATTATGGGAGAAAGTAATGTTATGACAGCAAAACAAGATAATAAA…
2665	1.05848	2.44444	1.05848	2.44444	-0.566986	1.27485	ASF356_000000000001	2715547	2715718	r					ATGAAAAAACGTAACGCTGAAACAAAAGAAAAGCAGCTTGAAAGATTTCTGATGAATGTTGCGGAAACCGCAGAAAACGCATTGCGGGAATACTGGCAGGAACGGGACGCAGAAAACCGTATGTATGCAACGGAGTATGTCACACGCCGGGGGCTTATCCCGCAGCAGTAA
1997	0	2.31463	1	2.31463	-0.567965	0.341837	ASF356_000000000001	2001410	2001998	f	SAM-dependent methyltransferase	COG0500	Q!!!R	Q!!!R	ATGAACAATACTATTCGATATTATAATGAAAACGCAGAAAAATTTAAAAAACAAACTATAAATGCAGATATGACAATAGTATACCAAAAATTTTTAAAATATGTTACTTGTAAAGGAAGTTTATTAGATTTAGGCTGTGGCATTGGAAGAGATGTAAAATATTTTATGGAAAAAGGATATGCTGTAACAGCAATAGATGGTTCGGAAGAGTTATGTAAAATTGCAAAAAAATATACTGGTATTGATGTAATGTGTAAATTATTTCAAGAAATAGATTATAATAATGAATTTAATGGTATTTGGGCATGTTCTTCTTTGCTTCATGTAAAAGAGTATGAATTGATTGAAGTTTTAAAAAAGTTACATAAAGCATTAAAAAATAATGGTGTTTTATATATG…
89	41.7778	96.7343	41.7778	96.7343	-0.568118	21.8357	ASF356_000000000001	84308	84515	r					ATGAAAGCGAATATAAATATAGAATTTTATGGAAAAACGATTTCAACAAAAGATTTAGAAGATGAGGCAAAATTGGTGTGGAAAGAAGAAGGAAGAAAAATCAAAGACATGAGAGAATTAGATTTATACTATAAACCAGAAGAAGGCAACTGTTATTATGTTGTAAATGGTACAGAAAAAGGAAGTTTCCATGTAGAAGCGAAATAA
776	13.8301	32.0307	13.8301	32.0307	-0.568224	7.01294	ASF356_000000000001	809557	810175	f	Stress response protein SCP2	COG2310	T	T	GTGAGTAGTGAAGGAGATGTAAAAATGTCAGTAAATTTACAAAAAGGGCAAAAAGTAGATTTAACAAAAGGAAATGCTGGATTAAAAAGGCTTATTGTAGGATTAGGCTGGGACGAAGCAGAACAAAAAAGAGGTTTTTTAGGTATTAAAAAGAAAAATGATATTGACTGTGATGCTTCTGCTATTGTCTGTTCAGAAAGTGGAAAATTGTTGGATAAAAGTGATATTGTATATTTTGGAAATTTAAGACACAAAACAGATGCAATAATACATTTAGGTGATAATTTGACAGGTGCAGGAGAAGGTGATGATGAACAGTTAATTGTAGAATTAAATAAAATACCTGATACTTATGGAAAAATTGTATTTGTAGTAAATATTTATAAAGCATATGAGAGA…
1408	44.3774	102.846	44.3774	102.846	-0.568506	29.9686	ASF356_000000000001	1453845	1454163	f	Archaeal/vacuolar-type H+-ATPase subunit F/Vma7	COG1436	C	C	ATGTATAAAGTAGGTATCATAGGCGACAAAGATAGTATTATGGGCTTTCTTGCACTTGGCATTGATATTTTTCCAGCTTATGAAGCAGATGATATTAAAAAAAATATAAGAAATTTGGTAGAAAAAGAATATGCTATTATATACATCACAGAGCAAGCGAGTCTTTTGGTACAGGAATATATTGCACGATATAAAGACAATAGATTACCAGCCATAATAATCATTCCTGGTATAGGAGGAAGTATGGGAATAGGTATGAATGAAGTAAGAGAGTCAGCAAAACGTGCCATAGGTGCAGATATATTGTTCAGTGAATAA
203	8.39062	19.4618	8.39062	19.4618	-0.568867	5.25347	ASF356_000000000001	203324	203900	r					ATGAAATGTTGTGATGCGGAAAAATATATTATGAAGTATATGGATAGTGAAATAACAAAAAAAGAAGCAGAAGAATTAAACCAGCATATACAACAATGTCAAAAATGTAAAGAAAGTTTTTTATTTTATGATAATATGCTACAAGTATTTGAACAAATGTCCTTATATGAAGCACCAGAAGACTTTGAAAGTAATGTAATGATGCAGATACAAGCATTAGAAAAAATAGAACAAAGAAGTTATGTCAATAATAGAATATTAGGACATATTTGGAGTGTTTTTACAGTACTTTTTGGAACAGGTGCGATATTGGTATTTTATAAACAACCTATTATACAAGCACTTGAAAAAAATGATATTTTAAAGCAATGGGTAAAAAATATAATGCCTATTGAGCAA…
279	8.91625	20.6824	8.91625	20.6824	-0.568897	5.48342	ASF356_000000000001	282564	283770	r	Anionic cell wall polymer biosynthesis enzyme, LytR-Cps2A-Psr (LCP) family	COG1316	M	M	ATGAGTGGGTGTAAAGTAATTGGTATAGTATATAGGAGAATTGTTGTGAATGGAACAAGAATGAAAAGATACGAATATAAAAAGAAAAAAAGAAGAAAAAAATTATTTTTTTCTTTGTTGTTGCTTGTTGTTATGGTATGTTTGGGGGCTGTAGGATTTCGTATGGCATTAAGAAAAGATGGCATTGCAAAAGACCATACAAAAAAAGCAATCAATCCAGAACCAGTAAAAGTAGAACAGTTAACGAAACAAGAAATATCAGAACCTGCAAAACCAATCAATGTAGCAGTATTTGGTGTAGATAATGATGGTTTTAGAACAGATGTCAATTTTGTAGTTTCGTTTAATGAAGATACTAAAAAAATACAGTTTGTATCTGTTCCAAGAGATACTCGTGTA…
2448	0	2.32011	1	2.32011	-0.568985	0.534392	ASF356_000000000001	2520275	2520653	r					TTGCATTTCAGACAATTAAAATTAGGATATGACACAAATCATTTTGATAATAAAAAAAGTTGGAATGAAGTTGCAGGTGAAACAATAAAAGACTATTTTAATTCTTCACCAGCATCAGAAGGAAGCATAGCTAAAAATAGTTCTTATTGGTTTGATAAAGAATTGCTTTATTACAGTGGGCTTTACAATGGTTTAATGGAGTTTCAAGTAGATAAACAAGCTATTATCACAGTATATATCTATGAAAACAAATGGAATATAGATGATACAGCTACTATAATTCCAAAAACAGATGGCAATGGAAAACAATATTCTGGTTATTCCAATGGCTATAAATATGTAGTAGATACCATTACATTAAATGCTAGTGACTTATAA
141	115.07	267.039	115.07	267.039	-0.569089	59.8289	ASF356_000000000001	140100	140328	r	Predicted RNA-binding protein YlqC, contains KH domain, UPF0109 family	COG1837	R	R	ATGAAAGACTTATTGGAAGTAATTGCAAAAAATCTTGTGGATTATCCTGAAAAAGTGGAAGTAAAAGAGATACAAGGAGAACATTCATTAGTGCTAGAACTTCATGTAGCACCGGAGGATATGGGAAAAGTCATTGGAAAACAAGGAAGGATTGCCAAAGCAATTCGTACTGTTGTAAAAGCATCTGCAATTCATGAAGATAAAAGAGTTGTAATTGAAATTATGTAA
1902	0	2.32171	1	2.32171	-0.569282	1.16279	ASF356_000000000001	1919202	1919460	f					ATGAATTTAAACAAAAAAGATATTATTTGTATTACTAGAGTTTTACAAAGTATATTGTTTAAGAATGATATAGGTATGTTTTTTGCTTGTAAGTATTGTGAGTATCGACCGAAGTGTATTGAAATGATAAAGCAAAAAAATACAAGTAAATTTCATTTTAATATTATTAGAAAAAAGCTCCAGACAATCACAGGTTTAGATTTAAACATTATAGGTTCTAGTGATGCTGAAGCTAGATGCAAAAAGAAATTAAAATGA
306	3.01862	7.00931	3.01862	7.00931	-0.569341	2.54376	ASF356_000000000001	315083	315620	r	Chromate transport protein ChrA	COG2059	P	P	ATGAAAGAATTAGCAGATTTGTTTTTATCATTTTGCCGTATAGGTGGTTTTACATTTGGCGGCGGTTATGCCATGTTGCCTATGATACAAAAAGAAATCGTAGAGCAGAGAAAATGGGCAACAGAAGAAGAGGTAATGGATTATTTTGCTATAGGGCAGTGTACACCAGGCGTTATTGCAGTAAATACTGCAACATTTATAGGGTATAAAAGGAAAGGTATATTAGGAGGAATTGCAGCAACAGCAGGTGTTGTATTTCCTTCTATTATTATCGTAACAATTATTGCAGCATTTTTAAATAATTTTGCAGAAATTGCTGTAGTACAAAATGCACTAGGAGCAATTCGTACTGTAGTAGGTGTATTAATACTTAATGCTGTTATTCGTATGTGGAAAAAG…
1070	1.56932	3.64749	1.56932	3.64749	-0.569753	0	ASF356_000000000001	1107871	1108549	f	Integrase	COG0582	X!!!L	X!!!L	ATGGGAAGACGAGGAAATGGAGAGGGAACGATATACAAAAGAAAAGATGGAAAATGGACTGCTCAAATTACAGTTGATATTGATGAAATAACTGGAAAAGTGATTCGAAAAACATTTTATGGAAAACAAAGAAGAGAAGTTGCAGAAAAACTAACAACATTTTTGAGTCAAAAAGAGAACTTTTTGACAAATGGAAAGCATATGAAATTAAAGGAATGGTTTCCATTATGGTTAAATACATATAATCAAAATGTAGCTTTTTCTACTTATGATGATTATGAAAGTAAAATTTATCTACATATCCTACCAGCACTAGGAGAAATAGAATTATGTGAATTAAAACCATTGATGATACAGAAACTTTATAATGAAAAAGCGGTGTCTGGAAGAGTAGATGGT…
1015	26.1832	60.8589	26.1832	60.8589	-0.569772	14.1802	ASF356_000000000001	1045815	1046148	r	Uncharacterized membrane protein YsdA, DUF1294 family	COG3326	S	S	ATGTCTTTGTATATAAAAATATTATTAATCTATACACTCATTATAAATATAGCATTATTTTTTACAATGGGTTTTGACAAACATTGTGCTGTAAAAGAAAAGCGACGTATTCCTGAAGCTACTCTTTTTATACTAGCATTATTGGGTGGCAGTATAGGTGGTTTTTTATCTATGAAGTTATTTCATCATAAAACAAAAAAGTGGTATTTTTATGTAATTTTTGTGTTAGCTTTGTTTTTTCAAATTATATTATGGATATTACTTTTTTCTAAGTCAAAAACATTTTTGTTACTTCCAGAAGCGACAAGCAGCTATATCATGACATGGATATGA
1658	91.7524	213.356	91.7524	213.356	-0.569956	46.6857	ASF356_000000000001	1723255	1723570	f	Ribosomal protein S10	COG0051	J	J	ATGGCTAACCCAAAAATCAGAATCAGTCTAAAAGCGTACGATCATAAATTGATCGACCAGTCCGCAGCTCAAATTATAGAGACTGCAAAGAAAACAGGTGCTCAGGTAAGTGGACCTATTCCACTTCCAACAAAAAAAGAAGTTGTAACAATATTAAGAGCAGTACACAAATATAAAGACTCTAGAGAGCAGTTCGAAATGAGAACACATAAAAGACTGATTGATATTATATCACCAAGCCCAAAAACAGCAGATGCTTTGAGCAGATTAGATTTGCCAGCAGGTGTTGATATTGTGTTAAAAGTGATGAAATAA
1943	0.63522	1.47799	0.63522	1.47799	-0.570213	0	ASF356_000000000001	1948664	1948982	f					ATGAGATATGCACAAATTAATAGCAACGGTGTTTGCTTTGCGGAGTCTTTTTTATCTGAAGAAGTAGATGCAGAGGATATGATACTTTTGACAGATGACGAACCTTCTCCGTTAGGGAAAAGGTATGTCAATGGTGTGTGGGAAGAAGTAGAGAAAGAAGAAATGCCACAACCACCATCTGACAGTGAAATCATTATGCAAAGTATATCAGAATTAGAATTACAGAATTTTGAGGCACAGCAAGAAAGGCGAGTGTTAGCACAACAAATGGTAGATTTAGAATTAGCAGTGTTAGAAGGAGGAAATGGAAATGTTTGA
1182	20.0185	46.6124	20.0185	46.6124	-0.570534	11.6342	ASF356_000000000001	1210870	1214446	f	DNA-directed RNA polymerase, beta' subunit/160 kD subunit	COG0086	K	K	ATGACAGCACAAAATGCGGAACAAGGTATCGTTTTTGATTCTATCAAAATCGGTTTAGCATCTCCTGAAAAAATACACGAATGGTCAAGAGGGGAAGTAAAAAAACCAGAAACCATTAATTATAGGACATTAAAACCAGAAAGAGATGGTCTTTTTTGTGAAAGAATATTTGGACCAACAAAAGACTGGGAATGTCATTGTGGAAAGTATAAAAGAATAAGATATAAAGGCGTAGTATGTGATAGGTGTGGCGTAGAAGTTACAAAGGCAAAAGTAAGAAGAGAGAGAATGGGGCATATTGAACTGGCTGCCCCAGTATCTCACATATGGTATTTTAAAGGAATACCTTCCCGTATGGGATTGATACTTTCTATGTCACCAAGGGCTTTAGAAAAAGTG…
1687	113.249	263.811	113.249	263.811	-0.57072	57.0075	ASF356_000000000001	1736751	1737153	f	Ribosomal protein S11	COG0100	J	J	ATGGCAAAGAAGGCAGTAAAAAAGACAACGACACGTAGACGTCGTGATAAAAGACGTGTAGAACGTGGTCAAGCACATATTCAGTCTACTTTTAATAATACAATTGTTACAATTACAGACGCTGCAGGAAATGCACTTTCCTGGGCAAGTGCAGGACAGTTAGGTTTTAGAGGCTCAAGAAAATCCACACCATATGCTGCACAACAAGCAGCAGATACAGCTGCAAAAGCTGCATCAGACTATGGTCTGAAAACAGTTGAAGTATTTGTAAAAGGTCCTGGTTCAGGACGTGAAGCTGCAATCCGTGCATTACAGGCTGCTGGTCTTGATGTAACACTTATCAAAGACGTAACACCTGTACCACATAATGGTTGTAGACCACCAAAACGTAGAAGAGTT…
669	0.629283	1.46729	0.629283	1.46729	-0.571125	1.00935	ASF356_000000000001	689321	689642	r					ATGGAAAAAAGAATACTTTATATAGCAAAACAAAAAGATTTAATACCTCAAAATGTTTTTTGTTTGATAGAAAAACATTTATATAATATAGAAGCTATAAAAAATCAAAATGTATATTATTGGCAGGGAACTATGGATACATTAGTGTCTGCTGTATCAACACTAGGAATAGAAAAGGCAATAAAAATACTTGATATATTGTTAGAAGGTATTGTAGCGGAAATAGAAAATAACCATTTGAATTATTATACTTGTAACGCTGTAGTGATGTACTGTTGTGTAGGGGCATATATTCGTATTGTGAATAAAAAAAGTATATAA
48	2.33217	5.44153	2.33217	5.44153	-0.571413	1.17439	ASF356_000000000001	38737	42166	f	ATP-dependent helicase/DNAse subunit B	COG3857	L	L	ATGAGTTTGCGTTTCATCATTGGACGAGCAGGCAGTGGAAAAACACAATACTGTTTAAATGAAATCACACAAAAACAACAGCAACAAAAAGGTCATTTTATGTTACTTGTACCTTCACAATACTCTTTACAGGCACATAAAGAATTAACTGAAAAAACACAGGGAAAAACTATTTTATATGCAGAAGTATTTGATTTTAATAAACTTGCTTATACTGTATTTCAAAAAAGAGGAGTATCAAAAACAATTCCTTTAAACACTGTTAGTAAATCTATGATATTAAGAAAAATATTAAATCAAAATAAAAACAATTTTTTATATTTTAAAAATAGTTTAGACCAGCAAGGATTTATAGAACAGTTAAGCAGTACCATTTCAGAATTATTTCAATTTCAAATA…
2802	3.4	7.94167	3.4	7.94167	-0.571878	3.73542	ASF356_000000000001	2844922	2845402	r					ATGAAAATAAAAAAAGTAGCACCTATTATTGTAGTGATTGTATTATTATTATGTTCTGTAGCAATCATACAAAAAAATAAAACAACTACACAATATGAGCCTTCTATTGAAGTAGCAATTGAACAAAATTATACATTATCTGGAAAATCTGATTTCACTGGAGAAGATGTTCCAATTGAAGTTTTTATTAAAAAAGCAGTATTTTCTTCTGGAGCAGTTGCTATTTTTCAAAACTATCAGAAAGCAGAAGATGTTTCTTTTTCAGGTGTAAAAGATATTGTTATTCATGTAAAAAATGGAAAGGTTTATAATTTGTGGAATGATTGTAAAGATAAATCTGTTTCCTATAATAAGGAAACAAATGAAGCAGTTACTTATATCTTATTTTCTAAAACAATT…
2123	4.66667	10.9129	4.66667	10.9129	-0.572371	1.35343	ASF356_000000000001	2166338	2166935	r	Predicted phosphoesterase, related to the Icc protein	COG2129	R	R	ATGAAAATACTGGTGGTTTCAGATGAAGAAAGTAAATATTTATGGGATTATTTTCAAAAAGAAAAACTTGATGGAATAGAGCTGATACTTTCCAGTGGAGATTTAGACCCTGACTACCTTTCTTTTCTAGCAACGGTTTCTTCTGTTCCTGTATTATATGTGAGAGGAAATCATGACGACAAATATGCATGGAAGGCACCAGAAGGCTGTATTTGTATTGAAAATAAAATATATGTTTATAAGGGAATTAGAATATTAGGACTAGGCGGTTCTATGAGATACAATAACGGAATAAATCAATATACACAAAAAGAGATGACAGAAAGAGTTAGAAAAATGAAATGGAAAATTCTAAAAAACAGAGGAATTGATATTTTGTTAACACATTCTCCAGCATAT…
1949	1.11602	2.61418	1.11602	2.61418	-0.573089	0.744015	ASF356_000000000001	1951572	1952658	f	NaMN:DMB phosphoribosyltransferase	COG2038	H	H	ATGAAAGAGATAAAACAAGTGATAAATAATATACAACCTCTTTTTGAAAAGGCAATGAAAGAGGCAAAACAATATCAGGATAATTTAATAAAGCCTATAGGTAGTTTAGGTAGAATAGAAGAATTAGCAATTACTATTTCTGGTATTACGGGAAATATACAAAACAAATTAGATAAAAAAGCAATTATAGTAATGTGTGCAGATAATGGTGTATATAAAGAAGGTGTTAGTACAGCACCGCAAGAAGTGACAGCAGTACAAACATATAATATGTTAGAGGGAATGACGGGTATTTCTATATTATCAAGACAATTAAATATAGATTTAAAAATTGTAGACATCGGAATTAACGGCAATATAACACACCCACAACTTATTTATAAAAAAATTAATTATGGT…
458	6.40165	14.9988	6.40165	14.9988	-0.57319	3.01885	ASF356_000000000001	466510	467359	f	5,10-methylene-tetrahydrofolate dehydrogenase/Methenyl tetrahydrofolate cyclohydrolase	COG0190	H	H	ATGAGTGCAAAAATAATTGATGGAAAAGCAATTTCATCAGACATAAAACAAGAAGTCAAAACAGAAGTAGAACAATTAAAAATAAGTGGCATCATTCCATGTCTTGCTGTAGTGCTTGTAGGAGAAAACAGTGCTTCTAAAGTATATGTAAACAACAAAAAAAAGGCTTGTGAAAATTGTGGTATTGCTTCTATATCTTATGAACTACCAGAAACCACTACAGAAGCAGAATTATTGGAATTAGTACAAAAATTAAACGATGATAAAAAAGTAAATGGTATATTAGTACAATTACCCTTACCAAAGCACATTGATGATACCAAAGTAATATTAGCTATATCACCAGAAAAAGATGTAGATTGTTTTCACCCTCAAAATGTAGGGGCATTGCATACAGGA…
1100	5.68284	13.3158	5.68284	13.3158	-0.573224	4.86498	ASF356_000000000001	1133433	1134855	f	Isopropylmalate/homocitrate/citramalate synthases	COG0119	E	E	ATGATTAAATTTAATAATTTTAAATACAGTGATAAAACAAATTTATTAGAGAGTGCTTTTCAGTCCTATCCCCTTCAGGACGTAAAAGACCCTAATTTATTTCGAGAATATTTTCCTTATACAGAAGTACCTAAAGTAGTATTTAACTATAGAATTGTTCCTATGGACGTTCCAAATGAACTTTGGATTACAGATACGACATTTCGAGATGGTCAGCAATCAAGAGAACCTTATACTGTAAAACAGATTATAGAACTCTTTGATATGATACATAAATTGTCAGGCGAAAATGGTGTTATTCGTATGAGCGAATTTTTTTTATATACTAGAAAAGACCAAGAAGCAGTATATAAATGTTTGGAAAAGGGATATGAATTTCCAGAGATTACAAGCTGGATA…
2380	1.95748	4.58673	1.95748	4.58673	-0.57323	0.543367	ASF356_000000000001	2432870	2434046	r	Restriction endonuclease S subunit!!!Restriction endonuclease S subunit	COG0732!!!COG0732	V	V	GTGACAAAAAAAGAGGTGAAACCTCATATTAGATTTGCTGGTTTTGAAGAAGATTGGAAGTGGCAAAATTTAGAAGAAATTACATCACTTATTACTAAGGGAACAACGCCTTTATGCAAAAGTAATAATGGTACAGTCAATTTTGTAAAAATTGAAAGTATTGACAATTCATCAGGTGAAATAACAATAACACAAAAAATATCACATGAAGAACATGAGGGAAATTTACGCCGTTCTCAGCTTAAAGAAAATGATATTTTATTTTCAATAGCTGGTACACTTGGTAGAGTAACATCAGTAAAATCAAACATTTTACCTGCAAATATCAATCAAGCATTAGCCATTATACGTATTAAAAGTGGCTGTTTGAAATATATAAAAACATATCTTAAAAGTAAA…
2087	7.65283	17.9472	7.65283	17.9472	-0.573591	5.08805	ASF356_000000000001	2107235	2108030	r	Cobalamin biosynthesis protein CbiK, Co2+ chelatase	COG4822	H	H	TTGAAAATAGATAAAAAAGCAATTCTTGTGATAAGCTTTGGTACAAGCTATATACACACAATGGAAAAAACAATAAAAGTTATTGAAGAAGCAGTAGCACATACTTATACAGACTATAAAGTATATCGTGCTTTTACTAGTCAATTTATTATAAATAAACTTCAAGAGAAAGAGAATATTAAAATTAATACAATAAAAGAAGCTTTAGAAGAAATTATAAAAGAAGGGTATACTACTGTCATTTGTCAGCCAACACATATTATGCCTGGTATAGAATATGAAAAAATGATAAATATGATAAAGCCTTATGAAAAATCAATTAATAATATAATATATGGAACTCCTTTATTATCTTCTTCAAAAGACTATGATAAAGTAGTAAAAGCTATTATAAAGGAG…
150	3.75157	8.79874	3.75157	8.79874	-0.573624	1.01022	ASF356_000000000001	150413	151685	r	Dihydroorotase or related cyclic amidohydrolase	COG0044	F	F	ATGAAAAGTATTGTAAAAAATGGTCGTATTATAGGAAAAGATTTTAATCATCATAAACGCCTTGATATTTATATGGAAGATGGTATAATACGTAAAATTGGTGAAAATTTAGAAGAAAATGAAGCAGAAATATTAGATGCAGAAGGAAAATATATATTACCTGGATTTATTGATATGCATTGTAGCGTTTGTGACCCAGGATATGAATATATAGAAGATATTGAAACAGCTTCTTGTAGTGCAGCAAGAGGAGGATTTACGAGTATTACTTGTGAACCAAATACAAATCCAGCAATAGACAATAAAACAGTAGTAGAATATATTGTTTCAAAAAGTAAAGAATATTCTCTTGTGAATATATTTCCTTATGGTAGTATGTCAGTAGGGTGTTTAGGAGAA…
629	5.88077	13.7936	5.88077	13.7936	-0.573659	5.28974	ASF356_000000000001	645209	645989	r					ATGAAAAAAATAGCTATAATGATATTATGTTTTAATATAATGTGTATGAATGTTGTTACAACATTTGCACTAACAAAACAAAATGACATAGAATACCAAAAAATAATACAACAATTAGAAACTATGCCAGAATTATATAGTGGAGTATATATTGAAAATGATATTTTACATATTATTCCATTCAACACTGAAAAAAGTATCAAGACAGTAACAGATATAAAACAAAATGCAAATGTTGATATTGTAATAGATGAAGCAAAAGTGTATTCTTCAGAAGAATTAAATATTGCTTTTGAAATATTAAGAGAAAATAGAGAAAGTTTGGACATTACAGCATATTCTATAGACACTATAAACAATGGATTAAAAGTAATGGCAAAACAATGGACAGACGAAAAA…
1339	3.13379	7.35147	3.13379	7.35147	-0.57372	1.95238	ASF356_000000000001	1383254	1383695	f					ATGGTATGGCTGAATACAGATGATTACAAAAATCAAGAATATGTGGAATTAAGGTTAAATGCACCAAAAAGCGAAAAAATATGTCTGGAATTTCATCCTCTAAAAATGTCTTGTGAGCCTGACTGGAATCCAATGTGGGAAGAATGGCACTGTTATATTTCTCCGTTAAGAATTTATAAACAGGATTATGAGCTTTTGCTTAACTACTTCAATAAAATATATCCTATCAAAGATGCCTTTGATGGAACATTAGAAGCGGTTTTTGATGTGTGTTTTTGTAATTGGATTGGAAAAAGTGATTGGCATAGCATTATTGATGAAATAGAGCGAGATTTGAACTGCGTTAGTAACGATAAAAAAGGATTACTCACAGATTTTATTGCATGGATAAAAAAGGCA…
1239	0.690433	1.62014	0.690433	1.62014	-0.573844	0.122054	ASF356_000000000001	1271298	1276263	r	Uncharacterized surface anchored protein!!!Uncharacterized surface anchored protein	COG4932!!!COG4932	S	S	TTGATTGAAAACCTCAATGCTGAAATCTATACCATAGAAGAAATCGTTGCTCCTGATGGTTATTTGCTGGAAGAACAGCACAAAGATGTAGAATTAGAATGGGGCAAAACAAAACAAGTGGTATTTACAAACAAAAAACGTCCTGTTCTTACTATCAAAAAAATAGACAGTAAAACAAAAGAACCATTAGCAGGGGCAAAATTCAAAGTCACAAAAACAGAAGATAAAACAGTAAGTGAATATATAACAGACAAAACTGGTACAGTAACAATAGAAAAGTTAGATGAAAGTATCTATACAGTAGAAGAAATCACTGCACCAGAAGGTTATATTTTAGAACCACAACATAAGGAAATTGCTTTAGAATGGGGCAAAAACAAAACACTTGTGTATGAAGAT…
1662	97.6643	229.395	97.6643	229.395	-0.574252	46.4392	ASF356_000000000001	1725397	1726228	f	Ribosomal protein L2	COG0090	J	J	GTGGCTATTAAAAGATATAAACCATATACACCGTCCAGAAGACACATGACAGTGTCCGCATTTGATGAAATTACAAAATCAACTCCTGAAAAATCTTTGGTAGTTCATATCAAAAAAAATTCAGGTAGAAATAACCAGGGTAAAATCACAGTACGCCATAAAGGCGGCGGTGCAAAAATAAAATATAGAATGGTTGACTTTAAAAGAAATAAAGACAACATTCCAGCAAAAGTAGTAGCGATTGAATATGACCCAAATAGAACAGCAAATATTGCTTTAATTGTATATGCTGATGGTGCAAAATCCTATATACTTGCTCCAGTAGGATTAAAAGTAGGCGACACTGTAATGAGTGGTGTTGAGGCTGAGGTAAGAGTAGGAAATACATTACCAATGAGA…
1699	94.9612	223.329	94.9612	223.329	-0.574792	50.8242	ASF356_000000000001	1747658	1748096	f	Ribosomal protein L13	COG0102	J	J	ATGAGAACAACATACATAGCGAAAATCGCTGATGTAGAAAGAAAATGGTATGTTGTAGATGCTACAGGCAAAACATTAGGACGCTTGGCATCTGAAATTGCAACCGTTTTAAGAGGAAAAAACAAACCAATGTATGCACCAAATGTGGATACAGGAGATTATGTAATTGTTATTAATGCAGAAAAAATAACAGTAACAGGAAAAAAATTAGACCAAAAAATATATGCACATCATAGTGGATATGTTGGTGGTTTAAAAACAATTACACTGAAAAAACAATTAGAAAAGAAACCAGAAGAAGTAATTAAACATGCTGTAAAAGGTATGCTTCCTAAAAATGCACTGGGTAGAAAAATGTTTAGCAAACTTCATGTTTATGCTGGTCCAGAGCACGCACAC…
2038	5.38406	12.6652	5.38406	12.6652	-0.574894	2.37681	ASF356_000000000001	2050376	2051066	f	DNA-binding response regulator, OmpR family, contains REC and winged-helix (wHTH) domain	COG0745	T!!!K	T!!!K	ATGGCATACCATATTTTAGTTGTGGATGATGAAAAGTTAATTGTAAAAGGAATTAAATTCTCTTTAGAACAAGATGGAATGAAAGTAACACCTGCTTATGATGGAGAAGAAGCCCTCCGTTATATAAAGGAAGAAAAATTTGATTTAATTGTTTTAGATGTTATGTTACCTAAAATAGATGGTTTAGAAGTATGCCAGCAAACACGAGAATTTTCTCAAATTCCTATAATTATGGTAACAGCAAAAGGGGAAGATATGGATAAAATTATGGGATTAGAATATGGTGCAGATGATTATATTACAAAACCATTTAATATATTAGAATTAAAGGCAAGGATTAAAGCAATTTTAAGAAGAAGTAATACTCATAAAGGAATTTATAAAGATGCTCAAAATACA…
2474	0.968602	2.28043	0.968602	2.28043	-0.575255	1.05978	ASF356_000000000001	2537480	2539805	f	CRISPR/Cas system-associated protein Cas10, large subunit of type III CRISPR-Cas systems, contains HD superfamily nuclease domain	COG1353	V	V	ATGAATGATACAGAGTATCTAATTACAATTGGTGGACTACTACATGATGTTGGAAAACTTCTTTATAGATATAATGATAAAAGAAATCATAGTATTAGTGGCTTTGAATTTATTCAAAAAGAAGCTGATATTAATGATGTCAATATATTAGAACAAATACATTATCATCATGCAGCACTTTTAAAAAATGCAAAGTTAGCAGATAATTCTTTAGCATACATTACTTGTATTGCAGATAACATTTCAGCAGCAGCAGACAGAAGAAAAAGCAATGAAGAAGGTTGGGGATTTGTTAGAGAAATTCCTTTAGAAAGCATATTTAATAGGTTAAATGGAAACGATGAAAATAAAAAATATCCTCCAGCTATGCTTGATAAGGGTATTAACTATCCTATAGAC…
964	4.47409	10.5373	4.47409	10.5373	-0.575406	2.88494	ASF356_000000000001	988686	991137	f	GGDEF domain, diguanylate cyclase (c-di-GMP synthetase) or its enzymatically inactive variants!!!PAS domain!!!PAS domain!!!GAF domain	COG2199!!!COG2202!!!COG2202!!!COG2203	T	T	ATGGATATAGAAGAATTATTAGATATTTTGGGGGACACAGGTATTGTAGTGGTAAGACAACAAGACCATAAAATATTATATGCTAATGAAAAAGCAACACAAATGAATTCAGAATTAGTAAAAAATATGATTTGTCATGGTATTTGGAAAAAGCAATGTGAATGTTGTCCGGCGAAAGATATGGGTAATAAAAAATATAATAGAACAGTAGAATATGATGAAGTTACAAATAGTATTATTGACATTTGTGCTGCAAGTATATTATGGAAGGGAACTACAAAAGCTTTTGTTGTAACATTTACACCTCATATTGCTATAAAAGAAGAAGAAGAGTCTGAAATTGCAAGAAGATGGTTAACACCTGCATTATCTCAAATATATGAAATGACAGTAGTAAGT…
2853	3.679	8.66711	3.679	8.66711	-0.575522	2.39674	ASF356_000000000001	2910396	2912667	r	Polyphosphate kinase	COG0855	P	P	ATGAAAGAGGAAAAAAGAGTTTGTTTTCAAAATAGGGAATTGTCTTGGTTACAATTTAATGAAAGAGTTCTAGAAGAGGCAGAAGACGAAAATGTACCTCTTTGTGAAAGACTTTCTTTTTTGTCTATTTTTCAAAGTAATTTAGATGAGTTTTTCATGGTAAGAGTAGGTTCTTTAAGAGATCAAATGCTTTTATCAGAAAATACAAAAGACAATAAAACAAATATGACAGCACAACAACAAATTGAAGCTATATTAAAACGTTGTAAAGAATTAGGAGATAAAAAAGATAAAATATATGAAAAATTGCTTCAAGGACTAGAAAAAGAAGGCGTTCATATTATTAATTTTCAATCATTATCTAAAAAAGAAGCAGTATATTTAGAACAATATTTTGAA…
297	11.9826	28.2363	11.9826	28.2363	-0.575631	8.32716	ASF356_000000000001	304100	305882	r	Methyl-accepting chemotaxis protein	COG0840	T!!!N	T!!!N	TTGAATAAGTCAATTAAACGTTCCATTTTTTTACGTGTATTTATTATTTTGATAGCTGTAATTATAAGTGGAACAGTTACTGTTGGATGTTTTGAAAAAGTAAAAAAATCAAGTGAAAGAGAACAAATAATTATTACATTAAATAATGCCGTTTTAACAGCACAAACAGCCCATTTTCAGTGGTTGGAGAGTTTAGATTCTTCTTTAAATTTTGGAGATGAATTTACTGGCAGTTTAGATTGTAAAACTTGTGGTTTAGGAAAATTACTTTATGATACAGATCGTACAAATTGGCCAGAAAATGTTTCATCAAAATTAGAGAGTTTAAAAAATATACATGAAAAAATACATACTTCTGCAGTAGAAATATTATCTATAAAAGATACAGATTATGAAAAA…
849	4.45912	10.5094	4.45912	10.5094	-0.575703	0.367925	ASF356_000000000001	879801	880437	r					ATGAAAAAATATATTGCTTTGTTTATACTATCACTTTTTTGTTTCACTTCTTGTACAACACTTTCTTCTCAAAATATACAAAATAACACAGAACAAAATTCAGAAAGCGATACAAATACAGATAGTAACACAAATGAACAGAAAGAAGAAGATACAGAACAGACTACCGTTACAGATGAAAACGGAACTACTTATACAAAATCATTTGGTAGTTACACTGTTCCAACAGGCTGGGTAGAAAATTCTACTTATTCTACAAAAGACAAATTTTTTTATTTAGTAGATGGAACAGAAAACGAAGCATTTCCAAATAATATTTCTGTAAATGTAGGTACAAATTTATATAGTGCAGAAAATCATATTTCATTTAGGCAAGCAATTGTTAATCAGCTTGTAAGC…
931	4.20244	9.90576	4.20244	9.90576	-0.575758	2.69634	ASF356_000000000001	951202	951775	f	Uracil-DNA glycosylase	COG1573	L	L	ATGGCAGAAAAAACTTGGGAAATATTAGAAGGGGCTTGTTATAACTGTAAAAAATGTAAGTTATGGGAAACAAGAAATCATGTTGTTATTGGAAAAGGAAATAAAAATGCAGATATTATGTTTATAGGAGAAGGGCCAGGACAACAAGAGGATTTGACAGGAGTACCATTTGTAGGGCCAGCAGGACAATTGTTGGATAAAATGCTAAAAGCGATTGATTTGACAATAGATGATGTATATATTGCAAATATTGTAAAATGTAGACCGCCCAATAATCGAGATCCTCAAGAAGAAGAACAAGAAGCCTGTTTAAATTATTTACGTTATCAGTTAGTGCTTGTAAAACCTAAAATTATAGTGTGTTTGGGTAGAATTGCAGGAACAGCAATTATTTCTCCT…
950	4.32684	10.202	4.32684	10.202	-0.575884	1.88456	ASF356_000000000001	975293	976679	f	Uncharacterized protein, YbbR domain	COG4856	S	S	ATGAAAAAATTACAAGAGAAAATAATGAAAGATATTGGTTGGAAATTACTTTCTTTAGCAATTGCGATAGCATTGTGGTTTATGGTAATCAATATAGAACATCCTGTTACAACAAGGATATATACACAAACAGTTACAATAGAAAATATAGATGCTTTAACACAGCAAGGATTGACCATATTAAATAAAGGACAACTGGAAAACATGAAAGTATCTGCAAAAGTGAAAGCACAAAGAACTGCGTTAGATAGATTAACGCAATATAAAAATAGTATTAAAGCTGTGGTAGATTTTAGTAAATTAGAAAATATAAAATCTGGTGATACAACATCATTAGACGTTTCTTTTTTATTGCCTGATAGTGCAGGAACAGGATTTGAAATTGTAAGTCAATCTCCG…
133	6.34664	14.9656	6.34664	14.9656	-0.575918	2.80203	ASF356_000000000001	131832	133110	f	Cytosine/adenosine deaminase or related metal-dependent hydrolase	COG0402	F!!!R	F!!!R	ATGCTTTTCTCAAATTGCAGTATTTTACGTCCTAGTGGGGAAATACTAGAAAATGCATATTTGCAAGTAACAGATGACAAAATCACTTATATTGGCACAAAAAAACCCACCAGACATACAGGTACTATTTATGATTATACAAATAAATTACTCTTACCTGGTTTTGTTAATACTCATTGTCATGTGCCTATGACATTACTTCGCAGTATTGGTGCAGATTTACCTCTCGACCGTTGGCTCTCTGAAAAAATTTTTCCCTTAGAAGATAAATTGAATAAAGACTGGGCTTTTTCTGGTACATTATTAGGCATTGCTGAAATGTTACGTAGTGGTGTTACTTCTTTTTCAGATATGTATTTTTTTGGAGAAGCTCGTGCAAATGCTGTTTTAGAAACAGGT…
1705	3.62857	8.55873	3.62857	8.55873	-0.576039	2.13757	ASF356_000000000001	1755279	1756224	f	tRNA A37 N6-isopentenylltransferase MiaA	COG0324	J	J	TTGAAAAAGCCTTTAGTAGTAATAGGAGGAGCAACTGCCTGTGGTAAAACAGATGTAGGTGTTTTGCTGGCACAGAAAATAAATGGAGAAATTATATCTGCAGACTCTATGCAGGTATATTGTAATATGGACATTGGAACAGCAAAGCCTACAAAACAAGAAATGAAAGGTATAAAACATTATTTAATAGATGAAATAATGCCTAATGAAGAATATAATGTTATGATATTTCAAAAAAAAGCAAAACAATATATGGAACAAATATGGAATTTGGGCAAAATTCCTATATTAGTAGGAGGGACAGGCTTCTATATCAATGCAATAGTATATGATACATTATTTGAACAAATAGAACAAGACAGTACATTTCGAAATGATATGTATGCCTTTGCAAAAGAA…
523	10.41	24.5567	10.41	24.5567	-0.576083	12.2367	ASF356_000000000001	538515	538815	f					ATGAAAATAGCATCTAATAGTCTTTATACTTCTTTTAATATACAAAAAGAAACAGCAAGGTTACACAATTCTGAAAAAAATCAAAGAAGGATTGATAAAAATTTTGATAAAATTTTAATCAATACTACACCTTCTTCTAATTCTGATGATAAATTTGTTAACGATACTACAACAAAGCTTTCTTTAGAGGTAAGAAAATCGGCATCTTCTGAAAAGCTAAAAGAACTTCAGCAAAAAGTGGCAGATGGAACATATCAAATTGATTTAGACGCTATTGTAAAAAAGATATTGTTACAATAA
1781	0.272605	0.643725	0.272605	0.643725	-0.57652	0	ASF356_000000000001	1810518	1811259	f	Uncharacterized protein YmfQ in lambdoid prophage, DUF2313 family	COG3778	X	X	ATGAAATACACAAGTGAGGACATACAGCAAATATTGACAAGTAAAACAGCAATAGATGGATTGGACTACATCACACCAGTATATCATAAAGCTAAAACAGCACTGTATATAATGGAAGCAATGGGAGTACAGGGAGATTTATTTGTAAAATGGGTAAATGAAACAATAGCACAAATATTGCCTCAAACAGCAACATGGGCATTAGATTATTGGGAAGAAGAATATGGTCTGCCTATACACCCTAATATTAGTATAGAACAAAGAAGACAAAAAATATTGCTTGCTGTAAGAACAAGGGCACCTATGAACCCCAAAAGATTAGAACAAATATTGATGTTTCTGTTTTCATTAGAAAAAGTTTCTGTATTAGAAAGAACTGCAAAAAATACATTTTGTGTA…
384	3.75289	8.86578	3.75289	8.86578	-0.576699	1.44356	ASF356_000000000001	392825	393950	r	Putative GTP cyclohydrolase 1 type 2, NIF3 family!!!Putative GTP cyclohydrolase 1 type 2, NIF3 family!!!Uncharacterized protein	COG0327!!!COG0327!!!COG3323	H!!!S	H!!!S	ATGGCTGTATTGTGCAAAGAAATTATAGAACAAATAGAAACATTTGCACCACAATATTTAGCAGAACAATGGGACAATGTAGGATTGACAGTAGGAGATAAAAACAAAGAAGTTAAAAAAGTTTTGGTAGCATTAGATGTCATGACTCCTGTAATAGAAGAAGCTATTCATATTGGTGCAGATTTAATTGTAACACATCACCCTATGATATTGTTTCAAAAAATAAAGAATATACAATCAGATACCTCTTTAGGAAAAAAAATATATAATTTAATTAAAAATGACATTTCCGCTTATTGTGCTCATACCAATTTAGATATTGCTTTTGGCGGAACAAATGATGTTTTGGCAAATTTAGCAGGACTAGAAAACATAAAAATATTAAAAAATACAAATGCA…
1586	1.33682	3.1583	1.33682	3.1583	-0.576728	0.493724	ASF356_000000000001	1643655	1645089	f	Sucrose-6-phosphate hydrolase SacC, GH32 family	COG1621	G	G	ATGAATGTATTACTTCAATATTTAAGCAAACAGTTAGATATAGTAGAAAAAGATGCTTTTTCAACAATGCACCAACAAAAATGGAGGGCGGGGTATCATTTGATGCCCCCTGTAGGTTGGCTGAATGACCCGAATGGTTTATGTATGTATAAAGGAGAATATCATGTATTTTTTCAATACTCTCCTTTTGATGTAGAAGGTGGATTGAAATTTTGGGGACATTATAAAAGTAAAGATATGCTTCATTGGGAATATTTAGGAGTTTCACTTTTTTCAGACCAACCTTATGATGTGCATGGTGCATATTCAGGTTGTGCATTTATAGAAAATGAAAAAATGTATTTGTATTATACGGGCAATGTAAAATTAGAAGGAGATTTTGACTATATCAATGAGGGT…
549	32.5396	76.9447	32.5396	76.9447	-0.577104	22.2182	ASF356_000000000001	565178	565847	r	Flagellar biosynthetic protein FliP	COG1338	N	N	ATGACAGATGCACTCATCAATGTCAATGGTAACAGTGTTCAAACATTAGAAATATTGTTTTTGTTGACAGTGATTTCGTTATTACCGTCTATATTGATGCTGATAACTGCCTTTACGAGAATTCTTATTGTGCTTTCTTTTTTGAGAAATGCCATTGGATTGCAGGGCACACCGCCAAACTCTGTATTAATAGGGCTTGCGTTATTTATGACATTGTTTATTATGACACCTGTTGTAGATGAGGTAAATGAAACGGCATATGTGCCATATAAAAATGAAGAAATTTCTCAAGTAGAGGCATTAGAAAGAGCAAGTATACCAATAAAAAGGTTTATGTTAGAGAATACAAAACCAGATTCATTAAATTTGTTTTTGGATTTTGCAGATATTCAGTATCCG…
752	367.83	870.462	367.83	870.462	-0.577431	173.216	ASF356_000000000001	779364	780549	f	DNA-binding transcriptional regulator, MocR family, contains an aminotransferase domain	COG1167	K!!!E	K!!!E	ATGATAAAATTTTCAGACAGAGTAGAACAGTTGAAAGGTTCTGAAATTAGAGAATTGCTTAAACTCACACAACAACCAGACATTATTTCTTTTGCAGGTGGTTTGCCAGCGAAAGAATTGTTCCCTGTAGAAGGAATGAAAGCAGCAGCTATGGCTGTTATGAGTGAAAGCGGACAAGAAGCAATGCAATATTCTACAACAGATGGTATTGATTCTTTAAGACAAAAAATCGTTGATAGAATGAAAGCAAAAAATAACATTACTTCTACTATTGATAATATTTTGATTACAAACGGTTCTCAGCAGGGTCTTGACTTTTCTGGTCGTGTCTTCTTGAACGAGGGTGACGTTGTGTTAATGGAAAGCCCATCTTATTTAGGAGCAATCAATGCTTTTAAA…
1394	14.3504	33.9635	14.3504	33.9635	-0.577477	8.01946	ASF356_000000000001	1442092	1442503	r					ATGTCAAATAAAAGCAAAAGTAAATATAATTTATCTGCTACAGAAATAGAAATTATGGAATATATCTGGAGTACAGATAAAAAACTAATTGCGGCAGAAATATTAAACTATTTTAACGAAAACAAATCAAAAAATTGGAAAAAGCAAACATTAAACACTTTTTTAGTAAAACTAATTGAAAAAGGTACATTACAATATGATGTATCCAAAAACAAAAAATATTACTATCCAACTCCTCAATCCCAAACAAAAACCGAACACATTAAACACTGGACACAAAATTTTATACAAAATACATTTGATGGTTCTTTATATCATTTTTTATATGCTTTTACAGGAGGCAGTACTTTAAGTAAAAATCATGCTGATGAATTAAAAAAATATTTAGAAGAAGAAAAC…
2125	3.20615	7.58861	3.20615	7.58861	-0.577505	1.19008	ASF356_000000000001	2168887	2171065	r	Alpha-galactosidase	COG3345	G	G	ATGATAAAATTTGATAAAAAAACAAAAACATTTACAATACAAACAAAATGCTCTACTTATCAAATGAAAATAGACAATTATGGTGTTTTATTACATACCTATTTTGGTGTATCAACAGATGACAGCGATTATTCTTATTTGTTAGTACCAGAAGATCGTGGATTTTGTGGTCAGCCAAGTGGTGCTGGAAATGAAAGAACCTATTCTATGGATTATTATCCATTAGAATATCCAGTACATGGCAATGGTGACTATCGTATAAAGTGTTTAAAAGCAAATTTAACAAATTATGTACCTTCTTTAGATTTGAGATTTTCAGAATATAAAATATCAAAAGGAAAATATCAGCTTACAGGACTTCCAGCAATGTTTGGAGAAGAAGCAGAAACATTAGAGGTT…
1172	107.168	253.823	107.168	253.823	-0.577785	52.0791	ASF356_000000000001	1200289	1201603	f	Acyl-CoA hydrolase	COG0427	C	C	ATGGGAAATCGTTTTGAAGAAATGTATAAACAAAAATTAGCAAGCCCAGAAGAAGTAGCAACATATGTAAAGTCAGGTAATATTTGTGCTTGCCCTACAGCATTAGGTGAACCATCATCTATTATAAAAGCAGTAGGAGAAAGAGCAAAAAAAGGTGAAATTGAAAATGTATATCATCATGCTATATTGTCAGTAAAACCTGGTTCTGCTTTTTTAGACCCAGAATTAAGAGGAAGATATGATTATGTTTCTTGGTTTACAAGTGGCCCAGGAAGAAAAGGAATACAGCAAGGATTATATGATTATATACCTAACCACTATAGTACAATGCCACTATATTGGACAGAAGTAATGCCAAGATTAGATGTATTTTATGCTGAAGTTTCTCCTATGGATAAA…
2441	0	2.36923	1	2.36923	-0.577922	0	ASF356_000000000001	2516370	2516565	r					ATGCCGATGCTCAAAGCAGTGCAAATAAAGGATATACTACAATTGGTATTACTTCTGACCATGTTGTTATTATCTATCCTCACGGAAATACAGCTAGTTCTGTTTCAGATTTATATATGTCTATGGCAGGATACCAATGCTTTAATGACACAAAAATTACATATGCTTGGGAAAAGTCCGCTTTATCAAATGTAA
2201	3.24242	7.68871	3.24242	7.68871	-0.578287	4.39807	ASF356_000000000001	2254197	2254923	f					ATGTTTAAAAAAATTACTATCATTACTGCTATGGCTTTTTTGGTTTCTTTTTTAGGGTTTGCTATTACGCTTCCTATTGGTATCAAGACAGTTTTTGGAGATGTAGAGCATTTATTAGAAACATCTAGTATTACACCAGAAAAAATCGAAATTCCAAATCATATACAAACATTAGACATTGATTTCAATAACAATTATTATTACTATAATCATATATTAGTAAAACAATCTCCAGATGATACTGCCTATATAGAAACATTTAATGTAGAAACATATTCTTCTATGTATGATACCGTTAGTATTAATTATATAGATGAAAGTACAGCAAAAATTGGTATTGAGCCTGTTTATGGTAAATTCAAATTCAACAAAAATACATTAAATAAAACGATTGTAAAA…
1596	0.860994	2.04202	0.860994	2.04202	-0.578361	0.418417	ASF356_000000000001	1652529	1655385	f					ATGAAAAATAATAAAATAATACCTATTTCTGCTAAAAATATTAAAAAATTATCTGATACTTTTACAAAAAAGAATATACTAAAACATCAGACTATTTTAGAAAGAAATGTAAAAGATACTGCACTTATTTATAAAAAACAGTCAAGTATTGATATGAATATGATACTAGAAATTTTGTATTATATAAAAACAATGCAACATACAACAAATTTTAATTTTCAAATGGTATTACAAAAACAACAAATACAAAATATATTAAATAGTTCTATATTGGGCAATGAGTTGAAGGAAGTAAAAAATTTGTTGTTATCAGAAGAAAATTGTAATACTGTTTTGATAGAGAAAGCAATAAATTGTATAGAAAATATTTTAAAAAAAAACGATATATTAAATCATAAA…
2222	1.42393	3.37863	1.42393	3.37863	-0.578549	0.00696864	ASF356_000000000001	2276654	2277515	r	Predicted phosphohydrolase, MPP superfamily	COG1408	R	R	ATGAAGTCGTTAGACAAAGATTGTTGTTGGAAAGGTGACTATATGAAAATATTTAAAAGATTACTCTGTTTTGTTTTTATGTTAATGCTATATTTATATTGGCAAGATAATGCTATTGTCGTTACAAAATATAAATATCAAAATAAAAAAATACCAAAATCATTTTATGGATATCGTATTGTTCAAATATCTGATTTACAGAATAAAACATTTGGAAAGCAACATAAAAAATTGATTTCTGTTATCAAAAAGCAATGTCCTGATAGCATTGTAATTACAGGTGATTTGTTAGATAGAAATCGTACAAATATTCCTGTAGTAATGAAATTGATAACACAAATAGTAACGATTGCACCTGTTTATTATGTTTCTGGTAACCATGAACATCAGTCAGGCCAG…
1951	1.09091	2.58893	1.09091	2.58893	-0.578626	0.685112	ASF356_000000000001	1953199	1953958	f	Cobalamin synthase	COG0368	H	H	GTGACTATATTGCAGTTATTTTGGAGTACAGTTAGTTTTTTAACAATATTACCAGTACCTACTTCAAATAAAATATTGCCTCAAGAGGAATTTTCAAAGGGAATATTATTTTATACACTAATAGGACTTTTAGTAGGACTGATTGATTATATTTGTTATGGAGCAATAGTATTTTTTTTCAAAATGCCTTTAATAGGGGCAGTTTTTGCAGTACTTTCTGAAACGATAGTAACAGGAGGGTTTCATTTAGATGGTTTAGCAGATACTTGTGATGGTTTTTTTTCAGCAAGAAAAAAAGAAAAAATGATTGAAATTATGAAAGATAGCAGAGTAGGCACTAATGGTGCATTAGCATTACTGTTTGACATACTATTAAAAATAGTATTTTTGGTATCAATG…
1904	0	2.37576	1	2.37576	-0.579082	0	ASF356_000000000001	1919907	1920072	f					ATGATAATAAATAATGAAAAAATAGAAAATATTATGTGGAAGCAGATAGAGAGGATATCAGAAGTATCACAAAAATCAAATGGTATTAAATTAGCAGTTCTTACATTTTCAGTTGCTTATTTACTGCAGAAATGTAGAGAAACAAAATTGTTTTATCATTGGTGA
2064	12.0082	28.532	12.0082	28.532	-0.579133	7.5997	ASF356_000000000001	2078081	2079425	f	Biotin carboxylase	COG0439	I	I	GTGTTTCATAAAGTATTAATTGCAAATAGAGGAGAAATTGCTGTTCGTATCATAAGAGCCTGCAGAGAAATGGGTATTGCTACTGTTGCAGTTTTTTCAGAACCAGATAGAGATGCACTTCATACACAATTAGCAGATGAAGCTATTTGTATTGGTCCTGCAAAAGGAATAGATAGTTATTTAAATATGGAAAATATTATTAGTGCAGCTGTAGCCAAAAAAGTGCAAGCAATTCATCCAGGTTTTGGATTTTTAGCAGAAAATAGTACATTTGCAACAATGTGTCATGAATGTAATATACAATTCATAGGTCCTTCTGCAGAAGTAATTGATAAAATGGGAAATAAAGCAAATGCTAGAGAAATGATGAAAAAAGCAAATGTACCTGTTGTACCAGGT…
667	24.6051	58.5045	24.6051	58.5045	-0.579432	14.7447	ASF356_000000000001	687740	688406	f	L-serine deaminase	COG1760	E	E	ATGAATATATTTGATATTTTAGGCCCAGTTATGGTTGGTCCATCTAGTTCTCATACTGCTGGTGCGACTAAAATTGGCTTAACTGCAAGAAAGTTACTTGCTGAAAAACCTATTAAAGCAGATATTTATTTACATGGCTCTTTTGCTGCTACTGGTGTAGGACATGGTACAGATAAAGCACTTATTGCAGGTATATTAGGTATGCAAGCAGATGATATGAGAATACCTCATAGTTTTGAAGTAGCAAAAGAAGAAGGCTTAGCTTTCTCCATACAAAACAAAAATTTAAAAGAAGCTCACCCAAATACAGCACTCATTGAAATTGAAGGAGAACAAGGAAGAACATTAAAAATACAAGCTTCTTCATTAGGCGGCGGAAGAATTATGGTAAATAAAATT…
1007	26.5382	63.1419	26.5382	63.1419	-0.579706	18.842	ASF356_000000000001	1036927	1037674	f					ATGAAAAGTTGGAAAATAGGTGTGTTAGGATTTGTTGCTGGTAGTATGGTGATGGGGGCTAGTACTGTATTTGCTAGTGTGTATAAAACAGTGCAGGCTCAAATTATGGCTGATGTGATGTTCCAAGTTGATGACAAAACTGTTGCCTCTCCCTCTAATCAGCCTGTGCTGAATTATAATGGGTATATTTATGTGCCACTACGATTTACTGCGGAAACTTTGGAATGTCAGGTTTCTTTTGACCCTGTTATGAAAAGAGTTGCTGTTGTGTCACCTGAACCTGAAGTTATTGAAACTGTTGTCGAAAAAGAAGTCGAAAAAATTGTTTATGTGGATAGAAGTGATGACCCTGATTATGTGGTGTATAATAAATTGCCTGTAACAGTGTATAAAGATGGG…
1027	63.1013	150.238	63.1013	150.238	-0.579991	30.5559	ASF356_000000000001	1058824	1059673	r	Uncharacterized Fe-S center protein!!!Na+-translocating ferredoxin:NAD+ oxidoreductase RNF, RnfB subunit	COG2768!!!COG2878	C!!!S	C!!!S	ATGGATATTATGAATATTATTAACCCAATCATAAGCATTGGCGGCTTGGGTGTTGTTCTTGGTGCAGGCCTTGGTTATGCAGGCAAATTATTTGCTGTAGAAGAAGACCCAAAACTTGGAGAAGTGCTTGAAGCATTGCCTGGTGCAAACTGTGGTGGCTGTGGTTTTCCTGGCTGTGGTGGTTGTGCAGCTGCTATTGTTGCTGGTACAGCTCCAGTAAATGCTTGTCCTGTTGGTGGTGCAGCTGTTGCAGCAAAAATAGGCTCTATTATGGGTATAGAAGCTGGTTCAGCAGAGCCAACAGCAGCATTTGTAAAATGTCAAGGTACTTGCGATATAGCAAAAGAAAAATATACATATTTTGGTCTAGATGATTGTACTATGGCTATGCAATTAGCT…
701	4.83056	11.5017	4.83056	11.5017	-0.580012	2.39867	ASF356_000000000001	723539	724442	r					ATGGTATTAAGAGGTGCAAAACTTATGAAAACAAATAAAAAATACAAAGACTCTCTATTTACAACTTTTTTTTCGGAGGAACATAAATTACGTTCCCTTTATAATGCACTAGAAGGTACAAATTACAATGAACAAACAGAAGTACATATTATTACACTGGAAGATGTACTTTTTATGAATTTAAAAAATGATATTTGTTTTACAATAGATAATAAATTTATTATATTGATAGAACATCAAAGCACTATAAACAACAATATGCCTTTACGTTGTTTACTTTATATTGCCAGAGAATACGAAAAACTAATTGACAAAAATATCATTTACAGAAGTACCCTTTTTAAAATACCTACTCCTTATTGTTATGTATTATACAATGGTACTGCAAAATATCCTAAA…
2457	0	2.38333	1	2.38333	-0.58042	0.875	ASF356_000000000001	2527158	2527278	r					ATGACAACTTTCAAAGCAAGAAAACCAGATTTAGAATCTGACGCTTGGGCAGATTCTCTTGATATTGTATCTAATATGAGTACAGTAAAAATCCTATTGGAAACTGCTTATGGTTTATGA
2090	4.92629	11.741	4.92629	11.741	-0.580421	2.87283	ASF356_000000000001	2110476	2115021	r	ATP-dependent exoDNAse (exonuclease V), alpha subunit, helicase superfamily I!!!Superfamily I DNA and/or RNA helicase!!!Very-short-patch-repair endonuclease	COG0507!!!COG1112!!!COG2852	L	L	GTGGGGTTATTGAATACTACAGAAAAAGCAATTAATTTATTTCAATATATTAGAGAGGTATATGCTTCAAAAAATAATGTTATGATAGATATAAAAAAAGAAAGTTGGCACCAATTTTTGGACGAAATACCAATACATACTCAATATATAAAATGTCCATTTTTAGATACATCAAATACAGATGATATAGAAAAAAATGTAATATTGGAGGTAATAAAACCAGAATTAGATCCATGTCCAAAAATACCTGCTTATTTAGAACCATGGATATCTTTAGATTGGAAAGTGGCAAGTAATCAATTAACCTTTAAAGACAAAATAATACAAAATGGAAAAACAGTTACTTTTCAAGAGTTTTTTGGTAATGTAGAACATCAAAAGGAACTTTATGATTGGATG…
200	7.38292	17.5978	7.38292	17.5978	-0.580463	5.53306	ASF356_000000000001	200845	201571	r	NAD(P)-dependent dehydrogenase, short-chain alcohol dehydrogenase family	COG1028	Q!!!R!!!I	Q!!!R!!!I	ATGGTAGTGTTAGTGACAGGTTCTTCCAGAGGTATCGGAAAAGCAATCGCCTATGCTTTTGGTAAAAAAGGATATAAAGTAGTGTTAAATGGAAGTAAAAATAAAACAGCATTAGAACAAACAAAAACAGAATTTTTAAAACAAAATATTGATTGTATTGCTGTTTTGGCAGATGTTTCAAAATATGAGCAATGTCAAATGCTTTTTGATGAAATACAAAAAGTATATGGTGGTGTAGACATATTGATAAATAATGCAGGAATTTCTCATATTGCACTGTTTTCAGATATGACACCACAACAATGGAAAAATGTATTATCTGTGAATTTAGAAAGTGTACTAAATTGTACCCATATTGCATTAAAACATATGCTACACTGTCATAAAGGTAGTATTATC…
169	7.41118	17.6747	7.41118	17.6747	-0.580689	3.70259	ASF356_000000000001	167197	168199	f	Ni,Fe-hydrogenase maturation factor	COG0680	C	C	ATGGAAAAAAATATAGCATGGAATTTTAGTCCTAGAACAGACTTAGCAATTGAAGCAAGAGAACTTGCACAGCAAGAACAACAAAATACACAAGAAATAGATGGTGTGAAAGTAAAAACAAAACAGACAGACATCTGTCAAATTACTCATGTTCAAATACTAAATGAAACAGGCAGTGAAACAATGGGAAAACCTATAGGAAATTATATTACAATAGAATCAGAATTATTAAAAGAAAATGACATTACAAGTCACGAAGAAATGATGAAAGTTGTTGCAAACCATATCAACGATTTAACAAATCTAAATGAAAAATCTACTATACTTGTTGTTGGTTTAGGAAATTGGAATATTACTCCTGATGCACTAGGGCCCAAAGTAATTGACAAAATACTTGTT…
633	3.26119	7.78109	3.26119	7.78109	-0.580882	1.62811	ASF356_000000000001	648285	649893	r	Beta-mannanase	COG4124	G	G	ATGAAAAGAATAATTACATTTACTATAGCATTTGCAACGCTTTTAAATATACCAACTTATGCACAAATACCACAAGCATATTGGCAATATCAGCAACCATTTCAAAATGCAGTAGCATCAAACAACAAAGAAGAAATATTAAAAACATCAAATGCTATAATAGATATATTTAACAATTTGCCTATGGATAATGACAAAGCTGGCATACTTTTTATAACATATGAAGCATTGTATCCTATTTATGAGAGTATGGGACAATATGATAAGGCAATAGAATGTTTGAAAGAATATGTGAAATATGGGCAATATCTCAATTTTACAGATGCTGTAAAAATTGGTACAAAAAGAATAGAAAAAATAAATCCAAATGTAGAGGTATATGCACTTACAAAAGATACT…
2018	4.92105	11.7456	4.92105	11.7456	-0.581031	2.94474	ASF356_000000000001	2027904	2029044	f	Radical SAM superfamily enzyme YgiQ, UPF0313 family	COG1032	R	R	ATGGAATTTCAAATTGGACCTATTCGTCCACCAAGTGAGGCAAACAGTTTGTTACTTCGTGTTACAGAAAATTGCCCTTGGAATAAATGTAAATTTTGTATGTTGTATAAAACAAAACAATTTCATACTCGAACAGTAGAGGATATAAAAAAAGATATAGATGCTATGGCATATTATCGTGATGAAATACAAAAATATAATAGCAACGGAAAACTAGATATTTCTTCTATTCAAAAAGAATTTGATAAATTATCTACATCAACTGAAAAAGAATGTTATTATATGGTTTTTCATTGGATAACAGAAGGAGGCTGTCATTCTATATTTTTGCAAGATGCGAATACTCTTGTATTAAAAACAGAATGGCTTACAGAAATTATAAAATATATTCGTCAAAAA…
840	7.66667	18.3065	7.66667	18.3065	-0.581205	5.83028	ASF356_000000000001	869797	870616	r	MoxR-like ATPase	COG0714	R	R	ATGTATTCTGAAAATACATTTCAAGGAAGTCAAAATTATGTTGCTTCTCAGGAATTAATGGGAGCAGTTAACATTGCTATGGCATTACAAAAACCATTACTTATTAAAGGAGAACCAGGTACAGGTAAAACTATGCTTGCTGAAGCAATCTCTCAAGCATTAAATAAAAAATTAGTGATATGGAATATTAAATCCACTACAAAAGCACAAGATGGATTATATGTGTATGACGTAGTACAAAGATTATATGATAGTCAATTTGGCAATCAAGGTGTTGACGACATTGCTAAATATGTAAAATTAGGAAAATTAGGAGAGGCATTTTCTTCTGATGAACAAGTGATATTACTTATTGACGAAATTGATAAAGCTGACCTTGAGTTTCCCAATGATTTACTT…
1676	83.4986	199.491	83.4986	199.491	-0.581441	33.9377	ASF356_000000000001	1731178	1731547	f	Ribosomal protein L18	COG0256	J	J	ATGATTAATAAGCCATCACGTGTAGCTGCCCGTGTAAAACGTCATTATAGAATTCGTAATAAAGTAAACGGCACAGCACAACAACCAAGACTGGCTGTATTTCGTTCAAATAAACATATCTACGCACAAATTATAGATGACGTAGCACAAAATACACTTTGTGCAGCATCTACAATGGAAGCGGATATTGCAAGTAAAGTAGAGCATACTTCTACAGTAGAAGCTGCAAAAGTTGTAGGAGAAGCAATTGCAAAAAAAGCAATGGATAAAGGTATCAAAGAAGTTGTATTTGATAGAGGCGGATTTGTATATCACGGAAAAATTCAAGCATTGGCTGATGCAGCAAGAGAAGCCGGCTTACAATTCTAA
1503	4.14716	9.91489	4.14716	9.91489	-0.581724	0.716312	ASF356_000000000001	1558985	1559549	r	Soluble lytic murein transglycosylase and related regulatory proteins (some contain LysM/invasin domains)	COG0741	M	M	ATGGAGAAAAGTATGAAAATTTGTATTAAACTAGCAAAAATAACATTATTTTTTGCAGTTGTGATACTCCTTTGTCGTTTTGTATTATTACCTTATATTTTTCCTAAAAAATATCAGCAAGAAATCAATTATTTTTGTCAGCAATATGAACTTCCCCCTTCTTTGGTATATGCTGTCATTTTTACAGAAAGCAGATTTGACAAAAATGCCATTTCTTCTAAAGATGCCAAAGGACTTATGCAAATAAGAGAAGCAACTGGAGAATGGGCAGCTGGATTATTAGATATGGAACAATATCACAATCAAACGCTTTTTGAAGCAAATAGCAATATACAAATTGGTTGCTGGTATTTAAACAAATTGACAAATCAATTCGGTACAACACAAACAGCTTTAGCA…
309	4.04127	9.66243	4.04127	9.66243	-0.581754	3.11111	ASF356_000000000001	317621	318566	r	Uncharacterized conserved protein YqhQ	COG3872	S	S	TTGAAAAAAACAAGTATTGGTGGTCAAGCAGTAATTGAAGGCGTTATGATGAGAGGAAAAACGATATATGCTATGGCAGTACGTAATCCAGAAGGTGGAATTACATTAGAAGAGCAAAACTGTACAGGACTTTCTAAAAAATATAAATTATTTACATTACCAATATTTAGAGGTATGGCAGCATTTGTGGACTCTCTTGTAACAGGTACTAAAATTATGATGCGTTCTGCTGAAATCGCAGGAGAGGCCATTATGGAAGAGGAAGAACCTTCTAAATTTGAAAAATGGGTAATGGATAAATTTGGCGATAAAATGAATGACATTGTTATTTACATTAGTGTATTTTTGTCTATTGTAATGAGTGTAGTATTGTTTTTTATGTTACCAGTTTGGCTAGGA…
1356	4.00417	9.58333	4.00417	9.58333	-0.582174	3.08958	ASF356_000000000001	1401154	1401634	r	Cys-tRNA(Pro) deacylase, prolyl-tRNA editing enzyme YbaK/EbsC	COG2606	J	J	ATGTCTATTGAAAAAGTAAAATCATATTTTAAACAATTTGGAAGGGAAAACGATATACTAGAATTTGAAACTTCTTCTGCTACAGTGGAATTAGCTGCAGAAGCAGCTCATGTAATACCTGCTCGTATTACAAAAACACTTGCTTTTCAGTCTGGTGATAGTTGTATACTTATTGCTGCTGCTGGAGATGCTAAAATTGATAACAAAAAATTTAAAGCAGAATTTTCTATGAAAGCAAAAATGCTTTCTCCAGAAGAAACATTTTCTCTTACTGGTCATGCTATAGGTGGTGTTTGTCCCTTTGCTGTACCTGATACTGTAAAAACTTATACAGACATTTCTCTAAAGCGTTTTGATACAGTATTTCCTGCTGCAGGAAGCAGTAATTCTGCCATTGAA…
1190	293.105	701.825	293.105	701.825	-0.582367	155.045	ASF356_000000000001	1219674	1220910	f	Translation elongation factor EF-Tu, a GTPase	COG0050	J	J	ATGAATTGTACTCTTAAACAATTTAAAGGAGGATATTTAAAAATGGCTAAACAAAAATTTGAAAGAACCAAACCACATATGAATATTGGTACTATTGGTCACGTTGACCATGGTAAAACAACTTTAACAGCTGCTATTACAAAAACACTTCATGAAAGATATCAAATCGGTGAAGCAGTTGCATTTGAAAACATTGATAAAGCTCCAGAAGAAAGAGAACGTGGTATCACAATTTCTACAGCACACGTTGAATATGAAACACCAACAAGACACTATGCACACGTTGACTGCCCAGGACATGCTGACTATGTTAAAAATATGATTACAGGTGCTGCTCAAATGGACGGTGCTATACTTGTTGTTGCTGCAACAGATGGTCCTATGGCTCAAACAAGAGAG…
245	10.1343	24.2773	10.1343	24.2773	-0.582561	3.63092	ASF356_000000000001	252696	253731	r	ABC-type sugar transport system, periplasmic component, contains N-terminal xre family HTH domain	COG1879	G	G	ATGAAGAAAAAAGTGTTATCAATTATTGCTATGCTTGCTATGACGGTTTCTATGGCAGCTTGTGGTGGCGGTGAAGCACCAGCTCCAGCTCCAACAGATGGAGAAGGAGGAGAAGAAGTTTCCAGTGATGCAGGAGATTTGATTACAGTAGGTTATGCACAAGTTGGTGCAGAGTCTGACTGGAGAACAGCAAATACAGAATCATTCAAATCCACTTTCACAGAAGAAAACGGATATAAACTGATATTTGATGATGCACAACAAAAACAAGAAAATCAAATTAAAGCAATCCGTTCTTTTATACAACAAGATGTTGATTACATAGTAGTTGCACCAGTTGTAGAAACAGGTTGGGAAACTGTATTAGAAGAAGCAAAAGAGGCAGGCATTCCTGTAATA…
588	8.98751	21.541	8.98751	21.541	-0.582772	7.36456	ASF356_000000000001	600207	601488	f	Galactokinase	COG0153	G	G	ATGGACATATTTCAAAAATTATTAAAAAATGATTGCATGCAACAAATAAAAATGATTTATAATACAGACGAAAAAGGTTCCAAAGCATATACTGACAGATTGATTACACTAATAAAAACATATTCTACTGTTTTTCATGACAATATTACAGAAGGTATTCGCATATTTTCCGCACCTGGAAGAACAGAAATAGGAGGCAATCATACAGATCATCAAAGAGGTTGTGTATTAGCAGCTGGTGTAAATTTAGACATTGTCGCAGCTGTAAAGCCCAACGACAGCGACATTATCAAAATAAAAAGTGATGGCTATGACATGATTTGTATTGATTTAAAACAGCTTGAGCAAAATAAACAAGAAGAAGGTACTACTCTTTCTCTTGTAAAAGGTATTGCTGCT…
2130	3.2203	7.71972	3.2203	7.71972	-0.582848	2.12687	ASF356_000000000001	2176353	2177220	f	AraC-type DNA-binding domain and AraC-containing proteins	COG2207	K	K	ATGGAAAAAATTATGAATAACGCCATCTTTTCAATATTTCCCAATGAAAATTTTATTGACCTTTGCCTATATCAATATGGTTGGGAAAAATGTACTCCTTCTCATTCTTTTGGTCCTGCTTCACGCAATCACTATTTGTTTCATTATGTGATATCAGGAACAGGTACACTTATGGCTGACAATAGCCACAAAATTACACAAAATTATCAACTAAAGCCAAGACAAGGATTTATGATTTTTCCAGGTCAAACAAATATGTATGTTGCTTCAAAAGAAACTCCTTGGGAATATATTTGGCTGGAATTTGATGGACTCCGTGTAAAAGAAGCATTAGAAATTGTTGGTTTATCTGTTAATAATCCTATTTATCGTTCTCATTCAGATGAACTACAAAACAAT…
405	2.43499	5.83924	2.43499	5.83924	-0.582996	1.00355	ASF356_000000000001	414372	415218	f	Small-conductance mechanosensitive channel	COG0668	M	M	TTGAATGAATTTTTATTATTATTTTCAGAAAAAAATATTGAAAAAATATTAGCATTAGGTTATAAATTATTTTATTGTTTTGTTGTATTTGCTGTTTGTCTTTTTTTTATACAATTAAGTCGAAAAGCAGTAAAACGTTTTTTACTAAAACAAGCAGCGAATAGTAAAGTACCTGTTGATGAAAGAAAAGCAAATACTATTTACTCTATTGTATCTAGTATTATAAAATATTTGTTATATTTTATTGCATTATGTACCATATTAACAGAACTAGGTATTGAAAAAAGTTCTTTAATTGCCATTGCGGGAGCTGGTTCTGTTGCTATTGGTCTAGGGGCTCAAAATGTAATACAAGATATGTTAGATGGTTTTTTTATACTTTTTGAAGACCATTTTGGC…
655	5.3198	12.77	5.3198	12.77	-0.583414	5.13038	ASF356_000000000001	675121	675934	r	Pyrroline-5-carboxylate reductase	COG0345	E	E	ATGAACTTTGGTTTTATAGGTGCAGGCAATATGGTAAGTGCTATTGTAAAAGGTATGACAATAGGTACAAAAAGTTATAATGGAAATTGTATTTATATTACAAGCAAATCCGGCGTTACAGCAGAAAAGTTAGCAGAACAATGTGGTGCACAGTATTGCAAAACAGCACAAGAAGTAATACAACATTCAGATGTGTTAGTATTGGGGGTAAAGCCGAATGTATTAGCAGAAATTTTGCCTGATATAAAACAATATATAAAAAATAAAAAAACTCTTGTAATATCCATTGCAGCAGGGAAAAAATTAGAATATATTGCTTCTTTTTTGGGAGAAGATACAGCTATTGTGAGAGTAATGCCAAATATCAACGGCAAAATTGGGGCATCTACAACAGGCATA…
912	4.66667	11.2024	4.66667	11.2024	-0.583422	1.62121	ASF356_000000000001	936464	937388	f					ATGGGAATACTTGTTATACTATGGAACATATTAAAAATAGTTATTTGTATTATTTTATTTGTTGTATTGCTAGTATTAATAGTGATGGCATTGATATTGTTTTCTCCTATTTGTTATCAAGCAATAGGAAGTTATGAACAATATATTAATGGACGATTTGATATAAAATGGATATTAGGAGCAATACACGCTTATGGAGTATATGATAAAAACGAGTTGCAGTTTTCTTTGCGTTTATTTGGGCATTGTGTTTATGGTGCTGATAAAAGACAAAAAAAGAATAAAAAAACAATAGAGTATACACAAGAAGATGTTGTGATTTCTGCAAGAAGTAAGCAAGAAGAACAACAGCAACAAAATGAAAACGAAGTATATAAAAATGTGAAATTAGAAACAGAT…
350	0.773946	1.85824	0.773946	1.85824	-0.583505	0	ASF356_000000000001	358027	358288	r					ATGATATTAAAATGTAATATCATTATATACTATAGAGGTGAAATAATGTCTGAAAAATTTATTGTAACATCTAAAACTGTAAAATATAAAGAAGAACTATATGATATAATAACATTAAGAATGCCTAAAGAGATAAGGAAAGAATTTGATAAATTAGCAGGAGAAAGTGATTATTCCAGAAATCAGTTAATGTGTATGGCTTTACAATATGCACTAGATAATTTACAGTTTATTTCAAAAGATAAAGACAATGAGCAATAA
317	7.21786	17.337	7.21786	17.337	-0.583672	5.49601	ASF356_000000000001	326534	327911	r	Na+-driven multidrug efflux pump	COG0534	V	V	ATGAATAAACAAAATGATAATGAAAACCCACTAGGCATAGAGCCTGTTTCGAAATTATTGAGAAGCTTTGCTGTGCCTTCTGTAGTATCTTTTTTGGTAAACAATTTATACAATATTGTGGACCAAGTATTTATAGGACAAGGAGTAGGTTATCAGGGAAATGCAGCAACAACAGTTGCCTTTCCTATTGTAACAATTGCCTTAGCACTTTCTATGCTTGTAGGGGCGGGGGGAAGTGCTTATGCGTCTATCCGTTTGGGAGAGGGTAGATTTGATATAGCAGAAAAAGTATTAGGCAATATGATGACAATATTGATTGTATTAGGTCTCATCGTTTGTGGTATAGGTTTTTGTTTTTTTGAGCCTATGTTGAGGCTTTTTGGTGCAACAGATACCATT…
20	4.11247	9.88139	4.11247	9.88139	-0.583816	0.830266	ASF356_000000000001	12064	13042	r	UDP-N-acetylmuramyl pentapeptide phosphotransferase/UDP-N-acetylglucosamine-1-phosphate transferase	COG0472	M	M	TTGGAACAGTTGATACAGGGGATTTATGCAATTATGATTGCGTTTGTAATAGGCGTAATACTTTGCCCTATACTTATACCAATATTGCATAAAATGAAATACGGACAGACAGAAAGAGATGATGGCCCTCAAAGTCATTTAAAAAAACAAGGTACGCCTACTATGGGAGGCATAGCCATACTGATTGCATTTTGTGGGGGTAGTATTTTCTTTTTAAAACAAAATTATGATGGTATAGCTGTTGTACTTGTAACATTAGGGTTTGGCATAATAGGTTATATAGATGATTATATCAAAGTGGTAAAAAAACGTTCTTTAGGACTAAAACCTATGCAAAAAATAGTAGGGCAGCTTGTTATTACTGGTTTATTTGCTTGGTATCTCTATAAATCCAATTTG…
2819	7.59989	18.2616	7.59989	18.2616	-0.583833	5.50739	ASF356_000000000001	2861278	2863105	r	Predicted membrane GTPase involved in stress response	COG1217	T	T	ATGGAACAAAAAATAGGACAAATTAGAAATGTTGCAATTATTGCCCATGTTGACCATGGCAAAACAACATTAGTAGACCAATTATTAAAACAGAGCGGCATATTTCGTTCTAATCAAGTAGTACAAGAAAGAGTTATGGACAGCGGAGATATTGAAAGAGAACGAGGTATTACAATATTATCAAAAAATACAGCAGTACATTATGGAGATATTAAAATTAACATTATTGACACACCAGGCCATGCTGATTTTGGCGGAGAAGTAGAACGTGTATTAAAAATGGTAGATGGTGTTGTACTTGTAGTAGATGCTTTTGAAGGCGCTATGCCACAGACAAAATTTGTGTTAAGGAAAGCATTAGAATTGAATTTGCCTGTTGTAGTATGCGTAAACAAAGTT…
926	3.38333	8.13333	3.38333	8.13333	-0.584016	1.25208	ASF356_000000000001	949298	949778	f	ssRNA-specific RNase YbeY, 16S rRNA maturation enzyme	COG0319	J	J	ATGACATTGTATATAGATAATAGAACAACATTTGAATGGGGAGAAAAGTGGGAAGAAATTGTAAAAAAGGCAGTAAGGACAAGCCTAGATTATGAAGAATTTGAAAAAAAAAATGAATTTGAATGTGAAATTAGTGTTTCTATTGTGACAAATGAAGAAATACAAAAATTAAATAAAGAATTTAGAAACATAGACAAAGCAACAGATGTACTTTCATTTCCTATGTGTACGTTTGATATAGAAGAAGTTCCTGATTATAATGAAAATGATGAGATAATATTAGGAGATATTGTGATTTCTATTGATAAAGCAAAAGAACAGTCAGAAGAATATGGGCATTCTTTGGAAAGAGAAATTGCTTTTTTGACAGTACATAGTATGCTACATTTAATGGGGTAT…
536	58.7787	141.378	58.7787	141.378	-0.584244	36.5332	ASF356_000000000001	551026	553588	r	Flagellar capping protein FliD	COG1345	N	N	ATGATAGAAAGGGTGTATACTATGGCAACAGTAAGTGGAGTAAGTAGTTCTACAAGTACAAATGGTTTTTATAACAATAAAATTAGTGGCCTTGCCAGTGGTTTAGATACAGAAACATTAATTGAAAATATGACTGCTTCAACAAGGTCAAAAATAGCAAAGCAAAAACAAAAACAGCAACTTTTACAATGGAAAACAGACGCAATGCGTTCTATTAGTAACTTGTTAGTAAGTTTTAGAAATAAATATGCTTCTTTTACAAGTCCATCAACAAATCTTTTAAATTCTGACTTTTTTAGCAGAAACTTGATTAGCACAATTGGAGAAAATAGTAAATATATTAAAGCAACAGGAGCTTCTAATTCAGTAGACTCTTTGTCTATATTGGGTGTAAAAAAT…
1955	2.61694	6.29466	2.61694	6.29466	-0.58426	3.50645	ASF356_000000000001	1955968	1956511	f					ATGAGTAAAAAAATAGTTGCTGTTTTATTATCTTTTATAATTTTTACTATAAATTGCTATGCAAATGAAATGCAACAGCCTATAATAAATACGGTTACTACAAATGATAATGATACTATATATTTTCCTAAATTTTTATCATTTGAAATAAAAAGTAATTTGTTTTATTTAGAGGGGGACACATTTGAAACAAATCATTGTCCTTATCTGTTAGAAAATGGTATGATAATGATACCTTTAAGAGATTTGTTTGATGTTATTCGAAAGGCAGAAAAAACATATAATTTAACAGCGTGTGATTTAATATGGCATGAAAATACAAAACAAATAGAATGTCATATAGCACAAAGATGTAGTATGATACAAATAGAGAACAGCAAAATTTCATTCAATGGAGAA…
1279	6.82453	16.4275	6.82453	16.4275	-0.584567	5.48551	ASF356_000000000001	1317739	1319671	r	NH3-dependent NAD+ synthetase!!!Predicted amidohydrolase	COG0171!!!COG0388	H!!!R	H!!!R	ATGTATGGTTTTATAAGAGTTGGTTCCGCAATACCAGAATGCAAATTAGCAGACTGTATTTATAATAAAGAGAAAATAATAAATATACTACAGCAGGCTTGCGAAAAACAAATACAAGTACTTGTTTTTCCAGAATTATCTATTACCACATACACCTGTGGAGATTTATTTTTTCAGTCTTCTTTATTACATTCTGCCAAAAGTAGCCTTTATGACATTGTAAAGGCTTCACAAAACATTGATATTTTTGCAGTAGTAGGTTTACCTCTTTCTATAGACAACCAGTTATTTAACTGTGCTGTAGCTATTTACAAAGGTACAATATTAGGTGTTGTACCCAAAAGTTGTCTACCAAATTACGGAGAATTTTATGAAAAGCGTTGGTTTTCTCCTGCGAAA…
2615	1.3294	3.2021	1.3294	3.2021	-0.584836	0.530184	ASF356_000000000001	2672269	2673031	r					ATGGAAAAGGAAGAATTAGAACAAAATCAAGGCATACAGCCGGGATTTATGATAACAGTAAAGGGCAGGAGATTGCTTGCGAAACTGGTAGCGGGAGAGCAGTTGGAGATTACGAGGGTAATGGTAGGGAGTGGAAATTTAGGAGAAGAAAGTCCTGCTTATTTTGATGACTTGATACAGCCAGTGGCACAAGCGACTTCTACAGAACCTGTTGCAGAAGATGGTGTTGTTTCATTTGTAGTAGAATATAGAAGTGACTTAAATGGGGGATTGCAAGAAGGATTTTGGATAAGTGAGTTTGGTGTGTTTGCCAGAGATGGAGAGGAAGAAATATTATTATATTATGCAACATTGGGAGATTTTCCACAGCATGTAATGGCTTATAAACAAAATGGTGCA…
2138	4.51367	10.8803	4.51367	10.8803	-0.58515	3.24316	ASF356_000000000001	2184853	2186206	r	Cell division protein YceG, involved in septum cleavage	COG1559	D	D	GTGGAGGAAAAAGACGGACATAATAGTAATTTATTAGGGAACGAAGAAGAAAAAAATCGTTTTTTACGTGAGATATTTTCGGAAGAACAGCAATTTAATAGAACACGTGAAGAACAAAAATTACATCAACAAAGTAGAGCTACTAGAGGAGAGAGAACACAACAAAAACAAATAAGGCAAAGGCAAACAAAACAAACACACTACAATAACAGAACACAAGCTGTAAGAATGCCAGAAAGGCAATACAAAGAAGAAGGCAGAAAAAATTTGGAAAGAAAAAGAAAGCAAAAAAAGAAACAACGAAGAAAAAAAATACTTTCTACATTGCTATTATTTTTCATTTGTATTGGGCTTTGTTTAGGGGCATTTCAATTTTTTAGAAGTCTAATGATGCCTTCT…
2365	0.459613	1.10808	0.459613	1.10808	-0.585216	0.464164	ASF356_000000000001	2411043	2411922	f	Permease of the drug/metabolite transporter (DMT) superfamily	COG0697	G!!!R!!!E	G!!!R!!!E	GTGACAGAATATAATAAATCAAAAATGTATTGTGTAATAGCAATGATAGGCTGGGGTAGTATGTTTATTGCAGCAAAATTAGCTTTTACTGCATTATCAGGTTTTATGTTAATTTTTTTTAGATACCTTATTGCTTCCATACTATTAACTATATTTTATAGAAAAATACCTTGTCCAAAATTAACAAAAGAAGACAAAAAAAATATATTGTTTATTGGTGTATTGGGTTATTTTCTTTCCAATGGATTGCAGTTAATTGGTACAAAATTTATTGCAGCATCTATAGCAGCTATTATTAATGCTATTACACCAGTTATAATTATATTATTTGCAGTAATTATATTAAAAGAAAAAAGTTCTATACAACAATTTATAGGTATTTTAATCACCGTGATAGGT…
519	16.8491	40.6478	16.8491	40.6478	-0.585487	11.7233	ASF356_000000000001	533126	533603	f	Chemotaxis signal transduction protein	COG0835	T!!!N	T!!!N	ATGACTGAAGAATTCAATGAAATGGACATGGAAAGAAGCCAAGCCCTAAATGTAGAAATAAAAGAAGAACCTAAAAAATTTCTTACGTTTTTATCAGATGGTTTAACATTTGCCATTGATGCTACAAACGTTGGTGAAATTATTACAAATTATCCTATTACTATAGTTCCAAATGTTCCTTCTTTTATTAAAGGAATTATTAATTTAAGAGGGCAGATTATACCAATTATAGATATTAGAGAAAGAATGCACAAAATGCCTCTAGAAGAAACAGATACTTCTTGTATTATTGTATTAGATATTAATTCTACTTCTATTGGTATATTTGTAGATGCTGTATCTCATGTAGTAGATATTTATGAAAGTAATATTTCTTCTATGCCTCCAAATAGTTCTCAA…
451	7.33473	17.696	7.33473	17.696	-0.585514	5.93584	ASF356_000000000001	456821	457538	f	Fe-S cluster assembly ATPase SufC	COG0396	O	O	ATGCTAGAATTAAAAAATATATCCTATTCTGCGGAAGGCAAAGAGGGAATATTAAAAAATATTAGTTTAAACATTGAAGACAATCAATTTGTTGTTATTACAGGACCAAACGGTGGTGGAAAATCTACTTTAGCAAAAATGATTGCAGGCATTATCTCACCACAGAGCGGACAAATTATATTAGATGGACAAGACATTACAACACTTTCTATTACAGACAGAGCAAAAGCAGGCATTAGTTTTGCTTTTCAGCAGCCTGTTCGTTTTAAAGGTGTTACAGTACACGATTTAATATCACTTTCTTCTGGCAAAGATTTGAGTACTGTTGCAGCTTGTCAATATCTTTCAGAAGTAGGACTTTGTGCTAGAGATTATATTGATAGAGAAGTCAATGCAAGC…
2411	2.95954	7.15125	2.95954	7.15125	-0.586151	2.25048	ASF356_000000000001	2477225	2478263	r	4-hydroxy-L-threonine phosphate dehydrogenase PdxA	COG1995	H	H	ATGAGTAGACCAATTATAGGCATTACAATGGGTGACCCAGCAGGAAATGGTGCAGAATTATCTATACAAGCACTATCTCATAAAGAGGTATATCAAAATTGCAAACCAATTATTATAGGTGATGCAAACTGTATGCAGCAAGCATTACAAATACTAGGAAAACAAAATGACTTTAAAATTAATGCAGTAAAAAATGTATCAGAAGCATTGTTTGAATTTGGAATAATTGATGTGTATGATATGGAATTAGTTGACATTGAAAAAAGAGTTTATGGAAAAATATCAGAAATGTGTGGAGAAGCTGCTTTTCAATATGTCAAAAAAGTAATAGAGCTTGCTCTTTCAAATGAAATTGATGCAACAGTTACAAATGCTATCAGCAAAGAGGCAATTAACTTA…
1145	3.80537	9.19821	3.80537	9.19821	-0.586292	3.23221	ASF356_000000000001	1178777	1181012	r	ATP-dependent Lon protease, bacterial type	COG0466	O	O	ATGGAAGAAAAAATTACAATAAAATTGCCTTTAATTCCATTAAGAGGTTTAACTGTATTTCCAGATATGACTACAAGTTTACCTATAGGTCGTGAAAAATCTTTAGAAGCTTTAGACTATGCCACAGAACACAAACTTCCTGTATTTTTAGTATCTCAAAAAGATGCTTCTATACAAGACCCTCAAAGACAAGATTTATGTGATATAGGTACTATTGCAAAAATAAAACAAGTATTAAAATTACCTGGAAATTTAAACCACGTTATTGTAGAAGGAAAAAAAAGAGCAAAGTTAATACAATGTCTACCATATGAACAATGTGAATATGGCGATGTCATTGAAATTGAACAAGATTTTGAAGGAGAACTTTCTTCTGAAGAAGATGCCCTTATGCGTATT…
1663	88.9088	214.979	88.9088	214.979	-0.58643	50.3158	ASF356_000000000001	1726277	1726562	f	Ribosomal protein S19	COG0185	J	J	ATGAGTAGATCATTGAAAAAGGGACCATTTGCTGATGAGCATCTTTTAAAGAAAATTGATGCAATGAATGCTTCTGGAGAAAAAAGTGTTATAAAAACATGGTCTCGTCGTTCCACAATATTTCCAGATATGATTGGACATACTATAGCAGTACACGATGGAAGAAAACACGTACCAGTGTACATTACAGAGGATATGGTAGGCCATAAATTAGGAGAATTTGCGTTGACAAGAACATACAGAGGACACGGAAAAGACGCAGAAAAGAAATCAAAAGTTCGTTAA
333	8.3017	20.0754	8.3017	20.0754	-0.586474	3.44769	ASF356_000000000001	339759	340170	f					ATGAAAGCTACATTTACTGTGTTTTTTGAAGCACCTTTTTGGAAAGGTATTTATGAAAGAGAAGAAAAAAATAACCTTTCTGTTGCTATTATTATTTTTGGAGCAGAACCAAAAGATATAGAAATAATGCAGTTTATAAATACTCATTTTCAATCACTTCGCTTTACAAAATCGCTTCAAACACAACAAAAAATAAAAATAATACAAAATTATAAAAGACTGCAAAGAAGCATCAGAAAACAAACAAAACAAAAAGGTATTAGCACAAAATCACAGCAAGCATTGCAGCAACAAAGAGAATTGTTAAAAACAGAAAACAAAAAAAAATACAATATACAAAAAAAATTACTGCAACAACAGCAGTTTGAAGCAAAACAGCAAAAAAAGAAACAAAAGAAA…
2583	3.49061	8.44366	3.49061	8.44366	-0.5866	1.6385	ASF356_000000000001	2648270	2648696	r					ATGAATAGTATAAAGAGATTATTCATCTCTACAACTTTAGCAAGCATTTCAATATGTTCTTTGAGTGGAATACAGGTATTTGCACAAGATAATTTTTATGAAGCAACAATAACAGAACAATCTGTTATGCCACGTTACAAGTATATTACTTCTGCTGAACTTAGTCTTAATGTTAGTAGTTCTGGAGCTAAATATAGCATATATATACAAGGAGATAGCATTACCAAAATTTCTGGTACATTGACATTATATAAAAATGGTGAATATGTATCCTCAAAAAGAATTTCAGAAAATAGTAACAAGGTTGATACCTCTGGTACATTAACTGCTTCTGGCAGGGGAAGTTATGAGTTGATATTTAATGGAACTGTTAGCACAAGAAATGGTTCTGAGACAATT…
920	161.483	390.89	161.483	390.89	-0.586884	96.0067	ASF356_000000000001	943532	943979	f	Uncharacterized conserved protein YqeY	COG1610	S	S	ATGGCATTAAAAGAGCAGCTTTTTGAAGACTTGAAAAGTGCTATGAAAGAAAAAGATACAATACGAAAAGATACAGTACAGTTAATTCGTTCAGGAATTCTGCAAATTGAAAAAGATAATAAAGTAGAATTAGACGATAAAGGCGTAATTGAGGTAATTGCAAAACAACTAAAAAGTCGTAAGGACTCATTGCCTGACTTTATTAAAAGTGGTCGTCAAGATTTAGTGGATAAACTGAACAAAGAAATTGAGATATTGTTGAATTACCTTCCAGAGCAGTTAAGTGAGAGTGCAATTCAAAAGGTAGTAGAAGAAACAATAGCTGAACTTGGTGCAACATCTTTTAAAGACTTGGGAAAAGTAATGAAAGCAATTACACCAAAAATAAAAGGCGTTGCA…
839	6.90309	16.731	6.90309	16.731	-0.587407	7.0685	ASF356_000000000001	868586	869783	r	Uncharacterized conserved protein, contains von Willebrand factor type A (vWA) domain	COG3825	S	S	ATGTTCAGTTCTTTTTTCTACCTTTTAAGAAAGCGTGGACTTTCTGTTTCTTTTAATGAATGGATGACATTATTAGAAGCATTAAAAAAAGGGCTTCATCATTCCAGCTTTACAGGATTTTATTATTTATGCCGTGCTATACTTGTCAAAAGTGAAACTGATTTTGACCGTTTCGACGGTGCATTTTTAGAATATTTTAAAGATATGGAATTTACAGAAGAACTCCCAAAAGAATTATTGGAGTGGTTGGAAAATCCCAAAGACAAACCAAAAGACAAATTTGATATGGACAGAGCAAGAGAAAATGCATATTTGTCTTCAGAAGAAATACAAAAAATGCTTTTAGAACGTCTACAAGAGCAAAAAGAAGAACATAACGGCGGCAGTTATTGGGTTGGT…
2019	40.1182	97.2808	40.1182	97.2808	-0.587604	30.9788	ASF356_000000000001	2029247	2030237	r	Predicted dinucleotide-utilizing enzyme	COG1712	R	R	ATGAATGAAAAAATAAAAGTAGCCATTGCAGGTTATGGTAATATTGGTCGTGGCGTAGAAGCTGCTATTGCACAAAATAAAGATATGATATTAACAACTGTTTTTACAAGAAGAAACCCTGAAAGCATTCAAATTAACACAGTAGATGCAAAAGTAATGAATATATCAGATGCTGCTTCTTTAAAAAACGATATAGACGTTGTTATACTTTGTGGAGGCTCTGCAACAGATTTGCCAGTACAAGGACCAGAAATGGCAGCTCTTTTTAATACAGTAGATAGTTTTGATACTCATGCAAAAATACCAGAATATTTTAAATCAGTAAACGATGCTGCTTCTCAAAATAACAACACTTCTATTATCTCTGTTGGTTGGGATCCAGGATTATTTTCTATCAAT…
1038	0.891111	2.16111	0.891111	2.16111	-0.587661	1.12222	ASF356_000000000001	1070956	1071856	f					ATGAACATTACTATAATAAAATTAGTTGCAGCATTTACAATGCTGTTAGACCACATTGCTGAAGTGTTTGGTATGGCAGGCTGGTGGTTTTTTGATGGTGAAATGTTGAGAAATATAGGCAGAATAGCATTTCCTTTGTTTGCTTTTGCTGTAGTAAATGGCTGGTATCATACCAAAGACAAATGTAAGTATTTTAGTAAAATAGCACTGTTTGCTGCAATTTCTCAAATACCTTATTCTTTGGCTTTTAGAACTACTAATACAATACCTTTAGAAGCAGGAGAAAAGCTTTATTATATTGGTTTGAGTTATAAATGGTATGTGTTGTTGTTTTTTGTAGTAATTATATTGTTAAATTATTGTTTTATGAAAAAAAACAATATTGCTTTAGAAAAATAT…
78	9.89642	24.0075	9.89642	24.0075	-0.587778	10.8098	ASF356_000000000001	70998	71529	r	8-oxo-dGTP pyrophosphatase MutT and related house-cleaning NTP pyrophosphohydrolases, NUDIX family	COG0494	V	V	ATGAATTATGAAGTAATAAAGAGCGAAACAGCATATAAAGGCAATTTTTTATCTGTAAAAAAAGATGAAATTGTGTTACCTGATGGAAATACTGCTTTTAGAGAAGTAGTGGAAAGAGGAGCAGCAACAGCAGTATTGCCTGTAGATAATATGGGGAATATCATACTTGTGCGTCAGTATAGACACCCTTTTAAAAAAATGCTTTTAGAAGTGCCAGCAGGCATTATGGAAGCAGATGAAAAAGCTTGTGATTGTGCTAAAAGGGAATTAGAAGAAGAAACGGGCTATAAAGCAAAAGAATTGCAGTTTGTATGTGAAATGTATCCTACACCAGGATTTTGTATGGAAGTGCTGTATTTGTATATTGCGGAAGGCTTGGAAAAAGGACATCAAAATTTT…
440	15.2738	37.0774	15.2738	37.0774	-0.588056	7.57738	ASF356_000000000001	444017	444185	r	Flavodoxin	COG0716	C	C	ATGAAATTAAGCCAAAAACTTGCATATATTTCTGCAAACATTGATTGGATAAATAATAAAAGCCGTAGTTCTATAAAAATGAATAATAGTGCTTTTCGTCCTCCTATAGTAAAAGGTACACTAAATATAACACAATATGATACTATATTTATTGGTTTTCCTGTGTAG
131	2.61743	6.37182	2.61743	6.37182	-0.589218	1.9253	ASF356_000000000001	128635	130402	f	Predicted component of the ribosome quality control (RQC) complex, YloA/Tae2 family, contains fibronectin-binding (FbpA) and DUF814 domains	COG1293	J	J	ATGGCACTTGACGGCATTACTGTTGCAGGCATTGTATCTGAATTAAATCAAAAATTAATTGGTGGCAGAATTGACAAAATTTATCAGCCTTTATCAGACGAAATTCTTTTTACAGTAAGAAGCATAGGAGAAAATTTTAAAGTTCTTGTTTCTGCTAATTCTAATCACCCTCGTATTCATATGACACAAATACAAAAAGAAAATCCTATTTCTCCCCCTATATTCTGTATGGTAATGAGAAAATATATTGCAGGAGGAAAAATCACTAAAATATATCAGCCTGATTTTGAAAGAATTATTATTTTAGAAGTAGAGTCTATGAACGAATTAGGAGATATTACAGCCAAAAAACTTATACTAGAAATTATGGGAAAATATAGTAACTTTATTGTTACAGAT…
17	4.38826	10.683	4.38826	10.683	-0.589228	2.29129	ASF356_000000000001	6499	9139	r	Valyl-tRNA synthetase	COG0525	J	J	ATGAAAGAATTGACAAAAAATTATGACCCTTCCATAGTGGAGGAACGTTTATATGAGCAATGGATGGAAAAAAAATATTTTCATACAGTAATTGATAAAACAAAAAAACCTTATTGTATTGTTATGCCACCACCAAATATTACGGGACAGCTTCATATGGGGCACGCATTAGATAATACTATACAAGATATATTAATTAGATGGAAAAGAATGGAAGGTTATAATACATTATGGCTACCTGGCATTGACCATGCAAGTATATCTACAGAATTAAAAGTAGTACAAAAAATGGCAGAAGAAGGTTTAACTAAGGCAGATGTCGGCAGAGAGGGATTTTTAGAAAGAGCATGGGCTTGGAAAGAAGAATATGGTGGCATCATATTAAATCAGATTAAAAAA…
1335	5.37603	13.095	5.37603	13.095	-0.58946	1.3843	ASF356_000000000001	1380430	1381156	f	UDP-N-acetyl-D-mannosaminuronic acid transferase, WecB/TagA/CpsF family	COG1922	M	M	ATGAGAGAAATTATAAATATATTAGGAGTGCCTTTTGATGTTGTAACAATGGAGCAAGCAGCAGAAAAAATAAAAGGATTTTTGTGTGAAAAAGGACAGCATATTGTTTGTACACCTAATCCAGAGATTGTTATGGAAGCACAAAATGATGATAAATTGATGAATATATTAAAAGCAGCGGATTTGGTAGTGCCTGATGGTATTGGTGTAGTATGGGCGTCTAAATATAGCGAAAAGAAATTAACAGAAAGAGTAGCAGGATATGACTTAGTGCAGAAATTGTTTGATGAAATAAAAGATACAGAACATACTGTATATTTTTTTGGAGGAGCACCAGGTGTTTCATTGGCAGCCGCTAAAAAAATGGAACAAAAATATGCTAATTTAAAAATTGTAGGA…
1357	1.61229	3.9279	1.61229	3.9279	-0.589528	1.25059	ASF356_000000000001	1401671	1402517	r	Predicted metal-dependent phosphoesterase TrpH, contains PHP domain	COG0613	R	R	ATGATAGACCTCCATTGCCATTCTTATTTTTCTGATGGTACTTTTTCTCCAGAAGAAATTGTAATAAAAGCAAAAAAAAGAGGACTTCGTGCTATCGCTTTAACTGACCACGATACTATAGATGGTTTAGAAGCATTTCAGAATTCTGGACAAAAGTATCACATAGAAACGATTACTGGTATTGAATTTGCAACACAATACAACCATTTTAGCGAACAAGAAATTCACATTGTAGGATTAGGTTTTTCTCCTACAGCAAAAGTATTGATAAAACGAATGAAAGATATTGTAGAAGCTCGTCAAATTCGCAATGAAAAAATGATTTATGCTCTTAATCAACTAGGATTTGACATATCTTATGAACAAATACAGCAAAATGCAGCAGGAAATATTATTACT…
1342	8.99593	21.9169	8.99593	21.9169	-0.589543	3.79055	ASF356_000000000001	1385971	1387198	f	Aspartokinase	COG0527	E	E	TTGTTAATTGTACAAAAATTCGGTGGCAGCTCTGTTGCCAATAAAGAGCGTATATTTAATGTAGCAAAAAGAATTATTGATACTCATAACGCAGGAAATGATGTTGTTGTAGTACTTTCTGCACAGGGAGATACTACAGATGAATTGATTGAAAAAGCACATGAAATCAATCCAAAGGCTTCTAAAAGAGAAATGGATATGCTTCTTTCTACAGGAGAACAACAATCTGTAGCATTGATGGCAATGGCAATTAATAGCTTAGGAGCAAGAGCAATTTCATTAAATGCTATGCAGGTAGGTATTGATACAACCTCTACATATGGAAATGCTCGTATTAAAACCATTAGTAGAGGAAGAATTGAGCATGAACTGGATAGAAAAAATATTGTAATTATCACA…
1713	4.52061	11.0153	4.52061	11.0153	-0.589607	1.18846	ASF356_000000000001	1764878	1765727	f	Undecaprenyl pyrophosphate phosphatase UppP	COG1968	I	I	ATGAACTGGGGAGAAATATTTAAAGCGTTTTTATTTGGTATTGTAGAAGGTATTACAGAGTGGCTTCCTATCAGTAGTACAGGACATATGATACTTTTGCAGGAATTTGTAACATTGAAAATGTCAGCAGAATTTATGGAGATGTTTTTTGTTGTAATACAATTAGGTGCAATATTAGCAGTAGTGTTGTTATATTGGAATAAACTATTTCCTTTTTCTTTTAAAAAAGGGGTACAAATTAAAATACCAATATTGCAGATGTGGTTTAAAATTATATTTGCTTGTATTCCAGCAGCAGTAGTAGGTATATTGTTTGACGACCAGTTAAATGATTGGTTTTATAATTATCAAACAGTGTCTATTATGTTAATACTATTTGGTATATTATTTTTGGTTATT…
718	2.12903	5.18817	2.12903	5.18817	-0.589637	3.04839	ASF356_000000000001	742225	742411	f					GTGAGCAAAACATCAAGTATAGTAAAGGATAAATATAATGAAAAAGCATATAATAACATAACTCTTAGAGTACAAAAAGGGTTAAAAGAAAATATCCAAAATTATGCAGCTTCTAAAGGGGAAAGCCTAAACGCCTTTATCAATAGAGCTATCAATCAAGCAATGGAAAAAGAAAGCGAACTATAA
461	5.84428	14.2441	5.84428	14.2441	-0.589706	3.95458	ASF356_000000000001	469586	470819	f	Predicted nucleotide-utilizing enzyme related to molybdopterin-biosynthesis enzyme MoeA!!!Nicotinamide mononucleotide (NMN) deamidase PncC	COG1058!!!COG1546	H!!!R	H!!!R	ATGAAAGCAGAAATTATTGCAGTAGGAACAGAAATATTATTAGGCGACATACTAAACACAAATGCACAATATTTAGCACTACAATTAGCAAAATTAGGTATTGATGTATATTATCAGACTGTCGTAGGAGATAATCCAGAAAGATTAGAAAACACTATATTTCACGCATTTTCAAGAGCAAATGTCATTATTACAACAGGAGGACTTGGCCCTACAGAAGATGACCTCACAAAAGAAACAGGTGCAAAATATTTTGAAGAAGAATTAGTTCTTGATGAAAGAGCATTGAAAAGAATAGAAAATTATTTTAACAAAACAGGTAGAAAAATGACAGAAAATAATAGAAAACAAGCTTATGTACCTAAAAATAGTAAAGTACTCTATAATGATAATGGTACA…
2262	1.04831	2.55556	1.04831	2.55556	-0.589792	0.922705	ASF356_000000000001	2326427	2326634	r					TTGATAGTTTATTTAAAAAAGAAATTCAGAAAAAAAGAATATAATACAGTTGTTGATAGAGAACATATTGCTGCATCAGCAAATAGGAAAAATAAAAATTTAAAAAATGGTAGCAAAGATAATGACTATATAAAGATAAGAGCAAAAGAAAAAAGGGAAAACGTTAATCAATCCCTTATTCATCAGAATATTCTAAATATTTTTTAA
1660	75.3478	183.905	75.3478	183.905	-0.590289	44.2464	ASF356_000000000001	1724419	1725040	f	Ribosomal protein L4	COG0088	J	J	ATGGCAAATGTTGCAGTAGTAAACATGAATGGCGAAAATGTAGGCAGTATTGAGCTGAATGACGCTATTTTCGGAATAGAAGCAAATGAACATGTAATGCACTTGGCGGTAGTGCAGTATCTTGCAAATCAAAGACAAGGTACACAGAGTGCAAAAACTCGTGCTGAAGTAAGAGGCGGCGGAAGAAAACCTTGGAGACAAAAAGGCACAGGTAGAGCAAGACAAGGTTCTACACGTTCCCCACAATGGACAGGCGGTGGCGTTGTATTTGCTCCAAAGCCAAGAAATTATTCTTTTAAATTAAATAAGAAAGTAAAAAGACTTGCATTGCAGTCAGTACTTTCTACAAAGGTAGCAGAAAATAAAATCATAGTGTTAGATGAATTAACATTAAATGAA…
1557	13.9103	33.9876	13.9103	33.9876	-0.590724	11.5257	ASF356_000000000001	1615064	1616759	r	Inorganic pyrophosphatase/exopolyphosphatase!!!Inorganic pyrophosphatase/exopolyphosphatase!!!Predicted transcriptional regulator containing CBS domains	COG1227!!!COG1227!!!COG4109	P!!!C!!!K	P!!!C!!!K	ATGCTATCTATTTCTATAAAGAAAGAAGGTATTTTTATGAATGTACAAGAAAAAAAGCCTATTTATGTCATAGGACATAAAAATCCAGACACAGACTCTATTTGTTCCGCCATTTCTTACGCTCATCTAAAAAATAAAATCAGTAGCAATACCTACATTCCTATGAGAGCGGGTCAAGTGAGCAATGAAACAAAATTTATATTAGAAACATTTGGTATAGAAAGTCCTCAGCTTATCACAGATGTTGCAACACAAGTAAAAGACCTTTCTATCAAAAAGCCACAAGGCCTTTCTCGTAATACTTCTTTACAAAAAGCTTGGACACTTATGCGTGATACAAAAGATGCTACTATGCCTGTTATTGGTAAAAATGGAGAATTAGAAGGTATTATTGCATTA…
1903	3.55111	8.68444	3.55111	8.68444	-0.591095	1.28889	ASF356_000000000001	1919464	1919689	r					ATGTATCAACCTCAAAAAACACTTTCTATACATGGATTTTGTAAACACTTATCTAAACAACTAACTGCATTAGCAACTTATAATCAAATATCAACTATTGGCGATGAAAATAATTATGCTTTACTAGTAGGTTTTGACTGCAAGTGTTCAGATAAATGTAATATAGAAGATATACAAAACGATTGCCCATTGTATGAAATTGCAGATGCAAGAGAATTTTGGTAA
1973	11.1277	27.227	11.1277	27.227	-0.5913	5.81915	ASF356_000000000001	1974192	1974474	f					ATGGAACGTATATTGACTTTTTGCAAAAAAATAATTGATGAAACAGGTCAAGAGCATCTTTTGTATTATTGGCTATTAAAAAAGAAAACAAAGGGAACAGAAGATGCTATTTATGGTATAGAAATTACAAAATATAAACAAGAACAACTTATTGAAAAAGAACAAATTGCAAGTTTATCTACATCAGAAAGTCGTGTTGTGGAACTGATACAAAAAATGGCACGAGGAAATGTAACACCTATGACATTGCTTCCCCTCGCAGATGATTTTCTATCTGCATAA
2392	4.47574	10.9531	4.47574	10.9531	-0.591371	1.70406	ASF356_000000000001	2448794	2450051	r	Aspartate/methionine/tyrosine aminotransferase	COG0436	E	E	ATGGTACAACAAATTAAAAAAATACTTTTATTAGAAACAGAAAATCAAAGGAGAAGAAGCATGATTTCAAAAAATATGCAGAAATTGATTAAAAAAAGTGAAGGGATTAGCAGCTTATTTTCAGATGCTAGAAAATTAAAACAACAATATGGTGCAGAAAATGTGTATGATTTTGGTATAGGTAATCCTAATGTCAAAGCACCAGAAAGTATCAATCAAACAGCAATTAAAATATTGCAACAACAAAATTCTTTACAAATTCATGGCTATACAGATAGTATAGGATATGAGGACGTACGCAAAAAAATTGCAAACAGTATTAATCGCCGTTTTGATACAGAGTTTGATGCAAAAAATATTGTTATGACAGTAGGGGCAGCGGGAGGATTAAATGTAATA…
2057	47.9868	117.531	47.9868	117.531	-0.591708	30.6798	ASF356_000000000001	2072889	2073117	f	Acyl carrier protein	COG0236	Q!!!I	Q!!!I	ATGGAAGTATTAGAAAGAATTAAAGAAATTATTGCTGAACAAACAGGAAAGGATATTGCTGAAATTACACCAGAAACAAGTGTTATGGAAGATTTAGAAGCAGATAGCTTAGACTTATTTCAAATTATAAATGATATTGAAGATGAGTTTGATGTAAAAATTGAAGATACAGAAAAAATTAAAACTGTTGCTGATGTTGTAAAAATTGTAGAAGAAAATCAGCAATAA
1079	4.71532	11.5497	4.71532	11.5497	-0.591738	1.86129	ASF356_000000000001	1114237	1115614	r	Argininosuccinate lyase	COG0165	E	E	ATGAAGCTTTGGGGTGGTAGATTTACAAAATCTACAGACAGTTTTACAGACCATTTTCATTCTTCTATTTCTTTTGACCAACGTCTTTACAAAGAAGATATTACAGGTAGCATTGCCCACGCTGCTATGTTAGGAAAACAAAGCATTATATCAAATGAAGATGCTAATTTAATACAAAAAACATTAAAAGAAATATTAAATGATATTGAAGCTGGTACTATTACATTTGATGAAAAAGCTGAAGATATTCATATGAATATTGAAACAATATTGATTGAACGTATTGGTGATGTAGGAAAACGTCTTCATACAGGCAGAAGCCGTAATGACCAAGTTGCTTTAGATATTCGTATGTATGCCAAAACAGAAATCAAACAAATACAATCTCTTTTAAAAAAT…
11	2.71605	6.65741	2.71605	6.65741	-0.592026	1.24691	ASF356_000000000001	3742	4066	f	Catechol 2,3-dioxygenase or other lactoylglutathione lyase family enzyme	COG0346	Q	Q	ATGAATTTTACATTTAACCATTACAACTACAATGTATTAGATTTACAGAAAAGTATGCAATTTTATGAAAACGCCTTAGGTTTAAAAGAGGTAAGAAGAAAAGAAGCAGAAGATGGCAGTTATATACTTGTTTATTTAGGAGATGGCAAAACAGATTTTACATTAGAATTAACTTGGCTACGTGACAGAAAAGAAGCCTACAATTTAGGAGAAAATGAATTTCATTTAGCATTTGTAACACAAGATTTCGAAGCAGCACACCAAAAACACAAGAAATGGGTTGTATCTGTTTCGAAAATCCTTCTATGGGTATTTATTTTATAA
1868	2.8396	6.98663	2.8396	6.98663	-0.593567	2.13952	ASF356_000000000001	1890966	1892163	f	Phosphopantothenoylcysteine synthetase/decarboxylase	COG0452	H	H	ATGTTAAAAGGTAAAACGGTTTTGTTAGGTATAACAGGCAGTATTGCTGCTTATAAAATGGCAAATGTAACAAGTATGCTTGTAAAAATGGGTTGTGATGTTCATGTAATATTGACAGAAAATGCAACAAATTTTATTACGCCTATTACATTTGAAACATTAACAGGAAATAAATGTATGGTAGATACATTTGATAGAAATTTTCAATTTCATGTAGCTCATGTTTCACTGGCAAAAAGAGCAGATATTATGTTGATTGCACCAGCTTCAGCAAATGTTATTTCAAAAATGGCAAATGGTTTAGCAGATGATATGTTGACAACGACAGTATTAGCTTGTCAATGTAAAAAAATAGTTGCTCCTGCTATGAATACAAATATGTATCATAATGAAATTGTG…
2092	8.6297	21.2364	8.6297	21.2364	-0.593636	3.48364	ASF356_000000000001	2120103	2121753	f	Methyl-accepting chemotaxis protein!!!Sensor histidine kinase YesM	COG0840!!!COG2972	T!!!N	T!!!N	ATGAGCTATTTTCAGAAAAAAGAAAATAAAATACAGAGAATAGGCTATAAAGCTGGAAAATTAGTAGCATGGATGTTAGTGATTAACATTATAATTATTGTTGGATTATGTACATTTATGTCTCGTAATCTTTCTATGGAAATGCTTCAAAACGAATGTATTGGTGGAACAAATATGCTTGCCTATTATTTAGAAAATTCACCAGATATTGAAGACAAAACAAAATTATTAGACGATTTAAAAAAACAAACAGGTTATGAATTTACTATTTTTGACGGTGATGTGAGAGCGTATACTACTGTTGAACAAAATGGAAAACGTGTTACAGGGACAAAAATGGCTTCTGAAGTGATTGATACTGTAATAAAACAAAGACAGCCTTATGTTGGTCCAACTGAT…
2239	6.76524	16.6484	6.76524	16.6484	-0.593639	6.56911	ASF356_000000000001	2299908	2300892	r	Uncharacterized protein	COG4866	S	S	ATGGAGTTAGGATTAGAAATAAAGCCAATACAGCAACAAGAAATAAAAAAGAAATTAAAATTTAAACCAATAGATTTATCATCAAAAAGTATTATAGAAAGCTACACAAAACCATGGAATTTAGGTTGTTCTGATTTGTCATTTGCCAATCTTTTTATATGGGGCATAAATGGCAAAATGGAATATGCTCAGCTAGATAATGTATTGTATATTAAATTAGACTTTGAAAAAGTACCTGTTCATTTTTGGGCACCAATTCCGAAATTAGGTGCAAATGTAAATTATAGAGAAGCAGTATATACTGCACTTGATTATATGAAAAATATAGGTGCAGAGCCAACAATTCGTTCTGTTTGGACACCTTTTAAAGATAAAATATTGAAATGCTGCCCTGAATTG…
1577	53.6809	132.13	53.6809	132.13	-0.593725	145.201	ASF356_000000000001	1633772	1635038	f	Periplasmic serine protease, S1-C subfamily, contain C-terminal PDZ domain	COG0265	O	O	ATGTTAGAAGATGACAAAAATACAATGAATGAAAATATGGAAGAAAATATAAATGAAACAACACCTATTATAGAAGAAGATAAGTGTTATTATTATGAACAGGTAAAAAGAGCAGAAAAGAAAAAACAGTATAGACCTTGGGCAAAATATATTGCAACTTGCTTGATAATTAGTATTGCAGGAGGGGCAAGTTTTGGTGTAGGTTTAGGTTGGTCACAAAATTATTTTTCTAAAGCATTGCCATCAGATACTGTAACAGCACCAGAAAATTATGCACCTTCTGCAAAAGCAATTTCGAGTACAACAATGAGTAAAAAAGATGTCATAAAAACTGTTATGCCTTCTGTAGTAAGTATTTCTACAAGAATACAAGGAGAGTCTATGTGGGGCATAGTAGAG…
1108	14.3181	35.2454	14.3181	35.2454	-0.593759	10.2478	ASF356_000000000001	1142055	1143306	f	Septal ring factor EnvC, activator of murein hydrolases AmiA and AmiB	COG4942	D	D	ATGAAAAAAAGAATAAAAGGTATTATGAGTTGTATGCTTGTTGTTTGTCTTTTACAGCCACAATATCATGTGCTTGGAGCAAAGACAATCAATCAGCTTCAACAAGAAAAAAATCAATATCAACAAAATAAAAAAAATGCACAGGACGCCTTGCAACAAACACAACAAAAACAAAAAACAATTACAGAAGAAATTTCACAATTAGATAAAAGTGCAACAGCAGCAAGAGAAGAATTAGAAAGAGTAAATACACAACTGGAACAAACACAAAAAAATTTAGAACAAGCACAAAAAGATTTAGAAGAAGCAACACAGAAAAAAGAAAGTCAAATGGCAACATTTCGAGAAAGAGTAAAATTTATACATGAAAATGGTTCTGTAGGATATTTAAAAGCAATT…
1045	3.28844	8.09572	3.28844	8.09572	-0.593806	2.35536	ASF356_000000000001	1080671	1083032	f	GGDEF domain, diguanylate cyclase (c-di-GMP synthetase) or its enzymatically inactive variants!!!PAS domain!!!PAS domain	COG2199!!!COG2202!!!COG2202	T	T	ATGACAATAACACTATTTTTTTCGCAGGGGGAAGAATATAAATATGAAAGAAATAAGGATATTAAAAAAAGAGAAAAAAGATTATATATACAATTAATCATAGCATTTGTATTATTTTGTATAGTAGCGTCATGGCTTTTTTTACATTTTCATGACATATTGCGACAAGAAGAATTAGAGCGTAGTTATATTGAATTACAAGAATTTTCACAACAAAGTAGTAAAAAAGTAAAATCAATACTAGATAACTCTTTAAGACACGCAGAGAATATAACAGAAATTATAACATTAACAGAAGAAAAAGATATTGAAGAAATAGAAAAAAGATTAAAAAAAGAAATGGTAAGCGTTCAATTTAGTTATATTGGTATTGCTGATGTAACAGGCTTAGCACAAACA…
2342	1.76103	4.33578	1.76103	4.33578	-0.593838	0.344363	ASF356_000000000001	2384577	2385393	f					ATGAATTTAATAGATTTTAATTCCCCTTTATGGGATATGTACAAAGGAGCTTATGGAAGTGTAAAAGACGATATTATAGTACTCACAAATGAAAAACAACTTTTTTATAAAAAAAATGAAAATTCAGATTATTATATTGCTTTTGAAAATTTATTTGAAAATATAAGTCATCAAATGAGTTTTTATAATGCTACATATATTGCTCTGCCTTATATTGTAACATTGCTAGAACAATACGAAAATAATTTTTTAGAACAATTTTACATCATTTCAAATGTTGGTTATTGTATTGCAACAGATATTCCAGAAAATCATTCTAAAGAAGATAAAATCGAACAATCTATATTAGATAATTATGAAAAAAGTGTTTCTATACTACAACAAAAAACAAAAAAATTT…
1341	8.09745	19.9424	8.09745	19.9424	-0.593958	3.63787	ASF356_000000000001	1385052	1385955	f	Homoserine kinase	COG0083	E	E	ATGATACACATAAAAGTACCAGCGACATCTGCAAATATGGGTCCTGGCTTTGATAGTATAGGCGTTGCATTACAGTTGTATAATCATTTGTGGTTTGAACAAATTGAGGAAGGATTAGAAATTATTGTGAAAAGAAAACACGAAATTGAAATTCCTACTGATAAAAACAATTTGATATATAAAACAATGGTAGACTTTTTTGCAGAAACAGGAAATGTAATGCCACCAGTAAGACTGATACAAGAAGACTATATTCCTATGGTAAGAGGACTGGGAAGTAGTGCAGCTTGTATAGTGGCAGGACTTTTGGCAGCAAATCATTTGTCAGGTTGTCACTATAGTAAAGAGGAACTGTCACAGATTGCAGCAAAAATAGAAGGACACCCAGATAATTCTAAT…
1409	47.8277	117.813	47.8277	117.813	-0.594037	23.9809	ASF356_000000000001	1454206	1455982	f	Archaeal/vacuolar-type H+-ATPase catalytic subunit A/Vma1	COG1155	C	C	ATGAAAACAGGCACAGTCATAAAAGTGTCAGGTCCTCTTGTTGTAGCAGAGGGCATGAGAGAAGCCAATATGTTTGACGTTGTTCGTGTTTCTGAAAAACATTTGATTGGCGAAATTATTGAAATGCACGGAGAGAATGCTTCTATACAGGTATATGAAGAAACATCAGGACTTGGACCAGGAGAAGAAGTTGTGTCACTGGGTATGCCAATGAGCGTTGAACTTGGACCTGGTTTGATTTCAACGATTTATGATGGTATACAAAGACCATTAGAAAAATTGTATGAAGTATCTGGAACAAATATACAAAGAGGTGTAGAAGTAGACTCTTTAAATAGAGAAAAGAAATGGAAATTTGAGCCAGTAAAAAATATTGGCGATGAAGTTGTTGCAGGCGAT…
1636	4.08333	10.0616	4.08333	10.0616	-0.594166	2.32729	ASF356_000000000001	1703164	1703992	f	Predicted rRNA methylase YqxC, contains S4 and FtsJ domains	COG1189	J	J	ATGACTGAAAAAGAGAGATTGGACATATTATTAGTAAAAAGAAATATGGCTAAATCCAGAGAATTAGCAAAAGCATATATTATGGCAGGAAATGTTTATGTAGATGGTGTAAAAGAAGAAAAAGCAGGAACAAAAGTAGCTATTACAGCAGATATTGTAGTAAAACAAAATAAAATGAAATATGTCAGTCGTGGAGGCTATAAATTAGAAAAGGCAATAAAAGAGTTTGATATTTGTTTAGAAAATACAGTTTGTTTAGATATAGGAGCGTCTACAGGAGGATTTACAGATTGTATGCTTCAAAATGGAGCAAAAAAGGTGTATGCTATAGATGTAGGGTATGGGCAATTTGATTGGAAATTGAGAAATGATGATAGAGTTGTTTGTATGGAAAAAACA…
467	2.19327	5.40499	2.19327	5.40499	-0.594215	2.47123	ASF356_000000000001	475999	476920	r	Permease of the drug/metabolite transporter (DMT) superfamily	COG0697	G!!!R!!!E	G!!!R!!!E	ATGGAACAACAAATAAAAAACAAATGGAAGGGATTTTTATTAGTTGCTTTTGGTGCTTGTTGTTGGGGTATTTCAGGTAATGTAGGACAATTTTTAAAAACAACAAGAGGATTTTCATTGGAATGGATTGTATCTTGTCGTTTGCTTGTAGGAGGATTTTTACTTTTATGCTATTTATTTCTAAAAGAAAATAAAAAGGTGTTTGAAATATGGCAGCAAAAAGAATGTAAAATAGCATTACCTATTTTTGCTGTATTTGGTATGTTACCTGCACAATATACTTATTTTGTGGCAATAAAATACTCTAATGCTGCTACAGCAACAGTATTGCAATATACAGGCCCTGTATTAATTGTACTTTATATGGCACTAAGACAAAAGAAGTTGCCTACTAAAGCA…
1608	0.813414	2.00605	0.813414	2.00605	-0.59452	0.407463	ASF356_000000000001	1671777	1673760	f					GTGAGAAAGAAAATTTGTATATTGCTATTAGTTATAATATTGTGCAGTAATTTTATTTGTAATGCAGTTGCAGAGAATAGAATATTAACTTTAGAAGAAGTTAGAACGCTTGCTATAGAAAATAGTATTGGAATACAAAATACAAAAATAGATTTGATAAAAAAGCAAATAGAATTGAGGCAAGCAAAAGAAGGTATTGCAGATACTGTAAAAAAGGAAAGTACAATACGTTTTTCACTGCTTTTTAATATTAAATTTCCTGAAAAACATGGTATGCCAAAAGAAATAGAATTGCTTACAAAAGTACCTGAAATAGAAAATGATATTGATATATTAAATGAAAAGAAAAAAAGTGAAGCATTAAAATCTCAGACAGCAGCAGAACAAGCATATTATGAT…
2033	4.4044	10.8649	4.4044	10.8649	-0.594619	4.08809	ASF356_000000000001	2044685	2045684	r	Integrase	COG0582	X!!!L	X!!!L	ATGAAAAACCCTAATCGTTATGGTACCATTACAAAACTATCAGGAAAACGTCGCCGCCCTTTTATTGTAAAAGAAGGGCAATCAGGACAACAAAAAGTAATAGGTTATGCTGCTACAAAAGCAGAAGCAATGATATTGCTTGCTCAATATAATAATAATCCTTGGGATATTGAAACAAGCAAAGTTACATTACAACAGCTTTATGAATTGTGGTTACAAAAAAGAGCTGTAAAACTTGGTAAATCAAATCAAGGTTCTTTAAAAGCGTCCTATAATTTTTGTAAAAGTTTAGCTAATACTCCTTATAGACAAATTAGAGCCTATGAAATGCAAGACTGTATTGACAGTTGTAATTTAAGCCATTATACTCAATCTAATATTAAAAATCTTTGGGTACAT…
1674	92.3867	228.028	92.3867	228.028	-0.594844	40.7993	ASF356_000000000001	1730517	1731060	f	Ribosomal protein L6P/L9E	COG0097	J	J	ATGTCACGAATTGGTAAATTACCTATTAATATTCCAGCAGGCGTGGAAGTAAAAATTGGTGAAGGAAACCACATTACAGTGAAAGGTCCAAAGGGAACTTTGGAACGTAAATTAGCTGATGACATGAACATCGCAGTAGAAAACGGACAAATCACAGTAACAAGACCAAGTGATTTAAAAAGACATAGAGCATTACACGGATTAACAAGAACATTAATATTCAATATGGTTGTTGGAGTAACACAAGGATATGAAAAAGTACTTGAAATCAATGGTGTAGGTTATAGAGCTGCAAAATCAGGCAAAAAATTAACATTAACATTGGGATATTCTCACCCAGTAGAAATGATGGATCCAGAAGGCATTGAAACAGTGTTAGAAGGACAAAACAAAATTACT…
2173	9.34927	23.1155	9.34927	23.1155	-0.595542	7.85525	ASF356_000000000001	2227534	2228287	r					ATGGAGAAAAATAAATTGCTTGTATTTTTATTTGCTATGGTACCTGGTATGAGTCATATGTATTTAGGTATGTTAAAAAAGGGTGTATTTTTAATGTCATTGTTTTTAGCTCCTATAGGTTTGATTTTTTTGACAAGGGGAGGATTTGAAATTATTAGCTGTATGTTGCCTATAGTATGGTGTTATAGTTTTTTTGATGTTTTTCGCTATAAGGGTGATACCAAAGAAGAAAGATACCAAACAGATACAGAATTTTATCAAAAATTAAAATCTTTTTGTCAAGAAGAAGCAGAGCCAATGTTTTTCAAAAGAAGAAAATTAATAGGACTATTTTGTATCTTTTTGGCTATATATACTTTTGTATACAATATTATAGGATATTTTACAAATTGGTTTGGT…
339	2.22669	5.51016	2.22669	5.51016	-0.595894	0.932133	ASF356_000000000001	345125	347291	r	DNA topoisomerase IA!!!ssDNA-binding Zn-finger and Zn-ribbon domains of topoisomerase 1	COG0550!!!COG0551	L	L	ATGTCAAAAATAGTAGTATTAGCGGAAAAGCCTTCTGTAGCAAAAGAAATAGCTAGAGTGCTTAAATGTACTAAAGTGGCTGGAGGATATATAGAAGGAGCCCAATATATTGTAACATGGGCATTAGGGCATTTAGTAACATTAGTAGAGCCAGAATATTATGGAGAACAATATAAACAGTGGTCTATGGAAACATTGCCTATTATGCCTGATAATATGAAATTAAAAGTCATACCTCAAACAGCAAAGCAGTTTGGTATTGTTAAAAAGTTACTTTTGAGTAAAGAAGTATCTTCTATTATCATTGCAACAGACTCTGGCAGAGAAGGAGAACTTGTTGCAAGATGGATATTGGAAAAGGTAGGGGTAAAAAAGCCTATCAAAAGACTTTGGATTTCT…
1688	98.2985	243.401	98.2985	243.401	-0.596146	62.0448	ASF356_000000000001	1737183	1737786	f	Ribosomal protein S4 or related protein	COG0522	J	J	ATGGCAAGAGATAGAGTTCCAGTGTTAAAAAGATGTAGGTCATTAAATTTAGACCCTATCTTTTTGGGAATTGACAAAAAATCTAAAAAACAAAATCCAAGAGCTGGTAAAAAATTAAGTGAATATGGTTTACAATTAAGAGAAAAACAAAAAGCAAAATTTATATATGGTGTATTAGAAAAACAATTTAGAGGATACTATGCAAAAGCAGAACAGATTGCAAAAAAAGAAGGTATTCCTGGTGAAAACCTGCTTATGATTTTGGAATTAAGATTAGATAATATAATGTTCCGCTTAGGCTATGGTAGAACAAGAAAAGAAGCAAGACAAATTGTGCGTCATAAACATGTATTGGTAAATGGTAAACCAGTAGATATTCCATCTTACCAAGTAAAAGTA…
612	20.9197	51.9071	20.9197	51.9071	-0.596977	10.6325	ASF356_000000000001	623871	630363	r	Uncharacterized conserved protein YjdB, contains Ig-like domain	COG5492	R	R	ATGAAAAGGGCAAAAAGCAGACTTTTAGCAGGACTTTTGTCTACAGCTATGGCATTTTCTGTTGTGAGTGCACCACAAAAAGTTTCTGCTGCAACAGATACAAGTGGACATTGGGCAGAAGCAAGTATCAATAATTGGATAAACAGCGGTTATATCAGCGGCTATCCAGATGGTACATTTCGTCCAAATAATGCTATTAGTCGTGCTGAATTTGTGACAATAGCAAATAAAGCATTTGGTTTTACAAGTAGTCAAGGGATTTCTTTTAGTGATGTAAAAGCAGGCTATTGGGCATATAGTGAAATACAAAAAGGTGTAGCAGCAGGATATGTGCAAGGTGATGCTTCAGGTACATTTCGTCCTGGTAGTGCTGTTTCTAGACAAGAAGCAGCGATGATG…
1290	588.576	1460.47	588.576	1460.47	-0.596997	1721.13	ASF356_000000000001	1332453	1332717	f					GTGTTCAGTTTTGAGGGTGTAAGAAGCCCGAAGAAAAGAATTCCAGTGACGATACGTTTGTGGGGAACACCCGTACCCATTCCGAACACGACGGTTAAGACGCAAACGGCTGATGATACTTGGTGGGGGACCGCTTGGGAAAGTAAGTGGTGGCTGGAGAATGTAACGGGGTGTAGCGTAGTTTGGCTAGCGCGCCTGATTTGGGATCAGGAGGTCGCAGGTTCAAATCCTGTCACCCCGACTTTTTTAAAAAAATGTGGTTGA
2817	15.4388	38.3147	15.4388	38.3147	-0.597052	8.46678	ASF356_000000000001	2857730	2859446	r	GGDEF domain, diguanylate cyclase (c-di-GMP synthetase) or its enzymatically inactive variants!!!EAL domain, c-di-GMP-specific phosphodiesterase class I (or its enzymatically inactive variant)	COG2199!!!COG2200	T	T	TTGCAAAGAGAGCAAGACAGACAAGCGAAATTAAGACCATATATTGAAATATTATCTTTTTGGGGAGAAAGCATAGAGGATTATTTATTTGTATTAGATGTAGAACAACAACAGTTTTATTTTTCCTCTTGTATTTGGGAAAAATATCCTTTGCCTTTTTTAGATATTTCTTTCGGTATAGAAGACTGGATTTCTGTAATAGATGTTAGAGATAGAAATAGAGTAGCTGAAAAATTAGAGGAAATTAAAAATGGTCAAACAGACCAAATTTCTCTGGAACATCGTATGATTGATAGAAAAGGAGTATCTGTATGGGTAAACTGTATAGGTAAGTGTGTTTCTTATGAAGAAGGAAAACCAAGTATTATTGCAGGAAGTATTTCAGAAAATGTAGTAAGT…
1615	3.43688	8.53107	3.43688	8.53107	-0.597133	3.35306	ASF356_000000000001	1679765	1681793	f	Fe2+ transport system protein B	COG0370	P	P	ATGGCACATGATATTACAATAGGCTTTATAGGCAATCCGAACTGTGGAAAAACAACACTTTTTAATGTTTATACAGGAGCAAATTTAAAAGTTGCAAACTGGCCAGGTGTTACAGTAGAGAAAGTAGAAGGAACACTAAAACAACACGATTTAAATATACGTTTAGTCGATTTACCAGGAACATATAGTTTAACTTCTTATACTATGGAAGAAAAAGTTTCTCGCCAATTTATACTAAGTGATGAAGTAGATATGATTATTGATGTGGTAGATGCTTCTTCACTAGAAAGAAATTTATATTTAACATTGCAGCTTTTGGAATTAGGAAAACCTGTTGTTGTAGCATTAAATATGATGGATATTGTAGAAAAAAGAGGTATGGAAATAGATATGCACAGA…
2358	1.62305	4.03255	1.62305	4.03255	-0.597514	1.41992	ASF356_000000000001	2402778	2404314	f	Predicted ATPase with chaperone activity	COG0606	O	O	ATGCTTTCAAAAATAATTAGTAGTGGGATATTAGGTATTAATGGACACCTTATAGATGTGGAAGTAGATTTAAGCAATGGTTTACCTGCTTTTGATTTGGTAGGACTACCTGACTCTGCTGTAAAAGAGTCTCGTGAACGTGTCAGAACAGCTATTAAAAATTCTGGTTTTTTATTTCCTGTGAAAAGAATTACAGTCAATTTAGCACCCGCTCATATGAAAAAAGAAGGAGTTGCTTTTGATTTACCTATTGCTATAGGTATTTTGTGCTGTATGGAATTGTTTTCTCCCACTACTGTCGAAAATACATTAATATTAGGAGAGTTATCTTTAGACGGCTCTGTACGTCCTGTAAAGGGCGTATTGCCTATGGTGCATAATGCCAAAGAAAAAGGAATT…
518	25.0038	62.1712	25.0038	62.1712	-0.597823	12.4305	ASF356_000000000001	530975	533084	f	Chemotaxis protein histidine kinase CheA!!!HPt (histidine-containing phosphotransfer) domain	COG0643!!!COG2198	T!!!N	T!!!N	ATGGATAACGGCATGGAAAATATGCTAGATATGTACCTTTTTGAAACAAATTCACTTTTAGAGCAACTCGATGAAGTCCTTCTTGATGCCGAAAGTGCTAATACTTTTACAGATGATAGTGTAAACGAAATTTTTCGTATCATGCACACAATTAAAGGTTCTTCTGCTATGATGGAATTTTCTTCTTTAATGACGATTGCACATCGTATTGAAGATTTATTTTTTTTCATTCGTGAAAATACCATTGACAGTATTGACGAAGAACATAAAAAAGAACTTTTCAATCTCATGTTTTTTTCCACTGATATGTTGCGTGCTGAAGTGGAAAAATTAGAAAATAACGAGCCACTTACCAGTAATGTCGACAGTTTTGTTGAAAAAGTTAATAGCTTTTTGAAC…
1398	15.6245	38.8544	15.6245	38.8544	-0.597871	10.8876	ASF356_000000000001	1445019	1446015	r	Aspartate-semialdehyde dehydrogenase	COG0136	E	E	ATGAAAAAAGTAAATTTAGCAGTAGTTGGTGCAACAGGCATGGTTGGCAGAACGTTTTTAAAAGTATTAGAAGAAAGACAACTTCCTATAGATAATTTTTATGTTATGGCTTCTAGTCGTTCCGCTGGTTCTACACTAACATTTAATGGAAAAGACTATATTGTAGAAGAATTAAATGAACATTCTTTTGATAAACCTATTGACATTGCTCTTTTTTCTGCTGGAGGCAGTATAAGTGCAAAATATGCTCCTATTGCAGCAGAACATGGTTGTATTGTAATAGACAACAGTTCTCAGTGGAGAATGGATCCTAATGTACCTTTGATTGTTCCAGAAGTAAATCCAGAAGACATTAGTTGGCACAAAAATATTATTGCTAATCCAAACTGCTCCACTATT…
443	38.4732	95.6891	38.4732	95.6891	-0.597935	24.2919	ASF356_000000000001	447542	448121	r	Molecular chaperone GrpE (heat shock protein)	COG0576	O	O	TTGGAAGAAAAGGATAAAGAAGTAGAGGAAATAGAAACAGAAAAGCAAGAATTACAACAAACCACACAAGAACAAGCTGATACAACAGAAGAAGATGCTGTGCAGCAAGAACAACAAGAACAAACACAACAGGACATTATAACAAAATTAGAAGCACAATGTGCAGATTATCTGGATAAATATCAAAGATGTTTTGCTGAATTTGATAATTTTAGAAAAAGAACTATAAAAGAAAAAGCAAGTATGTATGATGATGGTGTAAGGAGTACAGTAGAAAAACTGCTTCCTGTTATAGATAATTTAGAAAGAGCTGTAGCAGTAGAATGTGAAAACAATGCAGAAGATAGTTTTTATAAAGGCGTTGCAATGACACTCAAACAATTTCAAGAAATATTGACA…
1677	102.601	255.341	102.601	255.341	-0.59818	46.9187	ASF356_000000000001	1731565	1732069	f	Ribosomal protein S5	COG0098	J	J	TTGAAAAGAATTGATCCAAGTACATTAGATCTTCAAGATAAAGTCGTTACAATCAACCGTGTTACAAAAGTTGTAAAAGGCGGACGTACTTTTAGATTTGCTGCATTGGTTGTAGTAGGCGACGGCAACGGACACGTTGGCTGTGGGCTTGGCAAAGCAGCAGAAATTCCAGATGCCATACGTAAAGGCAAAGAAGATGCTATGAAAAATATTGTAACAGTGGCAAGAAATGAAGTAGATAGTATATATCATGGAACAACAGGAAAATTTGGTAGTGCAAGTGTGTTGCTTATGCCAGCAGTAGAAGGTACTGGTATTATTGCGGGAGGACCTGCACGTGCGGTATTAGAGTTGGCAGGCATACGTAATATCAGAACAAAATCATTAGGTTCTAATAAC…
2171	6.89514	17.174	6.89514	17.174	-0.598514	5.85141	ASF356_000000000001	2223469	2225710	r	GGDEF domain, diguanylate cyclase (c-di-GMP synthetase) or its enzymatically inactive variants!!!EAL domain, c-di-GMP-specific phosphodiesterase class I (or its enzymatically inactive variant)	COG2199!!!COG2200	T	T	ATGAAATTTTTAAATAAATTTTTTAAAAAAGAAAATAGATTTTTCATTTATGCTATGATAGTTGTTATTGCTTTGATAGCAGTTGTTACAAAATTTTCCATTTATTATATGGGAATGGCGTTGGAAAAAAACAATGAAATATTATTAAATGAAATTTCACAAGAAGGAGCAGATTTAGTATCAGAAAAAATTTCTTCTGATATAGAAAAACTTAGAGCAGCAGCAAGCATAATAGGAAAAGAAGAAGACCTCTTTTCACAAAAAAATATAGAAGATATTGAAATGCTAGCACAAGATGAAGCATATAACAAAGTGCTTTTGATTGATATGGACGGTAATATGAGAAATTCTGATGGAGAACAGGGAAAACAAGTTACTATCATTGCTAGAGTAAAAAGA…
300	30.3264	75.5974	30.3264	75.5974	-0.598843	20.4584	ASF356_000000000001	308097	310551	r	Glucan phosphorylase	COG0058	G	G	ATGAGTTACACAAATTTAAGTAAAGAGGAAATCAAACAAGAAATTATTAGCAATGTAAAAAGTCTTTATAGAAAAAAAATGGAAGACGCTACTCCACAAGAAATCTATCAAGCTGCAGTTTTTGCTATAAAAGATATTATTACGGATAAATGGATAAAAACGCACGATGAATATAAAAAGAAAGGTGTTAAAATAGTATATTATCTTTCTATGGAATTTTTGATGGGACGTTTTTTAGGAAATGCTGTAATGAATTTAATGATGCATGATGAAATTAAAGAAGCATTTGACGAATTAGGAATTGATTATAATTTAATTGAAGATATGGAACCAGACCCAGGATTAGGAAATGGTGGTTTAGGACGTTTAGCAGCGTGCTTTTTGGACTCTCTTTCTACA…
1029	56.7633	141.57	56.7633	141.57	-0.599044	37.4983	ASF356_000000000001	1060285	1060885	r	Na+-translocating ferredoxin:NAD+ oxidoreductase RNF, RnfE subunit	COG4660	C	C	ATGGGCAATCCAGTTAAAATAATTAAAAATGGTATTATAGACGAAAACCCAACATTTTCACAGGTTATTGGTATGTGTCCTACACTGGCTGTTACCAGTTCTGCTATAAACGGTATTGGTATGGGACTTTCTACAGCAGCCGTTTTAATTTGTTCTAACTTGTTTATTTCTCTTTTAAGAAAAGTTATTCCAGACAAAGTTAGAATACCTTGTTTCATTGTTGTTATTGCAACATTCGTTACTATCATACAGTTTTTATTACAGGCATATTTGCCTTCTTTGAACGCATCATTAGGTCTTTACATTCCTTTGATTGTTGTTAACTGTTTGATATTGGCAAGGGCAGAAGCATTTGCTTCTAAAAATTCCCCTATTGATGCTATATTTGATGGTATTGGT…
1057	1.91467	4.776	1.91467	4.776	-0.599107	0.986667	ASF356_000000000001	1095011	1095386	f					ATGATAATTGCAGTACAAATTGCAGTACTTTTATTGTGGATAAAAAATAGTTTTTCTAGTGATAAAGAAAGACTATTTTCGATTAAAAAACTATGGTATAATAGAAACATCATAATAGGAAGGTGTTATAGAAAAATGAGTTTTCATATAGAATATTTACCAAAAGCAGATGTTGTTTTTACAGTGATGTTTTTAAATAAAGAGCTTTGCGAAAAAGTATTAGAAGTAATACTAGGAGAACATATAGAGCTTATAGATATTGTAGCAGAATATAAAAATGATTTGCATAAGGCAGCATTAAATTCTGTATACTTTGATATTCAAACAAGGTCTGTTGATAATCGTATTATTACACTGGATTTACAAAGAGTATAA
2800	5.16598	12.8889	5.16598	12.8889	-0.599191	4.5048	ASF356_000000000001	2842666	2843395	r	ABC-type transport system, periplasmic component	COG0747	E	E	ATGAAAAAATTAATTTCAATCTTTATAGCAGCAACAATGATATTTTCAAGTATTACAACAGTTTTTGGTGCCAACTTCAGCGACATAAACGGGCATTGGGCAGAAAGTACCATAAACAAATGGAAAGACAAAGGTATGATAGCAGGTTATGCTGATGGTACATTTAAGCCAGACAACCCAGTTACTCGTGCAGAACTTGCAAAAATATTGACAGAGGCATTTGAATTGAAAGAAAAAACATCTCTTGAAGAATATGATGATATGGATAGTTCTTCATGGTATTATCCTTATGTACAATGCAGTGAAAAATATATTCCTGTTTATCCATTGGCAGAAAATTATCCAAGTAATATGCCTTATATAGAAAATCAAGAACATAGTGGTACTACTTTTGGTTTT…
1404	29.3214	73.1994	29.3214	73.1994	-0.599431	16.8188	ASF356_000000000001	1449798	1451724	f	Archaeal/vacuolar-type H+-ATPase subunit I/STV1	COG1269	C	C	ATGGCAATCGTAGAAATGAGTAAGCTTTCCATTATTGGTCTAAATGCAGACAAGCGTGCTATATTGCGTTTGCTGATAGAAAATGGTTTGGTGCAGATTGATGATAGTTCTTACCTGTTGGAAGAAGAATATGGTGAAACATTGCAAAGAGATAGTGCAGAGTCTGAGGTGATACAGCTTGACCAAAAAATATCACTTTTGACACAGTGCTTAGAAAGCATTAAAAAGTATGTCACAATAAAAAAGCCAATGTTTGCACCAAAAACAGAATATCATGCAATACAAAGTGAAATAGAAGAGGACAAAATATTTGAAACAGCAGTAAAAATCAATATGCTTCATAGAGATTTGGAAGCTGCTAAAAATGAAGAAAATGTAGCAATGATGAAAAAAGAAATA…
598	11.0423	27.5813	11.0423	27.5813	-0.599645	6.51323	ASF356_000000000001	607561	609073	f	IMP dehydrogenase/GMP reductase!!!CBS domain	COG0516!!!COG0517	T!!!F	T!!!F	ATGGCAACTTATTTTCAATCACTTTCTCGTACATTTAGCGAATATCTTCTTGTTCCTGGATATTCCTCAGTAGAGTGCACTCCCGATAATGTTAGTTTAAAAACACCTATTGTAAAATTTAAAAAAGGAGAAAAACCTGCATTAGAAATGAATATTCCTCTCGTTTCTGCTATTATGCAATCTGTTTCTGATGACAAAATGGCAGTAGCATTAGCAAAGGAAGGCGGTATTTCATTTATTTATGGTTCTCAAACAATACAAAGCCAAGCTGCTATGGTACAGAAAGCAAAATCCTATAAAGCTGGTTTTGTTGTAAGCGACTCCAACATTATGCCTGAAAGTACATTAAAAGACATACTTGCTTTAAAACAAAAAACTGGTCACTCTACTGTTGCTGTT…
847	7.39024	18.475	7.39024	18.475	-0.599987	4.01045	ASF356_000000000001	878571	879432	f	3-hydroxyisobutyrate dehydrogenase or related beta-hydroxyacid dehydrogenase	COG2084	I	I	ATGAAAGAAATTGGTTTTATAGGCATTGGTGTTATGGGAAAGTCTATGGTAAGAAATCTGATAAAAAAAGGATTTACAGTTTCTATTTATACAAGAACAAAACAAAAAGCACTTGATGTAATAGAAGAAGGAGCATTATGGTGTGATAGTATAGCAGAGTGTGTAAAACAAAAATATGCTGTGATTACAATGGTAGGTTATCCTAAAGATGTAGAAGAAGTTTATTTTGGAAAAAATGGAATATTGGAAAATGCTTCAAAAGGCACTTATGTTATTGACATGACTACAACGAGTCCTAAACTATCACAAAAAATATATCAAGAAGGGGCAAAAAGAGAAATTTCAACATTAGATGCTCCCGTTTCTGGTAGTGATATTGGTGCGGCACAAGGCACGTTA…
230	0.445916	1.11479	0.445916	1.11479	-0.6	0.221854	ASF356_000000000001	236363	237269	f	Site-specific DNA recombinase related to the DNA invertase Pin	COG1961	L	L	ATGTCAGAAAAAGTTGCAATTTACTGCCGCATTTCAAACGAATACAATAAAAAAAATCAAAGTGAAAGTATACAAAATCAAATATTACTTTTGACACAATATGCTCATCAAAATAATTGGTCTATATTTGATATTTATTATGATGAAAATTACTCTGGATTAGATGATAATCGTCCTGCATTTAAACGTATGCTGCAATATGCTCAAAAAGGATTATTTTCTATTATACTTTGTAAAACACAATCTAGATTTACAAGAAGTATGACAACTGCTGAAAAATATCTACATTACATATTTCCTATTTGGGGTATTCGTTTTATTACTATAGTAGACAAAGCAGATACTTATGACAATCAAAACAAAAAAACACGTCAAATCAATGCCCTTGTAAATGAATGG…
1759	0.58046	1.45115	0.58046	1.45115	-0.6	0.469828	ASF356_000000000001	1795001	1795697	f					TTGACAAGAGAAGAAATTGTTCAGGTTCTTGCAGTGCTGAAAGCGAATTACTCCGGAGCATTGAAAGATATGACAAGACAAGAGGCAGAAGGAAAAATCAATATATGGATAACAATGTTTGCGGATACAGACAGGGAAATCATGAACTTGGCTGTGCAGAAAATTATAGCTACAAGTAAGTATTTTCCTACTGTGGCAGAAGTCAGAGAAGTCATTGCTGAAATCAATACAGGTTGTGTATTGGACGGCGGAGCAGCTTGGGGAGAAGTCATAACAGCAATACGAAATTATGGTCAGTATAGAGAATTGCAGGCACTGGAAAGTATGTCTGATATGACAAAAACAGTTGTGCAAAGAATGGGCTGGAGGGATTTGTGCCTAAGTGAGGATACAGAAATA…
2484	4.71419	11.7872	4.71419	11.7872	-0.600058	2.62603	ASF356_000000000001	2549928	2551380	r					ATGTTTATAGGAAGAATTGGATTTCAACAAAATTTTCAAACTGGTTTTTTATCAGGGCAACAAAAAACTTTATCCAGATTACAGCAGTCTATTCAGCAGTCAAAAGTGCAAAATAATAAGGATACTTTTACACAGTCATCACACAGCACCATTTATTTAGAAACGAATAAAGGAGTAAATAGATTAACTCCGCTTACAACAGAGCCAATTCCTTGCCGTTTACTTAGTGAAGTTCATCCAGAAAGTGTAATAAAATTTGATAAACCATCTGGCTTTGCACAACACTATAACTATTCAGAAGAAGATGCTTTGATATATCAATATTACAAAAAAAATTGTTATAAATCATGGAATGTTACATCAGATAAATTCGTTATGACAGAAAATTCAACAGAGGAA…
599	2.09821	5.24646	2.09821	5.24646	-0.600072	0.751653	ASF356_000000000001	609135	610194	f					ATGAAAAAAATATTTGCAATTACTTTTATTTGTTCTATATTATCTATTTCTACTGTTTTCGCAAAAAATATTACTGTACTGCTTAATAATACAGCGATTGCTTACACACAACAACCAATGCTCAAAAACAACACGACTTGTGTGCCTATGAAACAAACAGCAGAGGCACTTGGTGCTACAGTAAGTTGGAATGTCCCTACTAAAACAGCAATTGCCAGGAAAGAAAATATCATTGTATCTGCCTGTGAAAACAGCAAAACACTCATTATTACAAAAGGAGAAACAACAAATCGTATCACTATGCCAACACCTGCTTATATTGAAAATGGTACTATGTTTGTACCACTTCGACCACTATTAAATGCCTTTGAAACAAATATGACATGGGACAGCAGCACA…
2227	20.6168	51.5701	20.6168	51.5701	-0.600217	12.6184	ASF356_000000000001	2281640	2282282	f	L-lactate utilization protein LutB, contains a ferredoxin-type domain	COG1139	C	C	ATGGCAAATGAAGTGATTGAAAAAAGAAATGCTTTATTAGCAAAAACAGTAATATCAAATTTAGAAAAAAGACATTTTGAAGCATATTACTGTACTACTACACAAGAGGCATTACAAAAAGCATTGTCATTAATTCCAGAAGGCAGTTCTGTAGGTTGGGGTGGTTCTGTTACAATTAGAGAAATGGGTTTAACACAAGCTATACATGAAAGAAATTATACTGTTATTGACAGAGATTTAGCAAAAACTCCAGAAGAAACAGCAGAATTACAAAGAAAATGCTTGACAACAGATTATTTTATTACAAGTACAAATGCTATATCAGAAGATGGTATTCTTGTAAATATTGACGGAAATGGTAATCGTTTGGCTGCTATCTGCTTTGGTCCTAAAAATGTT…
2475	1.41333	3.536	1.41333	3.536	-0.600302	0.389333	ASF356_000000000001	2539806	2540181	f	CRISPR/Cas system CSM-associated protein Csm2, small subunit	COG1421	V	V	ATGACAATCAATACTGAAAACTATGTTGATGAAGCCGAAAAAGTAATAAAAAGTATGATAGATGACAGAGGAAAATTACAACTTACAACATCTAAAATTAGAAATATATTGTCTATGGTAAATGATATATATAATGATGCTTTGCATTACAAAGAAGATAAAATTGATAGTGAATTAAAAGGTCGTGTACAATATTTGAGAATGAGAATTGCATATGAAGCTGGACGAGAGAAAACAGTAAAAGATTTTGTTGAAAAAGCAGATTTTATAAAAAACATTAAATCCATAGGTGATAGTAAACAAAATTTGATATTATTTTGTCGTTATATAGAAGCACTTGTAGCATATCATAAATATTATGGTGGTAGAGATTAA
457	9.6924	24.2501	9.6924	24.2501	-0.600316	6.65589	ASF356_000000000001	464757	466428	f	Formyltetrahydrofolate synthetase	COG2759	F	F	ATGAAAACAGATTTACAAATTGCACAAGAGTGTACTATGGAACACATTGAAAAAATCGCACAAAAAGCAGGTATTCCTACAGAATACATTGAATGTTACGGAAAATACAAAGCAAAAATCAGTAGTGAATACTATGACAAAATAAAAGAGAACAAAGATGGCAAATTAATATTAGTAACAGCAGTCAATCCTACTCCTGCAGGAGAAGGTAAAACAACTGTAACAATAGGCTTAACACAAGCACTTCAAAAACTGGGCAAAAACGCTATTGCAGCATTAAGAGAACCCTCTCTTGGTCCTTGTATGGGTATTAAAGGTGGTGCAGCAGGAGGCGGTTATGCACAAGTCGTACCTATGGAAGACATTAATTTACACTTTACAGGAGATTTACACGCTATC…
2706	0.399543	0	0.399543	1	-0.600457	0.465753	ASF356_000000000001	2747341	2747779	r	Ribose 5-phosphate isomerase RpiB	COG0698	G	G	ATGATAGCATTAGGTTGTGACCATGGCGGATATTATTTAATGCAAGAAGTAATTGCATATTTAGAAAAAGAAAATATTGTTTATCAAAATTTTGGTACAAATTCAGAAAGCTCTTGTGACTATGCAGTTTATGCTAAAAAAGTAGCTCATGCAGTAGCAAATGGAGAATGTGAAAAAGGAATATTGATATGTGGTACAGGTATTGGTATCTCTATTGCAGCAAATAAAGTCAAGGGTATTCGTGCAGCACTCTGTGGAGATTGTTTTTCTGCAAAGGCGACAAGAGAACATAATGATGCCAATATATTAGCAATGGGAGCAAGAGTTGTAGGCGTTGGGCTTGCATTAGAAATTGTAAAAGTATTTTTAAATACACCTTTTTCAAATGAAGAAAGACAT…
696	5.64891	14.1475	5.64891	14.1475	-0.600715	3.59153	ASF356_000000000001	719616	720348	f	ppGpp synthetase catalytic domain (RelA/SpoT-type nucleotidyltranferase)	COG2357	T!!!F	T!!!F	ATGAAAGACTTAACAATAGGAGAAAACCTTCCTTTTGACTTCAAAAAATTAAATCCAGAAATTATAAACAGTCATGTTAGAGAAACAAAAGAAATGATGTTAATGTATGATTGTGGCATAAAAGAAGTAAAAACAAAATTAGAAATATTAAATAATGAATTTCAAATACAGAAAGAAAGAAATCCTATTGAATATTTAAAAAGCCGTGTAAAATCGTTAGAAAGTATTGTTATGAAATTACATAAAAAAGGGTATGCACTTTCTGTAGAAAATGCTATGAAACATCTACATGACATTGCAGGAATTAGAGTAATATGTTCTTTTATAGATGATATTTATAGTGTAGCAAATATGTTAAAAAAACAAGATGATATTACAGTAATATTAGAAAAAGACTAT…
1013	1.04781	2.62432	1.04781	2.62432	-0.600729	0.252732	ASF356_000000000001	1044297	1045029	f					TTGATATTGTGGTCAATCCTTTTTTCATCAAATAAAAAAGCAGGTGAAAATATGAAAGGATTGGCATATACATATTATAGAACGAAATATATATTAAAAATGGAGAAAAAAAATATTGTGTGGTGTTGCATTTTTACACTGATATTTTTGCTGTGTTGTACTGTTTATGCTACAAAAGTATATTCAGAACATATACAAAGTGGTATAGCACAAAAAGTAATACGTTTCCATGTATTAGCAAATAGTGATGCAGAAAATGACCAAAATTTAAAATTAGCTGTAAGAGATGCAATATTACAACAATTAGGAGAAGAATTAGAAAAATATCATGACAAAGAAGAAACAAAGAAATATTTAAAAAATAATATGGATAGAATAAAAAATATAGCATTACAGGAA…
23	0.728395	1.82459	0.728395	1.82459	-0.600789	0.093107	ASF356_000000000001	16050	17994	r	Cell division protein FtsI/penicillin-binding protein 2	COG0768	D!!!M	D!!!M	ATGGAAAAAATTACAATACTGATGAAAAAAAGATTACTGATATTTTTATTTTTAGCTAGTATAGGTTGGCTAATATTGTTTGCTAGAGTAGTATATATACAGGTGGTGTTAGGGGAAGATTTGCAAAGTAAAGCATATGAACAACAAACAAGAGATAGATTGATTGCACCAAAAAGGGGGAGTATATTAGATAGAAATGGTGTAGGACTTGCACTGACAGAAACAGTTAATACGATTAGTGTTATTCCTATACAAGTAAAACAAAAAGAACAAACTGCAAAATATTTGTCAGAAATGTTAGAATTAGATTATAATACTGTGTTAGAAAAAGTAAAACAGAATGTTGCATTAGTACGTATTAAAAATAAAGTTGATAAACAAACTGCACTAGAAATTAGA…
1976	419.079	1050.07	419.079	1050.07	-0.600904	235.593	ASF356_000000000001	1977992	1978208	f	Formate hydrogenlyase subunit 6/NADH:ubiquinone oxidoreductase 23 kD subunit (chain I)	COG1143	C	C	ATGGCAAAAGGTAAAGTAACGATTGACGAGAACTACTGTAAGGGCTGTGAATTGTGTGTTTCTGTTTGTCCAAAAAAAGTACTCAAATTATCAGAAACAAGAATTAATGAAGCAGGTTATAACCCAGCAGAAGTAGTAAATGATGACTGTATCGCTTGTACGAGTTGTGCAAGAATGTGTCCAGACTCAGCGATTACAGTGGAAAAAATAGATTAA
800	1.38018	3.45946	1.38018	3.45946	-0.601042	0.517117	ASF356_000000000001	835654	836764	r	Membrane associated serine protease, rhomboid family	COG0705	O	O	ATGTATTATACTATTTTACAGAATTTTGTAAAAAAACTTATTGAAAATGAATTTGAACTTTATACAGCATTTCACATAACAGAAACACAGCAACATAATAGAGTTATTCTGTTTAAGCAACAAAGCCCTATATTATACATTATATCCATTATAAATGGCGAAAAGATAGAATTACAAAATCATGAAATATTTATGAATAAATATTTACAACAGTTACAAAACTCTTTAACATTATATCATTGTTCTAAAATAATTGCTTTAACAGTTGTAATAGGAGAGTTTTCACAACAAACATCTCAAAAAAATAGTACTGATATATCACAAGTAATTCATTTTGTAAATCAAAAAGAATTACTTGCAGAAGAAAAGTATTTTCATGCCTGGTGGTATGTTTCTTGT…
157	8.88172	22.3082	8.88172	22.3082	-0.601864	5.93548	ASF356_000000000001	156681	156960	r	Uncharacterized conserved protein YggT, Ycf19 family	COG0762	S	S	ATGCAGATACTATTAATACAAACAGTGAATACTTTTTTTAAATTACTAGAGTTTTTAATATTGGCTCGAGTGATATTATCATGGCTTCCTATTGGAAGAAACAATTCATTGGTACAACTTTTGTATACACTGACAGAGCCTATACTTTCTCCTATTAGGTCATTGTTAGATAAATCACCTTTAGGAGGTATGATGTTAGATTTTTCTGCATGGTTTGCAGTAATATTGCTGTATTTTGTTCAAATGCTCATAATTAGTCTATTAATGGAACTATTTTGA
1671	82.0481	206.428	82.0481	206.428	-0.602533	36.0796	ASF356_000000000001	1729332	1729872	f	Ribosomal protein L5	COG0094	J	J	TTGAGTAGATTAAGAAGTTTTTATAATGATGAAATCGTACCAGAAATGACTAAGAAATTTTCTTATAAAAATAAATTAGCAGTACCAAAAATTGAAAAAATCATAATCAATATGGGTGTTGGTGAAGCAAAGGATAATGTAAAAGTATTGGATGGTGCCGTAAAGGATTTAACAATAATATCCGGACAAAAACCAATTATAACAAAAGCAAAAAAATCCGTTGCAGCATTTAAACTTCGTGAAGGTATGCCAATCGGCTGCAAAGTAACATTGAGAGGAAATAGAATGTATGAATTTGCAGATAGATTGATAAACATTGCATTACCTCGTGTACGTGACTTCCATGGTGTAAAAGCAAATTCATTTGATGGACGTGGAAACTATACAATGGGTATAAAA…
1887	29.1115	73.3901	29.1115	73.3901	-0.603333	22.742	ASF356_000000000001	1909003	1909972	f	DNA-binding transcriptional regulator WhiA, involved in cell division	COG1481	K	K	TTGTCATTTTCATATAATGTTAAACAAGAAATTGCACAAAGATTTGGAAATGCACGCCATTGCAATATTGCAGAAATAGCAGGTATTATAAATATGTGTGCATATATAGGGTGTTTCAGAAAGAAATTTTGTTTAAAATTGCAAACAGAAAATTTTTTCGTTGCTAAAAAATACTTTACATTAATTGAAAAAACTTTTAAAATAAGGTGTAATGTAACTGTTAGAAAAAATCAGCACTATCACGGAAATATCATATATATACTGACAATAACAAAAACAACAGACATAGAAAAAATATTGACAGCAACAGGCATATTGTCAGAAGAAAACAAAAAAATATCTAATCAATGTTATATGCCTGTGATACACAGCATTTGCTGCCGCAGAGCTTATATTAGA…
833	2.73173	6.89289	2.73173	6.89289	-0.603689	1.52252	ASF356_000000000001	863851	864850	r	DNA replication protein DnaC	COG1484	L	L	ATGGCCACAAAATCAGAACTGTATAGAACTGCACTGCGTCAATATGAAAAAATACAAACACAAAAACAACACGAATTGCAAAAAAATAGAAATGAAATTTATACTGCTTGTCCTCGTTTACAAGAAATCGAACAAGAAATTGCTTTAACAGGTGTTCATATTGCCCGTATGGTGCTTCAAAAACCGGAAAATATGGAACAACTTTTAAAAAAATTAAAAAAAGCACTTTCACAGTTACAAAAAGAAAAAAAAGCACTTCTTTCTGAACTAGGTTTTTCTGAAAAGGCACTTCAGCTAAATTTTGTTTGTAACGATTGTAAAGATACAGGTTATATTAATAATGTACCTTGTCACTGTATGAAACAAAAATTAATTGATTTAGCATATGACCAGTCTAAC…
390	2.82498	7.12841	2.82498	7.12841	-0.603701	2.54881	ASF356_000000000001	400866	402003	r	DNA repair exonuclease SbcCD nuclease subunit	COG0420	L	L	ATGAAATTTATACATTTATCAGATTTACATATTGGTAAAAAAGTAAATGAATTTTCTATGTTAGAAGACCAAAAATATATTTTTGAAAAAATTATTTCCATTATAGAACAGCAAAATGTAAATGGTGTGTGTATTGCGGGAGATATTTATGATAAATCAATACCACCAAAAGAAGCAGTACAAGTATTTGATGATTTTTTAACTAAAATAGCAAAAAAGAATATACCTGTATTTGTTATCAGTGGAAATCATGATGCAGCAGAGAGAATTGCTTTCGGAGCAGAATTAATGAAACAAAGTAGTGTTTATTTTTCCCCTGTATTTGACGGAAATGTCAATGAAATTATATTAAAAGATGAGTATGGTGAAATAGCAATATATATGCTACCATTTATAAAA…
2496	1.11195	2.80881	1.11195	2.80881	-0.60412	1.36981	ASF356_000000000001	2561718	2562513	r	Enoyl-CoA hydratase/carnithine racemase	COG1024	I	I	ATGAAATTTGAAGAATTAAATGGTACATTAGAAAATATAAAAATAGAATTGGAACAAAACATATTGACAGTAACAATGAACCGCCCTAAAGCATTAAATGCTTTAAATAACCAGACATTAGATGAACTTCAAAAAATTACAGATATGATTAATGAAGATAGTGATGTCTATGGTGTGATTATTACAGGAGAAGGCAGAGGATTTGTTGCAGGAGCGGACATTGTGCAAATGCGTCCTTATAAAAGTGAACAAGGCAGAGACTATGCAGGATATGCACAAGCTACATTTAATAGAATTGAGGCAATTACAAAACCTGTGATTGCAGCGGTCAATGGTTTTGCATTGGGTGGAGGCTGTGAACTTGCTTTGAGCTGTGATATTAGAATTGCATCAGAAAAA…
938	226.953	573.494	226.953	573.494	-0.604262	126.747	ASF356_000000000001	956582	959246	f	Phosphoenolpyruvate synthase/pyruvate phosphate dikinase!!!Phosphoenolpyruvate-protein kinase (PTS system EI component in bacteria)	COG0574!!!COG1080	G	G	ATGATTGAATTATTGTTAGGAGGTATTTTTAACATGGGCAAGAAATATGTGTATATGTTTAGCGAAGGAAACGCTTCCATGAGAAATCTGTTAGGCGGTAAAGGTGCAAACTTAGCAGAAATGACAAATTTAGGATTGCCAGTTCCACAAGGTTTTACAATTACAACAGAAGCTTGTACAGAATATAATGAAGGTGGAAAGAAATTTACACCTGAAATGATAGAGCAAATTGAAGAAGCTCTGAAAAAATTGGAAGAAATTGCAGGAAAGAAATTAGGCGACCCTGAAGACCCATTGTTAGTATCTGTACGTTCTGGTGCTAGAGCTTCTATGCCTGGTATGATGGACACTGTTTTGAACTTAGGTTTGAATGACGTTTCTGTAAAAGCACTTGCAAAG…
167	6.36	16.08	6.36	16.08	-0.604478	1.59	ASF356_000000000001	166258	166558	f					ATGCGTCACAATATTTATGAAAAGGGATATGGATACATTCCTCGTTTGATTATGGAAGACAGAAGGCTTTCTGCCCTTTCAAAATCAATTTATGCCTATTTCTGTAGTTTTTCTGAAGGGAAAGCTTCTCTTTTTCCTCCTCAAGACAAAATTATTGCAGACTTAAATATGACAGAAGAGGTTTATCGCACTCACTTTCAGCTTCTTGTAAAATGTGGTTATATATCATTGCAGCAAGAAAAACGTTCTGATGGTGGTGTTAGAAATATATTTACATTGCAAAAACAAATTGATTTTTAA
237	1.55691	3.93699	1.55691	3.93699	-0.604543	2.43902	ASF356_000000000001	243967	244459	r	Peptide deformylase	COG0242	J	J	ATGAAAGAAGGAAAAACTATGGTAAAAGAGATATTGTTATTAGGAGATACACAATTATATGAAGTAAGTGAAGAAGTAAACAAAGAAGAAGATTTAACAGAACTGATACAAAATTTGAAAGATACATTACTAGATTACAGAAAAAAATATAATGCAGGTCGTGCCATTGCAGCACCGCAAATAGGTGTGAAAAAAAGAGTAATCTATTTTTATACAGACAAAGAAATTGTATTTGTTAATCCAGTGTTGACATTTCCAGACAATGAAAAAATGAAAGTATTAGATGATTGTATGTCATTTCCTAATTTGCTTGTAAAGGTGATGAGATATAAAAGGTGTACCATTACATATATGACGCCAACGTGGAAGCAGAAAAAAATAGAACTAGAGGGGGATTTA…
1919	0.517949	1.31026	0.517949	1.31026	-0.604697	0.863248	ASF356_000000000001	1931795	1932965	f	Phage portal protein BeeE	COG4695	X	X	ATGATGAATGGTAGTACACCTATATTTTCGCAATTTGGTAATGATATTTATGCAAGCGATATTGTACAAGGGTGTATACGATGTATTGCAACAGCGATAGGAAAATGCAGTCCAAGACATATCAAAACAGATGAACAAGGTATGCAGAAAACGGTAAAAGGAAGTATTAACAGATTATTGCATTTCCAGCCTAATCCTTTTATGACAACAACAGATTTTTTAGAAAAAATTGTATATTTAAGGGAAATGTATAAAAATGCTTTTATTTATACTACATTTAAAGAAATTCCTATAAAAGAGGGGTATGTAAAAAGAGAATATACTGGATTTTATCCTTTGCAACCTATTCAAACAACATTTTTAGAAAATGAGAAAGGCACACTTTTTATAGAATTTTTG…
2544	0.600423	1.51903	0.600423	1.51903	-0.604732	0.320648	ASF356_000000000001	2605763	2611439	f	Superfamily II DNA or RNA helicase, SNF2 family!!!Adenine-specific DNA methylase!!!Adenine-specific DNA methylase, N12 class	COG0553!!!COG0827!!!COG4646	K!!!L	K!!!L	ATGGAACAAAGACATTATGAAAATGTACTTGCTATGTTGGAACAATATGAAGGTAATACAGAACAAAAAGACATAGCAAAAAAGCTCATGGAAATAGCAGTTTCTATGGTAGACACGCATAACAGCCAATATTTTAAAAATATGTTACTGAATTTAGAAGATACCTATTTAGGAGAATTAGACCAACAGCAAGCACAAAATATTTTTAGAGAGGTTTGTATAGCAAGTATGCAGTATATATTACTACATAGATGTGGTATTGATACAAGCAAATATATTTCTGATAAAGATTTGCAAAATATTATGATGTTTACCACACCTGAAATGTTGCACCATTTGGGAACGGCTGTGAATGAAATTTCAAATGATGTATTAAGAAATATAGAAAAAACAGTCAAA…
64	9.73791	24.6449	9.73791	24.6449	-0.60487	7.48164	ASF356_000000000001	58587	61338	r					ATGGCACGAGAAAAATTTATACTAATGTCTGAATTGACAGAAGAACAAAAACAAAGACTTTATTATAATAACGACCCAATTCGTAAAATAATGCTGTGGGGAAAAGACAGCAAAGAAAATAATTGTTTGCTGGTATTATATGGTATACAAGGAGTTGAAATAGGAGTAAAAAAGTCTTCTAATCAATATTATATGAATGGTTATTTATTACAACCAGTAGTAAAGTATACACATTATGCAGTATTTCATGGCGAGAAGGAACATTTACCTTCTATTCCCAATACATATTATTATATAGAAGAAAAGTTGCTCTGTTATAAAAGAGGATATAAAACGGCAAAAGAAAAATGGGATTATAATAGAGAGCAACGTAGGTACATAAGACATCTCATTATTGAC…
1624	1.50178	3.80308	1.50178	3.80308	-0.605115	0.338078	ASF356_000000000001	1691908	1692751	f	Uncharacterized membrane protein	COG2035	S	S	ATGGCATTAGCAGACAGCGTTCCAGGTGTGTCTGGAGGAACAATAGCATTTTTGTTAGGACAGTATGACAATTTTATTAACTCTTTAAATGATGTAGTAGCAGGAACAATGAAACAAAGAAAAAAGGCAATTCATTTTCTATTACAGCTTATGATAGGTTGGATAGTAGGATTTATATTAGCAGTAATGATATTGACAACAGTATTTGAAAAACATATTTATCAAGTCAGTTCTTTGTTTTTAGGATTTATTGTGTTTTCTATACCTGTTGTAACAAGAGAAGAAAGAAAATACTTTTTAGGACATGGTAAAAATATTGTATATATGATAGCAGGTATTGCTATTGTAGTACTAATTACTTATTTAAATACTACAGCAACAAAACAAAACTCTTTTGAC…
1567	1.75292	4.44006	1.75292	4.44006	-0.605203	1.02485	ASF356_000000000001	1625196	1625880	f	Cytidylate kinase	COG0283	F	F	ATGAATAATTATAGCATTGCCATTGATGGGCCAGCAGGTTCAGGTAAAAGCACTGTAGCAAAACAAATTGCAAAAAAATTAAATTTACTATACATTGATACAGGTGCTATGTATAGAGCAGTAGGATTATATTGTTTAAAAAATGGTATTGATTTGAAAGAAGAACAAAAAATTGCTTCTGCATTAAAAAATATAAATATGAGTATAGAATTATTACAAGGAATACAAAATATATATTTGAATGGTGAAAATGTAACAGAAAAAATTAGAACACAAGAAGTAGGAAAAGCAGCTTCTGATGTTGCTGCAATATTAGCAGTAAGACAAAAATTGGTACAAATACAAAGAGATTTAGCAAAAGGGCATAGTGTAATTATGGACGGAAGAGATATAGGAACA…
332	6.43882	16.3249	6.43882	16.3249	-0.605583	2.4121	ASF356_000000000001	338910	339621	f	Glyoxylase or a related metal-dependent hydrolase, beta-lactamase superfamily II	COG0491	R	R	TTGGTAGAATTGTTTACATTTGGTATAAACAACTGTTATGTGCTTTCTGGAGAAAAATATGCAATACTGATTGATACTTGTCCAGAACGCTATGCAAATACACTTTTTGAAACAATAAAACATAAAAATATTACAATGCTTCTTATCACACATGGTCATGCTGATCATATTGCTTGTGCAAAATATATTTCTAAAAAACTGCATATTCCTATTGCTATGCACCAAAAAGACCAAATACTTATACAACAACCTTCTGCACAAAAAATGTCTGCACTTACACCTTTAGGAATTGTAATGTGTCAAAAAGTTAAACATCAAAAACCAGTAGCTTTTTTTGAGCCAGATGTTTTTTTAACACATGGTCAACGTTTAGAAGAATTTGGTGTAAAAGGAAGAATA…
415	2.08186	5.28245	2.08186	5.28245	-0.605891	0.179204	ASF356_000000000001	422562	423918	r	tRNA/tmRNA/rRNA uracil-C5-methylase, TrmA/RlmC/RlmD family	COG2265	J	J	ATGAAAAAAAATGATAGCATTGTATTAGACATAGAAGAAGTATTATTTCCCAATAAAGGGATTGGATATATAGAAGGACAAAAAGTAGTTGTAAAAAATGTTTTACCAAAACAAAAAATAGAAGCACGTATTACAAAAAAAAGAAGTAGTGGCATAGAGGCAAAATTAGAAAAAGTGTTACAAAAATCTCCTTTTGAACAACCATCAGAGTGTCCTCATTTTTCGCTTTGCGGGGGTTGCACTTATCAAAATATGGATATTGCATCAGAAATTGCTATGAAAGAAAAACAAGTAAAAACATTACTGGAGCAAGCAAATATTATTGTAAAAAGTTGGGAAGGAATATTATCTTCTCCAAAACAAAAAGCATATCGTAACAAATGTGAATTTTCATTTGGA…
1236	0.633279	1.6092	0.633279	1.6092	-0.606463	1.00383	ASF356_000000000001	1268052	1269879	r	Type IV secretory pathway, VirD4 component, TraG/TraD family ATPase	COG3505	U	U	ATGTTGAAGAAAAAGAAACAAAACAAAAATGAAAATAGAAAACAAAATAAAAAGAGAAAAAGATTGAAATTTAATATTAAAACAATAGATTTCAAAAAACAATTACAAAAAAATTTTCCTTATGCTTTTGTTTTTTGGATTTCAAACAGATTAGGAGAATATTTTAGGCTTTCCTATCAAACAGATATTTTTTTAAAAGTGATTGATTCTCTAAATGGTTTAGCAAACTTAGGAAGTGAGCCTTTTCCTAGCCTGCACCCTTTTGATATACTCATTGGTATTTGTGGTGCAATTAGTATAAAAGGTATTGTCTATTTCAAAGGGAAAAATGCAAAAAAATATAGAAAAGGTGTAGAATATGGTTCTGCAAGATGGGGAACTTCTGAGGACATCAAACCT…
1719	9.86973	25.1312	9.86973	25.1312	-0.607272	3.67433	ASF356_000000000001	1773035	1774079	r					ATGGGAGCATTTGATTTTGAAAATAATAAGGTTGATTTAAGTGCAGAATGTAGAAATTGTTGCGGCAACAATACCAATGAAGAATGTATTATTGCACAAAAGATATTTGACCAATTAAGATTTCAAAAATGTCTTTCTCCTGCTATTATAGGTCCTGCAAGAGCAGCAAGAGGCATTTCAAATGGTACAGAAGCATTTTGTGAAGGAGATGTTATTGTTCCTCCATGTAATGCAGTCAGCGTATCTATCAAAAACACATCTTTATCTAAAATTGATATTATAAGCAAAAAGAAAAATCCTTTCCGTTCTAGTTGCTGGGACGTAGAAGTAAAATACACATTTTTATATACACTTGATTTCAGAAATTGCGAAAGTGTTTGCATAGGTACTATTGAAGGT…
1675	75.7407	192.877	75.7407	192.877	-0.60731	44.4012	ASF356_000000000001	1731010	1731172	f					ATGCTGATGAGCATATCAGAAGAAAAGTTGGTAAGACCGGTAAGAAATAATATAATAAATTATTTATATCGGAAAGTGACTAATTTAGAAGCTGACAAAGTCAAAAATTTTTTATATCATATATATGTATTATGGCTTTGTGGAGTAGTAAAAAAGGAGTGA
954	137.338	349.887	137.338	349.887	-0.60748	78.6537	ASF356_000000000001	979390	979621	r	Ribosomal protein S18	COG0238	J	J	ATGATACAGAAAAAACGTGGACGTAGAAAAAAACGTGTTTGTGCGTCTTGTGCAGATAAAGTAACAACTATTGATTACAAAGATATTAACAAATTAAGAAGATATGTTTCTGAAAGAGGAAAAATTCTTCCTAGAAGAATTACAGGTAATTGTGCAAAACATCAAAGAGCTTTAACAACAGCAATTAAAAGAGCTAGACACGTTGCATTGATGCCTTATACTCAAGATTAA
1832	33.2829	84.8883	33.2829	84.8883	-0.607921	24.6901	ASF356_000000000001	1857676	1858231	r					ATGAATATTTCTTTATTAGATATGTCACCAGCTTATTCTGTTTCAACACAATTTCACCCTGTTGAAAATTTTTCACAATCTGCTCAAAAGGATACTATGCAATATCAACAAGGCAATACCGATAATGCTTCGCCTGTTGCACAATATCAAACTCCTTTTGATACATTAGAACTTTCTAACACTTCCCCAAAAAAAGACGAAAAAGATATTTCTAACGAGGAGTGTCAGACTTGCAAAAATCGCAAATATCAAGATGGTTCTAATGACCCTAGTGTTTCATTTAAAACACCTACCAAAATATCACCCGATAGAGCAGCAGCAGCTGTTCGTAATCACGAAATGGAACACGTTTTTCATGAACAGGCAAATGCTAAAAGAGAAGACAGAGAAGTGGTTTCT…
2108	3.25	8.29167	3.25	8.29167	-0.60804	2.56061	ASF356_000000000001	2143109	2143373	f					ATGTCGGCAAAAAATAAAGATTTCGATTATTGGAGTATGGCAATACAAATATTACAAGAAAATAACTATATTGTTTCCATGTGTCCCTATGATAATGGCTATATTCACTGGGAGGCAATAAAATATATTGATGATGAAAGAAAAATTTATGATAGATTAGTATCAGATGATATATTAGCAGTATTAGGTTTAATGCAAATATTACCTGATTGGAAATCTGGTGAGGTAATAAAAGAAGATTATTATGAAAGAATTGATTTTTGA
156	8.71247	22.2303	8.71247	22.2303	-0.608081	4.94275	ASF356_000000000001	155875	156661	r	RNA-binding protein YlmH, contains S4-like domain	COG2302	R	R	TTGCAAAAAGAACAATGGCTTAAAAAAATGCAACCCCAACAAAGACTTTTATTTGCTAAAGTATTAGATGCAGCACAAAGTAGTATGATACATCATAAAAAAACAACAACAGACTTCATAGATAGAGAAAAGAGTAGTATTTTTTTTGAAGAAGTAAAACAAATACAATATTTACAGGCAATGACTTTTGGAGGAAGTTCAGAAAGTGAAAGACGCATGATAGCATTTGCACCTGATAATATGGAATTAACAGAAAAAGATTTTCCTATAAAAGCATTGCACATTACTAAAAATAATAAATTTGGACAAGCAAATTTAAGTCATAGGGATTATTTAGGTTCTATATTAGGTTTAGGTATAGATAGAGCAAAAGTAGGGGATATTATTGTTTTAGAAGAG…
887	1.58277	4.03855	1.58277	4.03855	-0.608085	0.45805	ASF356_000000000001	917703	918144	f	Predicted transcriptional regulator YdeE, contains AraC-type DNA-binding domain	COG3708	K	K	ATGGAATATGAAGTAGTAATGTTGGAAGAAAAAAGGGTAGTAGGTTTTTGTCAAAGAACAGGAAATGACAAAGAAGATATAGGTAATGTCATAGGTGGATTGTGGAAAAAATTGACACAAGTAAATGATATACAAGGAAGAAAAAACAAAAAATATATAGGATTGTATACAGATTATATAGGTATGGAATATGATACTACAATAGGGTGTGAAGTAAATAAAAATGCTCCAATACCAAAAGATATGACAGAAAAAATAATACCAGCAGGAAAATATGCCAAATTTGTGTTACATGGAGATGTTGTAAAAACAGTGCAGAAAGCATGGGGAAATATTTGGAAAATGAATTTAGAAAGAACATTTACAGGCGATTTTGAAGAATATCAAGAAGGTGAAGAT…
1448	0.607976	1.55154	0.607976	1.55154	-0.608147	0.305493	ASF356_000000000001	1505988	1507317	r	Na+-driven multidrug efflux pump	COG0534	V	V	ATGAAAATACAATTATCAGACCACTTTAACTACAACAAATTATTAAAATTTGTATTACCATCTATACTTATGATGATATGTACCTCTATATATGGTGTTGTTGATGGTTTATTTGTTTCCAATTTTGTAGGAAAAACACATTTTGCTGCAGTAAATTTAATTATGCCTTTTTTTATGGGCATTGTAACAGTAGGATTTATGATAGGTACAGGAGGCAGTGCTATTATAGCCAAAACATTAGGAGAAGGCAAAAAAGACAAAGCAAATGAATACTTTACTATGCTTATTTGTTTGACAGTAATATTAGGTATTGTTGTCACATCACTAGGATTATTATTTTTACGCAATATTGTTATAATACTTGGTGCAAAAGGTATACTAGTAGAATATTGTGTAACA…
2267	0	2.55238	1	2.55238	-0.608209	0.3	ASF356_000000000001	2328789	2328999	r					TTGCAAGGTACAGAAAAAGGCAATGTGTTTGTATTGCTTTCAGATTGGACAGAAAGCTATTTATCACAACTGGAAAGCTTCCCAGAGGGAAAATATAAAGATATGGCAGACGCTTCTAGTAATGGTTTTGCAGAACTGACAAAGGGTAATACAGCTATTGTACCTCCTGATTGCTTTGCTGAAAAAGATAGAGAAAATGGCTGGATATAA
808	17.7664	45.3862	17.7664	45.3862	-0.608549	13.5035	ASF356_000000000001	841843	842695	f	DNA-binding transcriptional regulator, MerR family	COG0789	K	K	ATGAAAACAGTAAAAGAAATATCAGAAATTACAGGTATCAGTATACGCACATTACATTATTATGATGAAATAGAATTACTTTTACCTACAGAAAAAAGTGAAGCAGGTTATCGGTATTATGATGATAAAGCACTGGAAATATTACAACAGATATTATTTTTTAGAGAATTTGATATTCCGTTAAAAGAGATTAAAGCAATAATAAAAGAGAGTACTCTCGATAAAAATCAAATATTAAAAATGCAGAGAGATATGCTGTTAACAAAAAAGGAACGTATAGAAAAATTAATAGCACAGATAGACAATATACTGAAAGGAGAAAATGATATGGATTTTGCAGTGTTTAATAAAATAGAAATAGAAGAAATGTTTCAAACAATGCTTGATAATATGCCAGAA…
1910	0.912519	2.33183	0.912519	2.33183	-0.608668	0.63273	ASF356_000000000001	1923189	1924515	f	Replicative DNA helicase	COG0305	L	L	ATGGAAAATGGAATGCCATTTAGTAGCGATGCAGAACAGGCAGTATTGGGGTGTATGTTTTTAGATGAAAATAGTGCTAAAGTGGGATACTCTTTGTTAAACAGTGACGATTTTTTTCAGCAGGATAATAGAATAGTATTTGAAGCGTTTTCAGATGTGCTAAAATCTGGGAAAATTGCAGATGTTGTAACTGTTTCTGAATGTTTAAAACAGCAAAATAATTTTGACAAAATAGGCGGAAAAGAATATATTGTGCAAATTGCTATGAGTGTAGCAACTTCTGTAAGAATGAAAGAGTATGTTAAAATACTGAAAGAAAAGGCATATTTTAGAAGAAAAATAGCACAAGGTAGGGCGTTGACAGAAGCAGGCTTTCAACAGGATAAACAAAAATTGCAG…
1749	7.58712	19.4129	7.58712	19.4129	-0.609171	3.82576	ASF356_000000000001	1790289	1790553	r					TTGTTAAATTGCATAAAAGGAGTTGGATTTTTTATGTATAATTCACAAGAAATAGCTAATCGTGTAAAAACAATGGCAAAACAACAAAATAAAAGTGTTAATGAAGTCCTTGTTGCCTGTGAACTTGGTAAAAATACTATTTCTAAAATGGCAAATGGAACTGATGTCTATTCTAAAAATTTAGCTAAAATTGCTGACTACCTTAATTGTTCCGTTGATTATTTACTAGGTCGCACCGACAATCCTAATTCACACAAGTCTTAA
494	1.77068	4.53133	1.77068	4.53133	-0.609237	0.760652	ASF356_000000000001	502048	502846	r					ATGTTATTTAAAAGAATAATAAGCATAATAACAATATTGAATATATATTTATGTTTTTGTAATGTTGCATTTGCGAAGGAAGTTTCACAAAATACGAATAAAGAATTTTATCGCTATACATTAATATATGAATTAGGTCATGTTTTTACATTAGGACACCCTAATGCTAGCTGTTTATATAAATCTATTATGCAGCCATCAGGCGAAAATGGTGACTCTAAAAAAAGAAGTAATGAAATAACACTACATGATGCGTATGGTGTTTATAATGCTTATAAAAATCCAAAAAACAGAAGCAATACAAATAGAACTAGAGAAATTCCTAAAATTCAAATATTACATTCTGAATTTAATACACAAATAAAGAATATTAATGATGTTGAAGATATGGCACAATGT…
989	4.87479	12.4755	4.87479	12.4755	-0.60925	4.12521	ASF356_000000000001	1011688	1012870	r	7-keto-8-aminopelargonate synthetase or related enzyme	COG0156	H	H	ATGAAAAAAGCACTACAATATTTTAAAGATGATTTAAACACTATTCAAAACGCAGGTACTGCAAAAGAGGAACGTATTATTACAACACCTCAAAAATCACGCATTGATACTACAACAAAAAAACAAGTTGTAAATATGTGTGCAAACAATTATTTAGGTCTTTCTGATAACAGTGCATTAATTGATGCTGCAAAAGAAAGCTACAATAAATGGGGATTTGGTTTAAGTTCTGTTCGATTTATATGTGGTACACAACAAATTCATAAAATATTAGAAAATCGTATCAGCAATTTTTTAGGTATGGAGGATACCATATTATACTCTTCTTGTTTTGATGCAAACGGAGGTTTATTTGAAGCATTGCTCAATGAACAAGATGTTATTATTTCTGATGAACTA…
419	8.39116	21.4762	8.39116	21.4762	-0.609281	4.56122	ASF356_000000000001	426191	426485	r	RNA-binding protein YhbY	COG1534	J	J	ATGTTAACAAGTAAACAAAGAGCCTATTTAAAAGGTATGGCAAATGGCTTGGACAGTATATTTCAAATAGGTAAAAGCGGTATAACACCAGAATTACGAGATACTGTAGATAAAGCACTAGAAGCAAGAGAATTAATAAAGTTAAATGTATTAGATAATAATATGATAGAAGCAAAACAAGCGGCTGGTATATTGGCAGATAGAACAGGTGCAGAGGTAGTGCAAGTAATTGGCAATCGTTTTATATTGTTTCGTCAGTCAAAAAAGAAACCAGTGATTGAATTGCCAAAATAA
149	3.13339	8.0316	3.13339	8.0316	-0.609867	1.22819	ASF356_000000000001	146811	150387	r	Chromosome segregation ATPase	COG1196	D	D	ATGTATTTAAAACAGTTAAGTGTACATGGTTTTAAATCTTTTTCAGATAAAGTAAAATTAGAATTTAATAAGGGTATTACAGCAGTAGTAGGACCAAATGGAAGCGGAAAAAGTAATGTATCTGATGCAGTAAGATGGGTACTAGGAGAACAAAAAGCGAAATCACTTCGTGGTGATAAAATGGAAGATGTTATATTTGCTGGTACAGAAACAAGAAAAGCATTGGGATTTGCAGAAGTAGCTATTACCATTGATAATCAAGACCAAAAAATGCCCATTGATTATACAGAAGTTACTGTAATACGTAGAGTATATCGTTCAGGAGAAAGTGAATATCAAATTAATGGCACAAACTGCCGATTAAAAGATATTCATGAGTTATTTATGGATACAGGAGTA…
649	57.8166	148.286	57.8166	148.286	-0.610102	29.0852	ASF356_000000000001	666840	668541	r	Phosphoenolpyruvate-protein kinase (PTS system EI component in bacteria)	COG1080	G	G	ATGAAAACAATTTCTGTGACAAAAGCTGCTTCAAAAGGTATTGTTATGGGGAAAGCATTCCTTGTAGTACAGCAAAATTTGGAAGCAGATAAGAAATTAATACGTGATAGCGAAAAAGAAATCGAAGTAAAAAAATTTGAAAAAGCAGTAAAAGATACTGTAGCAGATTTGCAGATATTGGCAAAAGATAATGAAATATTTGCAGCACATATGGACGTAGCCAGTGACCCTGACCTTCATGACTCTGCTGTAGATAAAATCAATAGTGAATTAAAAAATGCACAGTTAGCTTTAGAAGAATATATTGACGCAACTGTTGAAATGTTTGAAAATCTTGATGATGAATATTTGAGAGAACGTGCTGCTGATATGAAAGATGTTGGCAAAAGAATTATGTGT…
410	5.25641	13.4845	5.25641	13.4845	-0.610189	6.51282	ASF356_000000000001	418264	419395	f	Predicted oxidoreductase of the aldo/keto reductase family	COG1453	R	R	ATGGTTCATAAAAGTTTTAAACAATTAAAATTGTCAGCACTTGGTATGGGTTCTATGCGTTTACCTTTGGTAGAAGAAAATAATGCAAAAATAGATGAACAAAAAACAGAAGAAATAATTGCTTATGCTATGAAAAATGGTATTAATTATTATGATACGGCTTGGGGCTATCACAATGGAAATTCAGAAATTGTAATAGGAAATATATTGAACAAATACCCTCGTGAAAAATACTACTTAGCAACAAAATTTCCAGGCTATGATGTTTCCAATATGGATAAAGTAGAACAAATTTTTGAAAAACAGCTTGAAAAGTGCAAAGTAGATTATTTTGATTTTTATTTATTTCATAATGTATGTGAATTAAATATTGAACAATATCTTGATGAAAAGTATAAA…
1638	3.0636	7.86184	3.0636	7.86184	-0.610321	1.88158	ASF356_000000000001	1704856	1705312	f	Arginine repressor	COG1438	K	K	ATGAAAGTTGCTAGACATACTAAAATTTTGGAATTGATAGATAGTTATGATATTGAAACACAAGACGAATTAGCAAAAAGATTGCAGGAAGCTGGTTTTACAGTAACACAGGCAACTGTTTCTAGGGATATTAGAGAAATGAGATTAACAAAAATTGCTACTGCAAAAGGGAAACAAAAATATTCTGTTAGTTCGGGGACAAATTCTGAAATAGCAGAACGTTCTGTAAGAGTATTTAAAGAGGCAGTTATTAAAATGGATTATGCACAAAATACATTAGTGATTAAAACGCTTGCAGGTATGGGAAATGCAGTAGGTGCAGCACTGGATAGTATGCAAGAAAATGATATTGTAGGAACATTAGCAGGAGATGACACAGTATTTTGTCTTTTTAAAACA…
1128	3.44593	8.86343	3.44593	8.86343	-0.611219	1.89521	ASF356_000000000001	1161159	1162953	r	Oligoendopeptidase F	COG1164	E	E	ATGGACAAATTACCCAAAAGAACGGAAATAAACACAAATTATGCGTGGCGTTTAGAACATATTTACAGTGATATTGAAAAATGGGAAAAAGATTTTGATACTTCTCAAAAATCTATTGCATATTTAAGCGATTTTTCTGGAAAAATTAGCACATCTGCACAAACATTATTAGACTGTCTTAATCAAAGCAATACTATTTCTCTTATGATAGAACAGTTATATGTTTATGCCTTTATGCACTTCCATGAAGACAGCACAAATGCCACATATCAAACACTTTCTTCTAGAGCAGAAAATCTTATTATACAATATTCTTCTGCTACTGCCTTTATTGTGCCTGAAATACTTACGATACCAGAACAAACACTTACAAGCTTTAGAAAACAATTACCCGAATTT…
441	17.9643	46.2707	17.9643	46.2707	-0.611756	9.23499	ASF356_000000000001	444296	445445	r	DnaJ-class molecular chaperone with C-terminal Zn finger domain	COG0484	O	O	GTGGTGAAGCAAGTGGCTGACAAACGTGATTATTACGAAGTGTTGGGTGTAAGTAAAGGTGCAAGTGATGACGAAATTAAAAAAGCATATCGTAAATTAGCAAAAAAATATCACCCAGATGCAAATCCTGGCAATAAAGAAGCAGAAGAAAAATTCAAAGAATTGGGAGAAGCTTATGAAATATTGAGTGACCCACAGAAAAAAGCACAATATGACCAGTTTGGTCATGCGGCATTTGACCCAAGTAGTGGTATGGGTGGCGGTGGATTTTACAGCAGTAGCTTTGATATGGGAGATATTGGTGATATTTTCAGTATGTTTGGCTTTGGCGGTGGTGGTAGTACTAGAAGAAGTGGCCCAAGACGAGGAAATGACATTCATATCAATATGCAGATTTCA…
601	96.5323	248.811	96.5323	248.811	-0.612026	40.0197	ASF356_000000000001	610586	611702	r	ADP-glucose pyrophosphorylase	COG0448	G	G	ATGAGAGCGATTGGTGTAATTTTAGCTGGCGGTAATAATGAAGGTCGTATGGGAGCATTGACAGATTTGAGAGCATCTGCAGCACTTCCAGTAGGTAGCTGCTATAGAGCAATAGATTTTGCTTTAAGTAGTATGTCTAGTTCTGGGGTACAAAAAGTAGCAGTGCTGACACAATATAATTCACGTTCATTGCATGACCATTTAGGTTCTGCAAAATGGTGGGATTTAGGAAGAAAACAAGGCGGTCTATTTGTACTGTCACCTTATACTAGTAGAGCAGATTCTAACTGGTTCCGTGGAACAGCCGATTCCATGTATCAGAATATGTCTTTTTTAAGACGAAGCAATACACCATATGTTATTATTGCATCTGGTGATGCAGTATATAAAATGGATTTC…
100	130.85	337.311	130.85	337.311	-0.612079	67.8333	ASF356_000000000001	99455	99635	r	Ribosomal protein L32	COG0333	J	J	ATGGCTGTACCAAAGGGACGTGTGTCTAAATCCAAAAGAGATAAAAGAAAAGCCCAATCATGGAAAATTGCGACACCAAATTTAGTAAAATGTAGTAAATGTGGTGAATTAATGGTACCACACCGTGTTTGCAAAGCTTGCGGTTCTTATAATAAAAAAGTTGTTATAAACGTAGACTAA
152	3.13934	8.09325	3.13934	8.09325	-0.612104	1.86817	ASF356_000000000001	152645	153578	r	Pseudouridylate synthase, 23S rRNA- or tRNA-specific	COG0564	J	J	ATGGAAGTTTTAACATGGGTAGCAGAACAAGAAGATAAATCAAAAAGAATTGATGTATTTGTAACAGAACAAATAGAAGAATTAGAACAAACAATTTCTAGAAATAGAATACAAAAGTTAATAGAACAACAACATTTAAAAGTAAATGATAACAATGTAAAATCAAATTATAAATTAAGAGAAAAAGATGTTGTTGTATTGACAATACCAGATGTAGAGGCAGTAAAAATATTGCCAGAAAATATAGATATTAATATATTGTATGAAGATAAAGATATTATTGTTGTCAATAAACCGCAGGGTATGGTAGTGCACCCTGCGGCAGGACATATGACAGGGACGCTTGTTAATGCACTTTTGTATCACTGTAAAGACCAGCTTTCTGGTATCAATGGGGAG…
737	19.014	49.0639	19.014	49.0639	-0.612465	14.1537	ASF356_000000000001	765296	765797	f	Uncharacterized conserved protein YchJ, contains N- and C-terminal SEC-C domains	COG3012	S	S	ATGACATTATATGAAAATTGGATGAACAAAGCATTTAGTAAAGATGGTAAAAGTATGGAAGCAGTTTGGGATGACTTTTTACCAAAGGAACAAAAAATATATGAATATATTTTAGGAGAGAAAGTAAATGTATTAGAAGGAGCAGTTTCTGAATTAGCACTTCGTTTTGGCGTAACAGCAGAAGAAATTATTGCATTTATAGATGGTATCAATGAAGTGCTACCAAAACCATATGATATGAATGAATTAGAAGCAAACAGTTCTGTAAAATTAGAAATTGATTTTGAGAAATTGTATAAAAAAATGGTAGAATATAAAGCAGAACATCTCTATAAATTACCACAATGGGATAATATTTATACAGAAGAAGAAAGAAAGAATTTTACAAAAGAACAGAAA…
1935	0.695946	1.8018	0.695946	1.8018	-0.61375	0	ASF356_000000000001	1943595	1944039	f					ATGGACTGGGCAACGACATTTGCAAAAGAATTAAAACAAAGAGAAAATCCTGCTATATTAGGGGCAATATTAGGAATAGTGATTACACCACCTCCAAAATTAAAAATCAGTATATTAAATGGTAGTGTTTTGCTTACAAAATGCTATGTACTTGAAAATTTACTAAATGGATTTACTAAAATTGCCACAATACCAGAACAAATAGCAACAGGTACAGCAAATGGAAAAGGTACAACAAATATTGTAAATGATGGGGGAGAAGGAGCAAGCCCACACAGTCATACTGTTACAACAGATGTCACTATAAAAACAATAGCACTACCAAGTGCAGAAATTTGTTTTGAGGATACTTTAAAAGCAGGTGATGAAGTATTGCTTGTAGTTTCTCCAGATAATCAA…
1492	4.77033	12.3557	4.77033	12.3557	-0.613915	5.56459	ASF356_000000000001	1547585	1548212	f	DNA-directed RNA polymerase specialized sigma subunit, sigma24 family	COG1595	K	K	ATGGAACAACAAAGCGTTTATAGTGGGCAAAAAGATGAAGAATTAGTAAAATTAGTACAGCAAGGAGATAAAAGGGCACAAGAACACTTATTCAATAAATATAAACCTCTTGTAAAAACAAGAGCAAGAACATATTTTTTAATTGGGGCAGATACAGAGGATATTATACAAGAGGGTATGATAGGACTGTATAAAGCAATGAGAGATTTTCAAAAAAATAAAAATGCTTCTTTTAGAGCATTTGCGGAACTTTGTATCAATAGGCAAATGATTACAGCCATTAAAATGGCAACAAGACAAAAACATATACCATTAAATTCTTATGTTTCTTTAAATAGGCCTGTGTTTGAACAAGAGTCAGAAGAAACTTATATGGATATGCTTATGGGAGGAGAAATA…
140	6.28218	16.2739	6.28218	16.2739	-0.613973	2.41254	ASF356_000000000001	139407	140013	r	Ribosomal 30S subunit maturation factor RimM, required for 16S rRNA processing	COG0806	J	J	ATGCCAAATAGTTTGGTATATAAAATTAAAAATAGTTTTGGCACAGGGAGTTTCCCTGTGCTATTTTGCATTTTTAAGAAAAAAGAGGTGTATTATAGTATGGAACGTTATTTTGAAATAGGTAAAATTGCAGGAACACATGGCTTAAAAGGAACATTACGTGTATTTCCTACAACAGAAGACCCATCTCGTTTTGAATTATTAAAACAATTTATAGTAGAAAATAAAGGAAAAAAAGAAACCTTTCATATAGAGAAAATTGCATATCATAAAAAATTTGTATTAGTAACAGTAAAAGAATTAAAAGATATTAATGAGGCAGAATATTATAAGGGTGCAACAATTTATATACCAGAGCAAGAAGCATTACCATTAGAAGAAAATGAGTATTATATGCGT…
1166	128.754	333.579	128.754	333.579	-0.614023	73.7831	ASF356_000000000001	1195942	1196320	f	Ribosomal protein L7/L12	COG0222	J	J	ATGGCAAAATTATCAATTGAAGAAATCATTGCAGCAGTAGAAGAATTGACTGTATTGGAACTTAATGACTTAGTAAAAGCAGCAGAAGAAAAATTTGGTGTATCCGCAGCAGCAGGTGTTATGGTAGCAGCAGGCCCAGCAGCAGGTGGTGCAGCAGCAGATGAAAAAACAGAATTTGATGTAGAATTGACAGAAGTTGGTTCTGAAAAAATTAAAGTAATCAAAGCTGTTAGAGAAGTAACAGGACTTGGATTAAAAGAAGCAAAAGAAGTAGTTGATGGTGCTCCTAAAATATTGAAAGAACAAGTTTCTAAAGAAGAAGCTGAAGAAATCAAAACAAAACTTTCTGAAGTTGGTGCAACAGTAACATTGAAATAA
2455	1.41737	3.67367	1.41737	3.67367	-0.614182	0	ASF356_000000000001	2526185	2526899	f					ATGAGAAATATCAAAAAAGTTTTTGTTTTAATTTTATGTATCTGCTGTTTTACTGTCTTTACTATCATTACCATTGCTGCACAAAAAAATGAAAAAGTGGAACAGGGTGATTTTAATGAAAATCCTCTTCCTGAAATTGCAAATTTAGACCAATATGCTATAAAAATATATGGAGTAAAATCATCAGGTGTTGTAGTTTGTTTTGAAAAGGAAAGTAAGTTTTTTGAATGGAATTGGCAAAACAGTATTGGAGAATTGCCTGTTATTGTTTTTGAAGATTTTAATCATGATGATAAAAAAGAATTGTGTTATATTGCAAATTTATATCAAGGTAATGGAACTTCTTCACAAGAACTTCATCTATTAGAAATAGAAAAAACAGAGGAAGATACTTTATGG…
634	1.0359	2.68615	1.0359	2.68615	-0.614357	0.603077	ASF356_000000000001	649985	650960	r	Predicted choloylglycine hydrolase	COG4927	R	R	ATGAGTATATGGAAAGGAAATCGTTATCAAGCTGCTTTAGAATATGGTAGTCATATTGTTAAAAATGATATTTTAAATATGATGTTAAGTGATGAAAAAAAGGCATTTACAAAAAATTGTATACCATTATATCAAGAGTATTATCCTGAAATATTAGAGGAGATAAAAGGAACTGCAAAAGGAATGTCTGTTGATTGGGAAAATATTGCTACATTTTTATTTAGTATGTATTGTTTTGATGTACAGAATAGGTGTTCTAGTTTTGCCTTTTACGATAACGGTAAAACAGTACTTGGTAAAAACAGTGATTTTTTGACATTTATAGAAAATATATGGGATAGTGTATATTATGATATAGAAGGAGGCTATCGTTTTGTAGGAAATACTACAGCATGGACA…
1328	14.1344	36.6544	14.1344	36.6544	-0.614386	10.1387	ASF356_000000000001	1370535	1372893	f	Exopolysaccharide biosynthesis protein related to N-acetylglucosamine-1-phosphodiester alpha-N-acety...	COG4632	G	G	ATGAGAAAAAGGCATTTTTTCATGAAAAAAATAATAGGGCTTGTGTTAGCAGGTAGTATGTTATGTTCTGCATGGAATGTACAAGCATTTGCAGCAGAAATATTGCATGACCAAATAAGTACAGAAATCGTTACAAAAGGGGTTACATATGAAAAAAATCATAGATTTACAACAGAAGGCTGGCAAGATATTCATGTATTAAAAATAGATTTGAATGACCCTAATTTAGTATTTCAACCATTGGAGTCCCAAACAGAATATGGTTTAAAAGAAACACTTTTAAAAATGGTAGAAGATACAGGAGCAGTAGCAGCAGTAAATGGGGACTTTTTTGGTATGAAAGGAGAATATTCTGCATCATTTGGCCCAGTAGTAAGAGATGGAAATATCATTTCAGCA…
828	2.10112	5.45094	2.10112	5.45094	-0.614539	1.26816	ASF356_000000000001	858260	859595	f	Fe-S oxidoreductase, related to NifB/MoaA family	COG1625	C	C	ATGGAGCTAAAACAAAATGTGATTATCAAAATAGAACAAGATAGTATTGCACAAGAATTAGGTATACAAGCAGGAGATATTTTACTAGCTGTGAATGGACAAAGTGTACAAGACGTTTTTGATTATCGATATTTGATGCAAGAAGAATATGTTGAATTGACAATACGTACTATAGAAGGAGAAGAATATATTGCAGAAATAGAAAAAGAAGAAGAAGAAGATATTGGTATTATATTTGAAAGTGGTTTGATGGATAATGCCAAGAGCTGCAAAAATAAATGTATATTTTGTTTTATAGACCAGTTACCAAAAGGTATGAGAGAAAGCCTTTATTTTAAAGATGATGATTCTCGTTTGTCATTTTTGCAAGGAAATTATGTTACATTAACAAATATGTCA…
1499	1.34783	3.49758	1.34783	3.49758	-0.614641	2.17391	ASF356_000000000001	1554144	1554351	r					ATGTCAAAAGAATTTATTGTAACACCTAAAAATATAGATGACGAAGAAAATACTTATATAAATATGACATTAAGAATGAAAATAAAAACACAAAAAGAGTTTGATGAATTGGCAAAAAGAAGTAAACGCTCCAGAAATGAATTGATGTGTATGGCATTAGAGTATGCTTTAGAAAACTTAAAATTTACTACTAAAATTGAAATATAG
63	11.1234	28.8744	11.1234	28.8744	-0.614766	8.32201	ASF356_000000000001	56815	58582	r	Predicted transcriptional regulator, ArsR family	COG2345	K	K	ATGCAAGTAAATTATAAATATGCAAGTCCTTCTCAGTGTAGACAAGTCAATAATCAAACAACATTAGGATTTAGTGCAGATTTGTCAAGAGATGAAAAAGTTTCTTTTTCAGGCAAATTAAAACACCCATTATTGTTTAGAGATGCTATGCTTATGTTAAGAGATATTGTTGTTTCAGATATGAGCCAAAAACAAAAAGAAAGACCTGAATATTTTGAGTGGCTAGACCAAGAAATTGAAAGACGTATTAAAACACATGAACAGTATGCACCTAAAATTAGAGAAGGATTAAAACAAAAAATGTCTGTTTGTGATGAAGAATTGTCACAGCAAAATGAAGAAATCAAAAAATTGCAGAATATACAAAGAAATTTGCAAAAACAAATTGACGCATATGAT…
2557	2.29439	5.95991	2.29439	5.95991	-0.61503	2.47079	ASF356_000000000001	2624038	2624911	r					ATGAAACAATTTAAAAGGATAATCGCTACTACAATTTTATGTTCTCAAATTTTAACACAAGTATGGGCAAATGAAGTAGTGCAAACGCCTTGTTATATTAATATAGTTGATGTAGAAAACAGTGATTTTGAAAATGGAAACTGGAAATATAAATTTACTGCTTCGGATAGCACTTCACTTACATTAGAAGAAGGACAAAAGCATACATTCCTTATTATAAATGGTAAAATATCCTTCGAAAATGTTGTCATTCAAAATGATATTTCTTTTATTTCACTGGAAGGAATTTGCAAAGAATTAAATTTGCAAAAAGAAGAAAATAAAAATAGTATCAAAAATGGACTAGATAGTATTGTAATAGATAGTTCTCTTTCCGTCAAAAAGAATAATGAAATACTA…
2560	2.53092	6.57488	2.53092	6.57488	-0.615062	2.1372	ASF356_000000000001	2626803	2628873	r	Type I site-specific restriction-modification system, R (restriction) subunit and related helicases ...	COG0610	V	V	ATGTCAAATTTTTTTACAGAAGCAAATTACGAAAATGCCATTATAGAATTATTTCGAGAAATGGGTTATCATCATGTTTACGTTCCAAATATTGAAAGAGATTTTAATAATCCTCTCTATGAGGACGAACTAGAGCAAGCATTATATCGTATCAATACTTCTATGCCTGACGCTGCTATTGCTGATGCTCTCTACAAATTAAAAAATTTTGAAAGTGCCGAACTGATACAAAAAAATGCTCTATTTATGGATTACATACAACACGGCATAGAAGTACGATATTTTATAAAAGAAGAAGAACATTCTGGTATTGTTTATATTGTAGATTATAAAAATCCAGACAATAATTCTTTTATTATTGCTAATCAGTGGACTTTTATTGAAAAAAGTAATAGACGT…
1680	93.555	243.043	93.555	243.043	-0.615069	46.8	ASF356_000000000001	1732800	1734000	f	Preprotein translocase subunit SecY	COG0201	U	U	ATGATATTTGCAATAGTGAGATTAGGTACAATTATTGCGATACCAGGAATTGATGTAGTAGGAGTGAAGGAAGCACAGCAAGCAGCAGGTATAGGAACACTATATAGTATGATTGCTGGAGGAGCAAATTCACAATGGTCAATATTTGCAATGGGTATTGGGCCATATATTACATCTTCTATTATAATGCAGTTATTGACGATTGCCATACCAAAATTGGAGCAAATGTCAAAAGAGGGAGAAGAAGGACGAAAAAAAGTACAATCTTATAGCAGATATTTAACAGTTGTGCTTGCATTATTGCAGGGACTTGGTGTAACATATAGCTATAGAGGTTTGTTTATAGCAGATAGTATGTTACTGTATGTAAGTTCTGTAGTAACACTGATAGCTGGTTCT…
867	6.19092	16.1095	6.19092	16.1095	-0.615698	3.53365	ASF356_000000000001	898264	899542	f	UDP-N-acetylglucosamine enolpyruvyl transferase	COG0766	M	M	TTGGGAGGAATTGAAGTTTTTATGAATAAATTAATTGTAATGGGGCAAAAGCAGTTAAAAGGAGAAGTTTGCATTAGTGGTGCAAAAAATGCAGCAGTTGCGATTATTCCAGCAGCGATAATGGCAGATGATGTGAGTGTTATTGAAAATCTGCCTTGTATAGAAGATGTAAGCAGTTTATGCAATACAATAAATAAAATAGGAGCAAAAAGTTCTTTTTTAAATAAACATACATTACAAATTGATGGAAGAAATATCAATAATATTTGTGCTACTTATGAAGAAGTACAAAAAATTCGTGCATCTTATTATCTTTTAGGGGCACTTTTGGCACGATTTAAAAAAGCAGAAGTTGCTATGCCTGGAGGGTGTAATTTTGGTACAAGACCTATTGATTTG…
2424	0.775378	2.018	0.775378	2.018	-0.615769	1.08855	ASF356_000000000001	2496653	2498042	r	Sucrose-6-phosphate hydrolase SacC, GH32 family	COG1621	G	G	ATGGAAAAAAAAGAATTTGAAAAGTATACATATATTACAAAAGAAAATGAAAATTATATAAGAAAATTGGCAAATTACTGCCAGTCTTCTCCACATAAACCTAAATTTCATATAACACCGCCTTGTGGTTTATTAAATGACCCAAATGGTTTAGCATATTATAATGGAAAATATCATATTTTTTATCAGTGGCATCCCTTTGATACAAGCCATGGTATGAAACATTGGGGGCATTTTATATCTGAAGATTTAGTAATTTATCAACATTCTAATGAAATACTAATTCCAACAGAGGAATATGAAAAAAATGGCTGCTATTCAGGAAATAGTATACAAATTGGGGAAAACTTATTTTTATATTATACAGCTAATTATAAAAGTTCAAATGGAAAAGTTCCT…
2070	6.23064	16.2363	6.23064	16.2363	-0.616253	5.13325	ASF356_000000000001	2085057	2087511	f	ATP-dependent Clp protease ATP-binding subunit ClpA	COG0542	O	O	ATGCAAAGAAAATATACAAAAAAAGCACAAGCTGTTTTACAACTAGCACAAGAATCTGCTTTAAAATTAGGAAATCGTTTTATTGGAACAGAGCATATATTATTAGGACTAACATTGGTTAGAGATAGTGTAGCATGCAAAGCATTAGAAGAACAAGGCGTTACATCAGATGGTATATTTGAAAAGATTGCTACTTTAATGAGTCATAGTACTATATCTTATGTTCCACAAGATTTTACTCCTGGTGCAAAACGAGTATTGGAATTTAGTAATCAAGAGGCACAACATATGGGAACAGGATATGTAGGAACAGAGCATTTACTTTTATCTCTAATGAAAGAAACCGACAGTATTGCTGTAAAAATATTAATAATAATGGGAGTGAATGCACAGAAGTTA…
1804	1.30104	3.39295	1.30104	3.39295	-0.616545	0.579235	ASF356_000000000001	1828101	1830114	f	Phosphotransferase system IIC components, glucose/maltose/N-acetylglucosamine-specific!!!Phosphotransferase system IIB components!!!Phosphotransferase system IIA component	COG1263!!!COG1264!!!COG2190	G	G	ATGGGTAACAATAGGGTGGTGACATTCAGTTGGCCAAACCTTCATTATTATAAATTATATTTATTAAGAATGGAGGAAAAAGTTATGGGTAAGTATGAAGCATTAGCAAACGAAATTGTAAAACAAATAGGAGGAAAGGAGAATGTAAGCGGTTTAACACATTGCATTACACGTTTGCGTTTTAAGCTAAAAGATGAAAGCAAAGCAAATGATGATGTGTTAAAAAATATGGACGGTGTTGTTACTGTTATGAAAAGCGGTGGACAATATCAGGTTGTTATAGGCAACCATGTAGCAGATGTATATGCTGATGTTTGCCCGCTGATTGGCTTGGAAAGCAAAGCAGCATCTTCAGAGGAAGAAGAAAAAAAGAGTAATTTAATTGATATTGTTTCTAAT…
1915	1.40808	3.67273	1.40808	3.67273	-0.616612	0.761616	ASF356_000000000001	1928415	1928910	f					ATGTCAGAAACGGCAGAACAAAAAATAATGAAATGCCTTAAAACCATTGAAGAATGGGCATTGCAGGGATTAACAGAAGCAGAAATTGCAGAACTTTTAGGAATAGGTTATTCCACGTTTCGCAAAATAAAAAAGCAAAATGTAGCACTTTTAGCACTTTTGAAGCACTGTGCTATGGTAAAGCGTAATACTTTAAAAACACAAGTGGAACAGATAGAACGTTCTTTATTTGAAAGGGCAAAAGGCTATGATTATGAAATAACAGACTATATCAAAGTAAAACAAACTGGATATGATGACAAAGGAAAAAAGTGGGAAAAAGAAGAATTGCAGGAAGTCAAAAAGAAAATGCACGTTCCTGCTGATGTGCAGGCTGCAAAATTCTTTTTAATCAATGCT…
62	10.8371	28.289	10.8371	28.289	-0.616916	6.44853	ASF356_000000000001	55349	56816	r	Retron-type reverse transcriptase	COG3344	X	X	ATGGATACAAAGTCTGAATATAGAAAACTAATAAATGAAATGGGCAAAAAAGAGTTTACATTTTTAAAAATGCAAGAATATGGTTTCTGGCCAAGCCATTTACCAACACCTTATGAACGTCAGCAAAATGAAACAGAACAAGATTTTCAAAATAGAAAAAAATTGCTTGATGAATTTCAAAAATTGTCAGAGCAAATTGCACAGGCTTATAAAGAAAAAAGAGAAATCGAAATAAAACTTTCTTCTTTACAAAAGCAATATCAAGATACATGGGATTATGAAAAAATCCGTGCTGTTGTTTCACAGGAAATTATGAAAGCTTCTATTGCTAGACGTGCAGAAAGAAAGGCAGAAAGACAAAGACAAAAACAGCTAAAAACAGAACAATGGCAAAAAAGA…
999	1.4256	3.72173	1.4256	3.72173	-0.616953	1.03571	ASF356_000000000001	1023803	1024475	r	Peptidyl-tRNA hydrolase	COG0193	J	J	ATGAATTTATTATACTTACTACCATTTTTAAAAAAAAACAGAGGTGATAAAAATATGATTATAATTGTAGGTCTAGGAAATCCTGGCAAAGAATATGATAAAACAAAACACAATGTAGGTTTTTGGGTGATTGACCAACTTGCAAAACAATATCATATTGATGTAACAAAATTTAAACACAAAGCTCTTATAGGTGATGGCATAATATTAGGTAAAAAAGTGCTTCTTGTAAAACCTCAAACCTATATGAATTTAAGCGGAGAAAGCATAAGAGAAATATTAAAATTTTATAAAATACCATTAGAACAATTTTATGTAATATACGATGATACCAGTTTACCTCTTAGTACTGTACGCATTAGAGAAAAAGGAAGTGCAGGCGGTCATAATGGTATCAAA…
1683	74.2717	193.967	74.2717	193.967	-0.617092	43.7899	ASF356_000000000001	1735475	1735751	f	Ribosomal protein L14E/L6E/L27E	COG2163	J	J	ATGGAATATGAAGTCGGGCAGATTGTTTATTCAAAAAGTGGTCATGACAAAGGCGGAATATTTGTAATTATGTCCGTTGAAGGCGAGTATGTATATCTAATAGATGGAAAGAACCGTACTTTGGAGAAACCGAAAAGAAAAAAGATAAAACATATACAAGCAACAAAATTTGTCAGCAACTCTTTACAGCAAAAACTCAATCAAAAAAGCTATCTGTTAAATGCTGATATTGTAAAAGTTTTGAGAGAATATAGTAATAGTAAAGGAGGTTTCTAG
815	2.57867	6.736	2.57867	6.736	-0.617181	0.109333	ASF356_000000000001	847342	847717	r	DNA-binding transcriptional regulator YhcF, GntR family	COG1725	K	K	GTGAAAGAATATGACAATAAAATACCTATCTATATGCAAATTATAATGGAAATGAAAATACGTATCGTTTCTGGAAAATTAGCTGCTGGAGAAAAAATTGCTTCTGTAAGAGAACTTGCACAAGAATTTGAAGTCAATCCTAATACAATGCAAAGGGCATTATCAGAAATGGAAAGAGAAAATTTATTTTATACAGAAAGGACATCAGGTCGCTTTGTAACAACTGATGAAGGTATCATTATGACACTAAGAAATCGATTGGCAGAACAAGAATTACAGAAATTTATGGGTTATATGGAACAAATAGGTTATAGTAAAAAAGAAATTATACAAAAAATAGAAACATGGCAAAAGGAGAGAAAAAACAATGAATAA
211	2.7373	7.15118	2.7373	7.15118	-0.617224	0.50062	ASF356_000000000001	211754	212561	r	Hydroxymethylpyrimidine/phosphomethylpyrimidine kinase	COG0351	H	H	ATGAAACACGTTTTAACCATTGCAGGAAGTGATACTTGTGGAGGAGCAGGCATACAAGCAGACATTAAAACATTTTCTGCATTGGGTACATATGGTATGAGTGTTATTACAGCAGTTACAGTACAAAATACACAAGGCGTTTTTGACTGTCAAGATATTACACCAGAAATTATAAAAAAACAAATAGATGCTATATTTACAGATATTGAAGTAAGTGCAGTGAAAATAGGTATGGTTTCTAAAATTGAAACGATAAAAGCCATTGCAGAAAAATTAAAACAATATCATGTAAAAAATGTGGTAGTAGACCCTGTTATGATTTCTAAAAGCGGATTTGATTTAATGAAACCAGAGGCAAAACAAACGCTAATTGAAGAATTAATTCCTCTTGCTGATATT…
1625	9.94767	26.0194	9.94767	26.0194	-0.617682	4.09109	ASF356_000000000001	1692780	1693296	r	Phosphoribosylcarboxyaminoimidazole (NCAIR) mutase	COG0041	F	F	ATGAAAGCACTTGTCGGTATTATTATGGGAAGCGACTCTGATTTGCCTGTTATGAGTGAAGCCGCTAAAATATTAGATAAACTTTCTATTCCCTATGAATTAACAATTATTTCTGCTCACAGAACACCTCAAAAAATGTATGACTATGCTCAATCTGCTGTAGAAAAAGGACTAAAAGTCATTATTGCAGGAGCAGGCGGTGCAGCGCATCTTCCAGGTATGACTGCCGCTTTAACTCCTTTGCCTGTAATAGGTGTACCTGTTAAAACATCTACATTAAGCGGTGTAGACTCTTTATATTCTATTTGTCAAATGCCTCCAGGCATACCTGTTGCTACTGTTGCTATAAATGGTGCACAAAATGCAGGTTTGCTTGCTGCTCAAATAATAGGGGCATTT…
2127	2.41432	6.3169	2.41432	6.3169	-0.6178	1.25822	ASF356_000000000001	2172933	2173785	r	ABC-type glycerol-3-phosphate transport system, permease component	COG0395	G	G	ATGATGAGCAAAGGCAATAAACAAACAAGAGCAGTCAACTGGCCAGTCACAATATTATTGATATTGGGTTGCTTAACTATATTTTTCCCACTATATATGGCTGTTATCATTTCTATGAAACAACCTTCTGAAATGACAAATGATATTTCAGGTGCATTGTCATTGCCTGCACAATGGAGTTTCGCTAATTTCCAAGAAGCAATGAGAGTAACAGATTTTTGGAATTCTTTAGGAAATAGTCTTTTAATTACAGTAGCAACAGTAGTATTAGCTGTTGTAATACATGGTATGGCAGGATATGCTATAGGCAGAAGTATGAAAAAAAGTAAGGCTTACAATATTATCTATATGTTTATTGTAAGTGGTATGTTTGTACCATTTGCTATATTGATGATGCCT…
104	4.33062	11.3324	4.33062	11.3324	-0.617856	4.375	ASF356_000000000001	102657	103761	r	Chemotaxis protein histidine kinase CheA!!!HPt (histidine-containing phosphotransfer) domain	COG0643!!!COG2198	T!!!N	T!!!N	GTGAATGACGTCTGTTATATTGTATTTTTAGAAATGACTTTAGTCAAGAGGAATGATACTTTGGATACGAAAAACCTGAACTTTGATTTTTTGCAAGACATATTTATAGAAGAAGCTTGGAAAAGCATAGATAAAATTGATGCTTTTTTAGAAAGCAAATATATAGACCAAAAAGAGATTTTTATTACAAAAGAAGAGAGCAAACAGATGTTTCGTACACTGCATAGTTTTAAAGGTTCTGCGTTTATGATGGGACACCAAACAATTGCAGAAATGATACATGGAGCAGAGGATTTATTTTCCTATTTGCAAGAAGAAGATAATATTAATCAACAAGATTTAAAAACATTGCTTCGCTTAACAAAAACAGTTTCCAGCTGTGTAAAAAGAGAATTAAAG…
2021	94.3034	246.924	94.3034	246.924	-0.618087	86.3235	ASF356_000000000001	2030940	2032575	f	Chaperonin GroEL (HSP60 family)	COG0459	O	O	ATGGCAAAGGAAATTAAATATGGTACAGAAGCAAGAAAAGCAATGGAAGCTGGTGTAAATAAATTAGCAAATACAGTAAAAGTAACATTAGGCCCTAAAGGTAGAAATGTTGTTTTAGATAGAAAATTTATTTCTCCTTTAATTACAAATGATGGTGTATCTATTGCAAGAGATATTGAATTAGAAGATCCATATGAAAACATGGGAGCACAGTTAGTAAAAGAAGTTGCAACTCAAACAAATGATGTTGCTGGTGATGGTACTACAACAGCTACTGTTTTAGCACAGGCTATGATACAAGAAGGTTTAAAAAATATTGCTGCTGGTGCAAATGCTATCATTTTAAGAAAAGGTATGCAAAAAGCAACAGAAGTAACTGTAGATGAAATTAAAAAAATG…
820	3.42373	8.96893	3.42373	8.96893	-0.618268	3.80226	ASF356_000000000001	852258	852612	r	Arsenate reductase and related proteins, glutaredoxin family	COG1393	P	P	ATGTCTATATTATTTTTACAATATCCAAAATGTAGTACTTGCAAAAAAGCTAAAAAATGGTTGGAAGAAAACAATATCACTTTTGAAGACAGAAATATTGCAGAACAAAATCCTACAGAACAAGAATTAAAACTATGGCATCAAAAAAGCGGTTTGCCATTAAAAAAGTTTTTTAACACAAGTGGATTAGTATACAAAGAATTAGGATTAAAAGATAAATTAAAAGATATGACGGAACAAGAACAATATACTATACTTTCTACAAATGGTATGCTTGTCAAAAGACCTCTTATTATAACAGAAAACAGTATATTAATTGGTTTTAAAGAGGCAGAATGGGAAAAACTAAAATAA
2327	0.38141	0	0.38141	1	-0.61859	0	ASF356_000000000001	2373525	2374149	r					ATGAAAATTGCAAGAGAATTAAATTTGAATGAAAGTTTAGAGGAGTTAGTACAGGAGAAGTTAGATGTGCTTCAAAATGAGAAAGCAAGAGTAGTATTTTATAAAGAAGAAGGCAAATGGCAGACAAATGTTATTGTGTTGCAAGAGGATAACACGGTAAGTGAAAGAGATTTGAAAACATTAAAATGGATAAAAAGTGTAGATGATAAAGCGTTAGTAATAGAAAAGCGTGACTTTAAAAAAAATTGGAAAGATGAACTTGTTACATTAGAAGAAATGGTTGGCACAATAGAATACAAATATAATCAGATGGATTGCCATAACAATATTGGTAAGTTTTTAGAAAAATGTGAAGAAATGCAAAAAAATCAGCCTACAACATTAAAATTTGACAAGAAG…
529	44.6466	117.104	44.6466	117.104	-0.618745	21.8394	ASF356_000000000001	544811	545060	f	sRNA-binding carbon storage regulator CsrA	COG1551	T	T	ATGTTAATATTACAGCGTAAAGCTACACAGTCACTTGTTATCAATGGAAATATACACATTACTATACAAGAAATTACAGCGGACAAAGTCAAAATTGCTATAGATGCACCAAGAGAAATATCAATTGTGCGTTCTGAACTTTTGGAGGCTGCTTCGGCAAATAAAGAAGCTACAAACGTTCCACAAGGCGATTTATCTAGCATTTCTAGCAGTTTGTCAGCACTGTCAAAGCTCACCAAAAAAGAATGA
707	3.53876	9.28682	3.53876	9.28682	-0.618948	1.94767	ASF356_000000000001	730877	731393	f					ATGAAAAAGTATGTTGTGATTATCAATGGAAAGGGTGGTGTAGGAAAAGATACATTGTGCGATATTGTTTCTAAAAGATATTGTGTCAAAAATGTATCTTCTATTACACCAATAAAGCAAATTGCTCAAATAGGGGGCTGGAAAGGTGGAAAAGAAAATAAAGATAGAAAGTTTTTAGCAGATTTAAAAAAATTGTTTGTGGAATATAATGACTTGCCATTTGAATATTTGAAGGAAGAAATGAATTTATTTTTGCAAAAAGAACAAGAGATACTTTTTGTACATATTAGAGAGATAGAAGAAATTAAAAAGTTTTTAGAGTATGTTGTTAGTAAGGACGTGATGTGTAAAACACTTCTTGTTACAAGAAAACAAGAACAACATAAGGTATATGGTAAT…
1457	0	2.62449	1	2.62449	-0.618974	0.75102	ASF356_000000000001	1513600	1514335	r	ABC-type Co2+ transport system, permease component	COG0310	P	P	ATGAAAAAAATACTGTTTTTTATTATTACATTTTCAGCAATATTTGGTATTTTGTCAACTACCCATGCTATGCACATTATGGAAGGCTATTTAGCACCTTCTCACTGTATTGCATGGGGTATTGTATCACTTCCTTTTTTGTTTTTAGGATTTTATCGCATACAAAAAATACTAGAGCATGACAGAAAAAATGTCACACTACTTGCTATGGCAGCTGCATTTATATTTGTGATTTCTTCTTTAAAAATACCCTCTGTAACAGGAAGCTGTTCTCACATGACAGGCACAGCACTAGGAGCAATACTGTTTGGTGCATCTCCTGTTTCAGTATTAGGCATTATAGTGCTTTTATTTCAAGCGATACTTTTGGCACATGGCGGACTAACTACACTAGGAGCA…
2504	4.74359	12.4548	4.74359	12.4548	-0.619137	2.26533	ASF356_000000000001	2570953	2571850	r	Sugar phosphate isomerase/epimerase	COG1082	G	G	ATGTTAGATAAAAATAAAGTGAAATTGGGCATTGCTCCGATTGCATGGACAAATGATGATATGCCAGATTTGGGAAAAGAAAATACTTTTGAACAGTGCGTTAGTGAAATGGCACTTGCAGGATTTACAGGTTCAGAGGTAGGTGGAAAATATCCTACAGATACTGTTGTTTTAAAAAAGGCTTTAGATATGAGAAAGATAGAAATATGTAATCAATGGTTTTCTTCTTTTTTGATTTCAAAACCATATGAACAAACAGAAAAAGAGTTTATCAAGGCAATAGACTTTTTACATACTATGGGAGCGAAAGTAATAGGTGTTTCAGAACAAAGTTACAGTATACAAGGAAAATTAGACCAACCTGTTTGGGAAGGCAAATACATAATGAATAACGAGGAA…
2505	3.09489	8.13198	3.09489	8.13198	-0.619417	2.59152	ASF356_000000000001	2571857	2573933	r	Na+/melibiose symporter or related transporter	COG2211	G	G	ATGGTACAAGGAGGTATTCCAGAATTATTAAACTTTAAACAAAAAGGCAAAGATATGAATGAGTTTATTAAAGTACCATTGTCAGAAAAGCTGTCATATTGTTTTGGTGACCCTGCATTAACATTGATGTATACTATGACGACCACATTGTTAATATATTTTTATACTAATGTTGTAGGAATTTCGTCTGGTTCTGTTGGTATGATAATGCTTTTGTCTAGGGTGTTTGATGGTTTTTCTGATGTGCTTATGGGAACCATTATTGACCGTACCCATTCAAAATATGGAAAGGCAAGAATATGGATATTAAGACTTGCCATTCCTTATGCTTTGGCTGCAATTTTATTGTTTACCATGCCAAATGTGGGTGATATGGGAAAAATAATCTATGCTTTTGTC…
397	2.5457	6.70161	2.5457	6.70161	-0.620136	1.98656	ASF356_000000000001	408330	409074	f	tRNA1(Val) A37 N6-methylase TrmN6	COG4123	J	J	ATGAACAATGATATAGAAATCAAACCAGAAGAAAGAATAGATGACTTACACAGAAATGGTTATTTATTAATACAAAATACTAAAATGTTTTGTTTTGGTATTGATGCGGTATTGCTTTCTGATTTTACTCAAGTCAAAAAAGGGGAAAACATGATTGACTTAGGAACAGGAACAGGTGTTATTCCTATATTGTTAGAAGCAAAAACAAAAGGAAATCATTTTACAGGTATTGAAATACAAAAAGAAAGTGTAGAAATGGCAAGACGCAGTGTAGCATTAAATGGTTTAGAAAAAAAAATAACCATTGATGAAGGAGATATTAAAAAAGCAATTTCTATTTATGGTAGTGCAGTATTTGATGTTGTTACATCAAATCCCCCTTATATAAACGATGGCGGT…
2683	1.16898	3.0787	1.16898	3.0787	-0.620301	1.57407	ASF356_000000000001	2730027	2730891	f	Transcriptional antiterminator	COG3711	K	K	ATGAAGGTTGTTAAAGTTTTTAATAATAATGTTGCCCTTGTTTTAAACGACTCTAACCACGAGGAAATTATTATGGGGAAAGGAGTTGGATTTGGAAAAAGAGAACATGACACCATTGACCAAAACAAAATTGAAAATCGTTTTATATTAGAAGATAAAACTTCAGTCAAAGCATTTCAAGAATTGTTAGGTAGAATTGACATTGAAGATATTGAATTAGCAAGTGACATTATTCAATGCGGAGAGCAGCAACTTGGATATATTTGTAATAATTCTATATTATTAACATTATCAGACCACATCAGTTTTATGCTCAAAAGGGCAAGAGAAAAAATATTGTTTCTTACTCCTTTAGAATGGGACATTAAAATGATTTATCCAAATGAATTTAAATATGCT…
770	6.4548	17	6.4548	17	-0.620306	3.96328	ASF356_000000000001	801612	801966	f	HPt (histidine-containing phosphotransfer) domain	COG2198	T	T	ATGACAGTAAAACAGTGCTATGAAGCAATGGGAGCAAATTATGAAGAAGTAGAAAGTAGATTAAGAACAGAAGAAAGAATTAAGAAATTTTTGCTGAAAGTGTTAAATGATAAAAGCTATGATTTGTTGTGTAGTTCTATAGAACAAAGTAATATGGAAGAGGCATTTCGTGCTGCACATACTTTAAAAGGAATTAGTCAAAATTTGTCATTAACTACATTATATCATTCTACTAGTATTTTGTCTGATATATTAAGAGATAATCAACAATATAATGAAACAGCATCAGAGGCATTTGAACAAGTAAAAAAAGATTATGAAAAAGTGATAGAAGCAATTAATGTATTATCATAA
1847	3.04493	8.02319	3.04493	8.02319	-0.620484	0.814493	ASF356_000000000001	1872214	1872904	f	ABC-type amino acid transport system, permease component!!!ABC-type amino acid transport/signal transduction system, periplasmic component/domain	COG0765!!!COG0834	T!!!E	T!!!E	ATGATAGAAATGCTTCACAATGGTTTTGTGAGAAATTTTATTGCAGATGACAGATATTTGTTTATTATAAATGGTTTTTTTACAACAATAAAAATTACATTTTTTGCAGTATTATTAGGTATTGCAGTAGGTTTTTTAATTGCTATGATAAAAGCAACACATGACATGACAGGTAAATTAAAACTACCAAATGTGATATGTAATATTTATTTGACAATCATTCGCGGTACGCCAACAATGGTACAGCTTTTGATATTGTTTTTTATAGTATTTGCAAGTGTAAATAATAAAATTGTGGTTGCAATATTAGCATTTGGTATTAATTCAGGTGCTTATGTAGCGGAAATTGTACGTTCAGGCATTATGTCTATTGATAAGGGACAAATGGAAGCAGGCAGG…
1689	96.9708	255.659	96.9708	255.659	-0.620703	58.3833	ASF356_000000000001	1737860	1738820	f	DNA-directed RNA polymerase, alpha subunit/40 kD subunit	COG0202	K	K	GTGTTTGAATTTGAGAAACCTCGCATTGAAATTGATAAGATGGCACCAGATAAAACATATGGTAAATTTGTAGTAGAGCCTTTGGAAAGAGGCTATGGTACAACATTAGGCAATTCATTAAGAAGAATATTGCTTTCTTCATTACCTGGTGCAGCAGTAAGCAATGTCAAAATAGATGGTGTACTTCATGAATTTAGTGTAATTCCTGGAGTAAAAGAAGATGTAACAGAAATCATATTAAATTTGAAAGGACTTGCCATAAAAAACAACAGTGAAGGCAATGAGCCAAAAATTGCATACATTGATGTAGAAGGCGAAGGAGAAGTAAAAGGTTCTGATTTAAAAGCCGATAGTGACATTGAAATTATGAACCCAGACCATCACATTGCAACATTAAGC…
139	3.92741	10.3585	3.92741	10.3585	-0.620852	4.81037	ASF356_000000000001	138733	139408	r	tRNA G37 N-methylase TrmD	COG0336	J	J	ATGAAACAGTATACAGTTTTAACATTATTTCCTGAAATGATTATACAAGCATTTTCACATAGTATATTAGCAAGAGCACAAAAAGAAAATTATATTAGTATTGAAGCAATAGATATTAGAGCATTTTCTAAAAATAAGCAAAAGCATATTGATGACTATCCCTATGGAGGTGGTGTAGGTATGGTGATGCAGGCACAACCTATTTATGATGCTTATCAAAGTATACCAGAGCAAAAAAGAGGTCGTGTGATTTATCTATCTCCTCAGGGAAAAACATTTACACAAAAAATTGCACAACAATTAGCTAAAGAAGAAAATATAGTATTTCTTTGTGGTCATTATGAAGGAGTAGATGAAAGAGTATTAGAGCAATTAGAGGTAGAGGAAATTTCAATAGGA…
2237	4.16454	10.9889	4.16454	10.9889	-0.621021	2.52654	ASF356_000000000001	2296543	2298427	f	Phosphotransferase system, fructose-specific IIC component!!!Phosphotransferase system fructose-specific component IIB!!!Phosphotransferase system mannitol/fructose-specific IIA domain (Ntr-type)	COG1299!!!COG1445!!!COG1762	G!!!T	G!!!T	ATGAAAATTACAGAATTATTATCAAAAAATTCTATATTATTGGGAGCAGCACCAAAAAGTAAAGAGGAAGCCATTGATACATTAGTAGATTTAATGGAAAAAGGAGATAAATTAAACGATAGAGAAGGTTACAAAAAGGGAGTATTGGAGAGAGAAGCGAGCGGAACAACCGGTATAGGAGAAGGAATTGCTATTCCTCATGCAAAAGTTGCAGCGGTAAAAAATCCCGGTTTAAGTTCTATGACAGTACCAGAGGGAGTGGATTATGAGTCATTAGATGGCGAACCAAGTAAATTATTTTTTATGATTGCAGCTCCTGCTGAAGGTGGAGATGTACATATTGAAGTATTGCAAAGACTTTCTATGCTTTTAATGAATGAAAATTTTAGAAATGACTTG…
2482	6.00901	15.8679	6.00901	15.8679	-0.62131	6.63964	ASF356_000000000001	2547170	2547503	r	ATP-dependent exoDNAse (exonuclease V), alpha subunit, helicase superfamily I!!!Superfamily I DNA and/or RNA helicase!!!Very-short-patch-repair endonuclease	COG0507!!!COG1112!!!COG2852	L	L	ATGGTAGCGATTTATAAAAATCAAAAAATAGCAATTGAATGTGATGGAGAACGTTATCATAGTGGTGAAAAAAAATTACGTGAGGATATGGAAAGACAGGCGATATTAGAAAGACTTGGTTGGAAATTTATAAGAATTAGAGGAAGTGAATATTATAGAGATCCAGAGAAAACAATAAAAAGAGTAATATATGAATTAAATGAATTTGGTATTGAACCAGAGTCTAATCAATGTAATAAGGACATAGAACAACATGTAACAGATTTACAACAAGCAGTTATTAGCAGGGCCTCTCATATTATGAAAGAATGGGAACAAACAAAAGCCTTATGA
1620	1.79702	4.74581	1.79702	4.74581	-0.621346	0.61825	ASF356_000000000001	1687693	1688767	f	ABC-type uncharacterized transport system, permease component	COG4603	R	R	ATGATATTGAAAAAAAATACATTAAATATTGTAGAAATATTAAGAACAATGGTAGCAATATTTTGCTCTCTTTTAATGGTATTTGCCATTATATTGCTTGTAAGTGAACAGCCTTTGTATGCACTTAAAGACTTTTTAATAGGGCCTTTGACATCTGTGAGAAGAATGGGAAATGTTATAGAAGCAATGACACCATTAATATTTACAGGACTTTCTGTCACTATGCTTTATAGAGCGGGATTATTTAATTTGGCTATGGAGGGAGCTTTTTTTATAGGAGCAGTAGCAGCGACAGCAGGAGCATTGTTATTTGATTTACCTCCAGTAATAAATTTAATTACAGCAATGATATTTGCTATGGTAGCAGGAGGCATTGTGACATTAATTCCAGCAATATTA…
393	0.814815	2.15226	0.814815	2.15226	-0.621415	0.415638	ASF356_000000000001	405463	405949	f					ATGAAATTACCAAGAAACAAAAAAGAATTTGCAATTTTTATAGCTGTCATATCAATATTGTCTGTCAACATTATTGCACCACTCATTACTTGTTTTGAAGCAGGATTTCATCTGTATATTTGGACTGATGTTTTAAATGTTATTCCTTTTATATGGGTGAGTGTTATTTTTTTCGTACTATTAACATATAAACCTGCTGAATGGCTTACAGAAAAAATTGTTCAAAAAGGTGATAGTTTCCAATCCCATATTATTATAAATATATTATGTACTGTATTTTTAATGTCTATATTTTTAACAGTAGTAGGCACTTGGATAGGAAGCAGACAAATTAGTATTGAACCAATAAAGTCCTTTTTTTATAAATGGCCTCGCAATTTTTCCATTTCTTTCGCAGTA…
2122	1.5042	3.97479	1.5042	3.97479	-0.621564	1.12605	ASF356_000000000001	2165841	2166198	r	Anti-anti-sigma regulatory factor (antagonist of anti-sigma factor)	COG1366	T	T	ATGAAAATAGAATTTCAAAAAAAATCATCTGCACTGATTGTAAAAATACAGGGAGAAATAGACCATCATTGTGCAGCGATAATAAGAGAAAAAATTGAGAAGGAATATCAAAAAAGTGATACAAAAAATTTAGTATTTGATTTTGAATTTGTAACATTTATGGATAGTTCTGGTATTGGTATGGTTATAGGAAGATATAAAAATGTATTAGCCTATGGAGGAAAAACTGCTGTTGTAAATGCAAATGAAAAAGTTTCAAAAATATTTCAAATGGCAGGTATGCAAAAAATTATTCCACAATATCAAAGTGTAGCAGAAGCATTGCAACAAATGGGAGGTGTAAAAAATGCAGTATGA
2063	11.9325	31.5823	11.9325	31.5823	-0.622178	12.3819	ASF356_000000000001	2077584	2078058	f	3-hydroxymyristoyl/3-hydroxydecanoyl-(acyl carrier protein) dehydratase	COG0764	I	I	ATGGACAACCTTTGTTCAGGATTAAGTAAAAAGAACAGTGGAGGAAATAAAAAAATGAATATAGAAGAAATTATGGCTATTATACCTCATAGATATCCTTTTTTATTGATTGATAAAATAGAAGAAATTATACCTGGAGAAAAAGTTGTTGCAGTAAAAAATGTGACAATGAACGAAGAATTTTTTCAAGGACATTTTCCTAATAGACCAGTTATGCCTGGTGTATTAATTATTGAAGCTATGGCACAAGCTGGTGCTGTTGCAATATTATCTATGGAAGAATATAAGGGAAAAACTGCATTATTTGGTGCGATTGATAAAGCAAAGTTTAGAAAGCAAGTTGTACCTGGTGATGTGTTGCGTTTAGAAGTAAGTATTATAAAATTGAAAAAAAATGCA…
1520	4.23315	11.2058	4.23315	11.2058	-0.622237	4.40984	ASF356_000000000001	1580890	1581439	f					GTGTTTTATTTGACTGTAGTAGAAATGTATCAAGAATTGGAGGAAGCGATACAAAAATTAAAAGAAGAAATAAGAGAAAAAGGAAAAGTAAAAGAATGGCCTTCATCATATAGTATAGTGTTGGGTAGTGAAACATTGCCAGATTTTCACGAATATATGGTAAAATATTATAATAAAAATAGGCCAATATGGGCAGAAGCATTTCAACAGATTTATATTTGGCAGTTTGTAGCACTTTATAAAAGCGAACAAGGACTGATTGACTATTATGATATGTTTAAAGAAAATAATAATTGTAACATAATTGTAGCTGTTTCAAAATATTTAAAAGAAAATGGGTATTGTAATATTTATAAATATTATGTTGCTCCTATAGTAACATATCATCAACAAAAATCA…
1933	0.408451	1.08216	0.408451	1.08216	-0.62256	0	ASF356_000000000001	1942177	1942603	f					ATGGATATAGTGGTATCGGCAAATAATGGAGAAACAGTGCTTCTATTACCAGTATTACCAGAAAATATGCCGGAATTAGTAGAAACATGGAACAACAGCACATTTGAAAGCATAAACAATGACATCAATTTAATAGGAACAAAGGGATTAAGGACTGTAACGTTGCAGTCCTTTTTTCCTGTGAACAAAAACTATAAATTTCAAAGGGCAGGAAGTGAAAAAGATGGTTGGAAATATGTTGCTTTTTTTCAGAAATATGCAGATTTAAGAGTACCTATTAGAATGATATTTTTAGATGATATGAAAGAATTATCTAATATGGCATATACAATAGAAAAATTTACAGCACAAATTAACAGAAGAAAGGACATCAATTATACTGTAGAACTAAAAGAATAT…
753	7.33333	19.4335	7.33333	19.4335	-0.622645	2.518	ASF356_000000000001	780621	781260	f					ATGCCTATGAAAAAAAATTTACTACATAACAGAAATGAATTGCAGAATGCTTTGGAGATGGTTATGGATTATGTTATTTCTACAGATTTAGTTGCAATAGAAAATTATGTAAATAAATTATATCAACAAAATGTAGGAATTACTTGTGATGAACTTGCAAAAAAAGTATTATCACGTAAGTCTGTAAAAAATGGAGTGATTGGTGCTATTACAGGTATTGGAGGTATTATTACATTACCTGTTGCTGTTCCTGTTGATTTAGTATGTTCTTGGCGAATTCAAGCATCAATGGCACTTTCTATTGCCTATATTTATGGACATACAAAAGATACTACAGATTTAAAAACAGATTTATATTTAATTTTAGCAGGAGACTCTGCAAAAGAAATTTTGAAACAG…
593	9.37829	24.8581	9.37829	24.8581	-0.622727	3.56434	ASF356_000000000001	603427	604717	r	Seryl-tRNA synthetase	COG0172	J	J	ATGTTAGATATTAAATTAATTCGTACTAATCCAGAATTGGTAAAAGAAAACATCAAAAAGAAATTTCAAGACCAAAAATTAGTGTTGGTAGATGAAGTTATTGAAATGGATAAACAATTTAGAGAAACAAAAGGAAAATGCGATGACTTGAGAAGTCAAAGAAACTCTATTAGTAAAGCAATAGGTGGTATGATGGCAAAAGGACAAAAAGAAGAAGCCGAAAAAGCAAAAGCACAAGTTGCAGAAATGGCAAAAGAATTGACAGAATTGGAAGCACTGGAAGAAGAATTGACAGCAAAAATTAGAGAAAGAATGTTAGTCATACCAAATATTATTGATGATAGCGTTCCAATAGGAAAAGATGACAGTGAAAATGTAGAAGTAGAAAAATTTGGAGAA…
2102	1.10989	2.94322	1.10989	2.94322	-0.6229	0	ASF356_000000000001	2136729	2137821	r	Uncharacterized membrane protein (does not regulate perfringolysin O expression)	COG3641	S	S	ATGAAAAAATTAAAAAATTTTTTAAACAGAAAAGATATTGAAATTTCTGTAAAACGTTATGGTATTGATGCACTAAGTGCTATGGCACAAGGACTATTTTGTTCTTTACTGATAGGAACAATATTAAACACATTAGGAACACAAATGAATATTTCTTGTTTAACTACAACAGTTGCTACAGTAAATGGAGTAGATTATACTGTAGGAGCATTAGCGTCTGCTATGAGTGGTGCAGCTATGGCAGTAGCAATAGGATATGCATTACATTGTCCACCATTAGTGTTATTTTCTCTTATTACAGTAGGATTTGCGTCAAATATTTTGGGAGGAGCAGGAGGACCTTTAGCAGTTTATTTTATTGCTGTTATTTCATCTGAATTTGGAAAAATGGTGTCAAAA…
2831	10.6459	28.2815	10.6459	28.2815	-0.623573	5.33185	ASF356_000000000001	2874742	2876092	r	Replicative DNA helicase	COG0305	L	L	GTGGAGGAAAAGCAACAAACTGCTGTAAATTTTCAAAATGTGCCACCTCATGATGATACCGCAGAACAGGCAGTATTAAGCTGTATGTTTTTGGATAGAGAGGCGGTAGCGGCAGCATTGGAAATATTGAGAGCAGATGACTTTTATCGCCCAGATAATAAAATGGTGTTTGAAGCAGCAGAAGCATTGTTTTCATCAGGTATTCCTGTAGATGTAGTAACTATAAAAAATAAATTAGAAGAAAAACAAGTATTTGAACAAATTGGAGGATTACCCTTTATTGTATCTATTTCTACGGCAGTAGGTAATTCTGTTAATGTAAAGCATTATGCTCATATTGTAGAAGAAAAAGCACTTTTACGTCGACTGATTAAAACAGCAGGAGAAGTTTCTCAAATT…
25	11.8507	31.4931	11.8507	31.4931	-0.623705	7.06076	ASF356_000000000001	20344	20920	r					ATGGCAGCTAAAAAAACAAAAGTATCTAAAAAAATGTATCAAAATGCTAAAGCGTATTATACGCATGGTGGTGCAGCATATGATATAGAGCCTATAGAAGAAGAATATGCAGCCCCTAAAAAACAAACTAAAAAACAAAAAAAAGCACCAAAAAGTAAAACATCTGCTAGAAAAAATTTGGCAATGCAGAGTAGAGCAAACCGTGCTTATAGTATTAAAGTTGCTTTAGTGTTAGGTGTTTTTTTCTGTGGAACATTAGCTTTTATGTGGTCTAGTGCATTAGTAACGTCACAAAGAGTAGAAACACAAAAATATAAAGATAGATTAGCAGATTTAAAAAGTGAAAATGCAATATTAGCAATTGATGTTGCAGAGCAGATGGATTTAGATACTGTAAAG…
673	4.67402	12.451	4.67402	12.451	-0.624606	3.43873	ASF356_000000000001	693792	695016	r					GTGGAAGTAATCAATGAAATAATACAATTTTATTTACCTTTTATATTAGCTGGCTTAATTGTAGCAGTAATAATACTTTTTTCAATGTGTATTGTATTGTTTTTAAAAATTGGGCGAGAAAGAAAACGATATGATATTTTTATGGGTACAAATCGTAGGCCTGATTTGAATTTAGAAATGAAAATAAATGCTTATTTTGAAAGTGTAAAAGAAATAGAACAAAAATATGGAAAGTTGCTTGATATGGTTACAGATATGGACGCAATTATGTCTGAAAACATACAAAAAGTAGGTATTGTCAGATATAATCCTTTTGATGAAATGGGAGGAAATCTTTGTTTTGCATTGGCTTTATTAGATGCCAAAGATAATGGTGTTGTGCTAAATGGTATTCATAGT…
2077	2.46175	6.56182	2.46175	6.56182	-0.624837	1.89788	ASF356_000000000001	2095238	2098166	f	Zn-dependent peptidase, M16 (insulinase) family	COG1026	O	O	ATGATAGATTTTCAAATTGGAAAGCATTATTATGGTTTTTGTTTAAAAGAGTGTGAAGAACTAGGTGATATTCGTTCTAAAGGTTATTTATTTGAGCATATCCAAAGTGGAGCAAAATTATTCTATGTAAAAAATAGAGATGATAATAAAGTGTTTTTTATTTCTTTTAAAACACCTCCATCAGATGATTGTGGTATACCTCATATTTTAGAGCATTCTGTACTTTGTGGTTCTAGAAAATATCAAGCAAAAGACCCGTTTAATGAATTAGCTAAAGGTTCTCTTAATACTTATTTGAATGCTTTAACTTATGCTGATAAGACAATGTATCCTATTGCTAGTAAAAATGAGAAGGATTTTATAAATATGATGGATGTTTATTTAGATGCTGTTTTTTAT…
956	104.91	280.011	104.91	280.011	-0.625337	64.9508	ASF356_000000000001	980181	980547	r	Ribosomal protein S6	COG0360	J	J	ATGATACATTACTGTAAGTTAAAAATCCTTATTCTTTCTGAATACAGAAAGGGTCATAGTCCAGAAGGAGGTGTAATCATGAATAAATACGAATTAGCATTAGTATTAAGTCCAACACTTGATGAAGAAGCAAAAGCAGCTGAAGTTGCTAAAGTACAGGCTTTATTAGAAAGATTTGGTGCTAAAATCGAAAAAGTTGACGAATGGGGCAAAAGAAAACTTGCTTATGAAATCAAAAAAGTAAACGAAGGTTTCTTCAGTTTTACAACTTTTGAAGCTCCAGCAACTGCTCCAGCAGAAATCGAAAGCCGTATACGTATTATGGAAAACGTTCTTCGTTATCTTATCGTTCGCAAAGAAGCATAA
263	19.4526	51.9561	19.4526	51.9561	-0.625595	15.9097	ASF356_000000000001	265886	267890	r	Molecular chaperone, HSP90 family	COG0326	O	O	ATGGAAAAAGGCAATCTTTCTATTAACAGTGAGAATTTTTTACCTATTATTAAAAAATGGCTTTATACAGATAAAGACATTTTTATAAGAGAATTAGTTTCAAATGGCTGTGATGCTGTTACAAAATTGAAAAAACTGTGTTCTATGGGAGAAACAGATATTGCAGAAGATGAAAAATTCGAAATCAATGTAACATTAGATGAGCAAGCGAAAACACTTTCTATTACAGATAACGGCATAGGTATGACAGCTGAGGAAATTAAAAAATATATTAATCAAATTGCATTTTCTGGAGCGACAGATTTTTTAAAACAGTTTGAAGAAAAAACTGGAGAAGACAATGAAATTATTGGACACTTTGGCTTAGGATTTTATTCTGCATTTATGGTAGCAGATAAA…
510	2.00529	5.35676	2.00529	5.35676	-0.625653	0.826909	ASF356_000000000001	519240	520563	r	Predicted Zn-dependent protease or its inactivated homolog	COG0312	R	R	ATGGAAAGTGCATTATCACAGGGATTTAAACATTGTGAGGTATATTTTGAAGCAACAGAAAATTTTGAAGTTCTTGTGTTAGAGGGAGAAATTTCTCATTATGAAAACAGTAGTCAAATTGGTATTTGTTTTAGAGGAATTTATAAAAATAATATGGGCTATGCCTATGCTACAACAATGAACGAACAAACAATACAATATTTAATTGAACAGTCAAAAGAAAATGCAGAAGTAATAGAAGAAATAGAAAAAGAAGTGATATTTGAAGGAAGTAACTATTATACTCCTATTAATAGTTATAATGAAAAATTAAAAATGCTTTCTTTAGAGGAGAAAATGGAAGCTGCAAAAAAAATGGAACAAGGAGCATTACAGCAATATGAACAGGTTTCTATTGAT…
2865	2.95034	7.88337	2.95034	7.88337	-0.625752	1.44018	ASF356_000000000001	2922015	2923344	r	UDP-N-acetylmuramoylalanine-D-glutamate ligase	COG0771	M	M	ATGGCAAGAAGTGGCATATCTGCTGCGGAATTACTTTGCAAAAAAGGAGCTTTTGTAACACTACAGGATTTGAAAAAAAGAGAAGAATTGAGCAAAGACACAGATTTAGAAGATTTAGAAAAAAAGGGCATTGTATTGTATACAGGAAAAAATCCAGATGATATAGTATTGAAACAAGATTTAATTGTATTAAGTCCCGGTGTACCTTGTGATTTACCTTTTTTAAAAGAGGCAGAAAAAAATCATATTGCTGTATGGAGTGAAGTAGAACTTGCCTATACTATGACACCATGCCCTGTTGTTGCTATTACGGGAACAAATGGCAAAACAACAACAACAACATTAGTAGGAGAAATATTAAAATCACAATATCAAAATACAGTAGTAGTAGGTAATATT…
830	3.40939	9.11489	3.40939	9.11489	-0.625954	1.88511	ASF356_000000000001	860930	861548	f	Phospholipid biosynthesis protein PlsY, probable glycerol-3-phosphate acyltransferase	COG0344	I	I	ATGTTTCGCTTTATTTGTATATTGTTGGGGTATGGTATTGGCTGTTTACAGTCTGCTTATTTAGTAGGTAAAATTGTAGGACATGTGGATTTAAGACAATATGGCAGTGGTAATTTAGGTACAACAAATGCTTTGAGAGTGCTAGGAAAAAAAGCGGGTGCTATTACATTTATTTGTGACATTTTAAAATCTGTAGTGGGTTTTTTGTTGTGCAAAATACTTTTTAAAGATATACCATTAGCAGGACTTTATGGCTGTGTTGGTGTTATATTAGGGCATGATTTTCCTTTTTATTTAGGATTTAAAGGTGGAAAGGGCATTGCTTGTATGATAGGACTTGTATTATGTTTAAGTATCACAACATGGTATTTGCCTGCTTTTGCGTTTGGCATAGGTATT…
2479	1.00198	2.67956	1.00198	2.67956	-0.626064	0.409722	ASF356_000000000001	2542886	2543894	f	CRISPR/Cas system-associated endonuclease Cas1	COG1518	V	V	GTGTTTTCAATTAGTTTTTTATATGTAAATGAACCAGGAGCGATAATAGGAATCAGTGGTGGATATTTTGAAGTAAAACAGAAAAAAGGTCTTGTACGAAAAATACCAAAAGAAACATTGGAGTCCATTACTATATTTGGAAATTCTTCCATGACAAGTCAATGTATTGTTGCATGTCTTGAAAATGGTATCCCTGTAAATTATTTTTCAGGAAAAGGAAGTTATTTTGGAAAACTTGTTTCAACATCTCATGTAAATGCAGAAAGGATAAAAAAACAAGTTTATGTTTCAGATAATGAAGAATTTTGTATTGCATTCTCAAAAAAAATTATAAGAGCAAAAATTCATAATCAAATTGTTATTTTAAGACGATATTGTAGAAATAATAAAATTGATATA…
187	1.92857	5.15801	1.92857	5.15801	-0.626102	1.86797	ASF356_000000000001	181626	182088	r	Ribosomal protein S18 acetylase RimI and related acetyltransferases	COG0456	J	J	GTGAAAAAAACAGTGTTAAAAAAGTTGCGACATAATCCCCAACTTGTTCTAGAAGCTGCAAAATGGTTTTCAGAAAAGTGGGATATCCCTAAACAGGAATATGAGAATAGTATGAAACAATGTATTTGTCAAAAAAGTATAATACCACAATGGTATGTTATGATGAATGAATATAATGAAATAATAGCAGGTGCAGGAGTAATAGAAAATGATTTTCATGAATATAAACATTTAAAACCAAATTTATGTGCTTTGTTTGTAGAGGAAGAATATAGAAAAAAGGGCATTGCAAAATGTATATTAGATTTTGTGATAGAAGATATAAAAAATATGGGTATTAAAAAATTATATTTGGTAACAGACTACACAGCATTTTATGAGAGATGTGGCTGGAATTTT…
2098	51.4262	137.671	51.4262	137.671	-0.626456	36.3307	ASF356_000000000001	2130353	2134145	r	Uncharacterized conserved protein YjdB, contains Ig-like domain	COG5492	R	R	ATGAAGAAGTATCAAGCAGTAGCATTTTTGCTGTCAACAGCTATGACAGTAAGCAGTGTAGCTCCTGTATTTGGAGCATCTAATGACATTTTTGGCCACTGGGCAGAATTTACAATTACAAAATGGCAAAATGAAGGTAGAATTGGCGGTTATGAAGACGGCACATTCAAACCAGACAGAGCAATTACAAGAGCAGAATTTGTAAGACTGTTAAATAGTGCAGCACCAACAGCATTTACTTCTAGTGCATCTATTAACTTTAGTGATGTAAAAGAAAGTGACTGGTTCTATGCTGATGTAGCAAAAGCAGTAGGTGGCAGAGTAGCAAGTGGTTTTGAAGATGGTACATTCAGACCAGGCGAAACAGTAACAAGAATGCAAGCAGCTGTATTTATTTGC…
1940	0.607362	1.62781	0.607362	1.62781	-0.626884	1.64417	ASF356_000000000001	1947032	1947521	f					ATGAGTTTAACAAAAACAACAAAATTAGAAGCATTAAAATTATTAGCAGAAAGGACAAAACTAGAAACAGAAAAAGGGATTAAAGCAGCGATTGCAGAAGCAGGTCATGCGAAATTTGAAAAAGTGGATACATTGCCAGAAATTGCTGACGCACAAGAAAATGTAATGTATTTGCTTTTTAATACTGAAACAAATCATTATGATATTTATGCTAAAATTGGCGAAAAGTTGGAACAGCTTGATGATACTAGTGTAAATTTAGAGGATTATGTTTTAAAAGAAGAAGGAAAAGAACTGATTGCTACAGAAAAAATAACAAAATTAGACGGCATTGCAGAAGGTGCTGTAAAAGTAGAAGCAAGTGCTACAAATGGTAATATTAAAATAAATGGTGTAGAA…
1850	9.82841	26.3665	9.82841	26.3665	-0.627239	7.03888	ASF356_000000000001	1874295	1876224	f	Threonyl-tRNA synthetase	COG0441	J	J	ATGAAAATTACATTAAAAGATGGTGTTGTAAAAGAATTTGATAGTGCAGTATCTGTATATGATATTGCAAAAAGCATTAGCGAAGGTTTAGCTAGAAATGCTTGTGCAGGTATTGTAAATGGAGAAACAAAAGATTTACGTTTTTTAGTAGAAAATGATGCTGAAGTAAGTATTTGTACATTTGATGATGAAGAAGGTAAACAAGCATTTCGTCATACAGCATCTCATGTTATGGCACAGGCAATTAAAAGATTGTATCCTGATACAAAATTAGCAATAGGCCCATCTATTGCAGAAGGTTTTTATTATGATTTTGATAGAGAAAAACCATTTTCTCCAGAAGAATTAGAAGAAATCGAAAAAGAAATGAAAAAAATTGCAAAAGAAGATTTAAAACTA…
1681	81.2127	217.875	81.2127	217.875	-0.62725	48.7444	ASF356_000000000001	1734078	1734708	f	Adenylate kinase or related kinase	COG0563	F	F	ATGAGATTAGTACTAATAGGTGCACCAGCAGCAGGAAAAGGAACACAAGCAAGAAAATTGATAAATCATTTTCAATTAGCGTATATCTCAACAGGTGATATGCTTAGAGAAGAAGTAAGTCGTGGAACTGAGTTGGGAAGTAAAGCAAAAAGTATTATGGCAAGTGGCGGTTTAGTACCAGATGAACTAATTATTGCTATAGTAAATGAAAGAATAAAACAAGATGACTGCAAAAATGGTTTTATATTGGACGGTTTTCCTCGTACCACAGTACAGGCAGAAAAACTGGACGAAATGGTAAAACTAGATAAAGCAGTTTATATCAATGCACCAGATGATGTTATGCTAGAAAGAATTACAGCAAGAGAAACCTGCCCAAAATGTGGAGCTTCTTATAAC…
27	1.18129	3.17076	1.18129	3.17076	-0.627444	0	ASF356_000000000001	22023	22878	r	Prolipoprotein diacylglyceryltransferase	COG0682	M	M	ATGGGAAATATGCCAGAAATATGGTTTCCGCATTTGGGAATTAAAATCGAGCATTTAAGTAGAGTGATATTTCAGATATTTGGATATGATGTATATTGGTATGGTGTAATTATAGGAAGTGGTGTATTAGTTGCATTAGCATTAGCGATACATGAAGCAAAAAGAACACAACAAAATCCAGAGAATTATATAGATATTGCACTATTTGGTGTGATTTTTTCTGTGATTGGTGCAAGATTATATTATGTAATATTTTCTTGGGAATTTTATGCCAGTCAACCACTTAAAATATTTGCATTAAGAGAAGGTGGCCTTGCAATATATGGCGGAATTATTGCAGGAATTATTACAGTAATTGTATATACTAAAATAAAAAAATTGAATTTTTGGTTAGTAGCA…
1046	1.74386	4.68246	1.74386	4.68246	-0.627576	1.36667	ASF356_000000000001	1083083	1083653	f					ATGGGAGTTTATTGTAAAGGAGGAAATAGTATGAAACAAAAATGTATATTTTCTATTTCTGATATTGATGCTGGTTGGTTTGATATAAGTTTCGAAATAGAAAAAGAAAAAGTAAAAATTTCTGCCTCTGATTTGTGGGGAAATGACTCACCAAAAGCATTACTTGTAATGCTGACAGAGTTATTATTAGAAAAAAGTGATACTATGTATATACTTTTTGATGAAGAACCAGGTACATATATTGTGTCATTAGAAAAAGGAATGTTGATAGTTGCCTATTCAAAATATGACTGTATAGAAATGGATCAGAAAAAGATAAATATTACTTTATGTGGCAATATGACATTTAATGAAATTTCTAATTTAATTGTTGTGAATGAAATATTACTGCAAGCAGAA…
1720	1.41968	3.81426	1.41968	3.81426	-0.627797	0.405622	ASF356_000000000001	1774393	1775389	f					ATGAAAAAACTTTTTATAAGATGTAGTATTTTATTTATAATAATGTTTTATTGTTGTAGTATTACTGTTTCAACAAAAGCTACAGCATTTATTACATCTGTTACAGTTGATTTAAAAGATGAAGGAAAAGAGATTTCAATAAAATTACCAGCAAAAGAAATTTACTTTCAAAATAAGCCTTATATACAACAATGTGCTGTTATGTTTCCTTTAAAAGAGTTATTGGAAGTTATGGGTACAAAAGCTGAAGTAACAAATAATAAACAACAAGGAACAATGACGGTTACTATAGGAGAAAATAAAATACAATTTTTTGATAAACAAAAGAGAGTAATAGTAGATGGTATAGAAAAAGGGCTTTATAATGCGGCGAATGTTGTAAAAAATGATGTTTATATT…
1463	3.80897	10.2359	3.80897	10.2359	-0.62788	0.666667	ASF356_000000000001	1518665	1519178	r	Organic radical activating enzyme	COG0602	R	R	ATGAATATTAGAATTAATGGTGTTGTAAACGACTCTATAGTAGATGGAGAAAGTATTCGTTTTACTATTTTTACACAAGGCTGCCCTCATCATTGTCCTCATTGCCACAACCCCCAAACACACGACCCCAACGGTGGCTATGAAGAAAATACAGAAAATTTAATTGCTATGATAGCACAAAATCCTTTATTAGATGGCATAACACTTTCTGGTGGCGAACCTATGGAGCAACCCCTCCCCTGCTCCATACTCGCCCAAGAAGCGAAAAAAATGGGCTTAACAGTTTGGCTATATACTGGCTACACTTGGGAAGAATTACTTGCTAAAAATGACAAAGCAATACAAAAATTGCTTCATTTTACAGATGTGCTTATTGATGGTACTTTTATATATGAACTG…
1188	144.004	387.14	144.004	387.14	-0.628031	75.4352	ASF356_000000000001	1216961	1217432	f	Ribosomal protein S7	COG0049	J	J	GTGCCAAGAAAAGGACATGTTGCAAAGAGAGAAGTTTTAGCAGACCCTTTGTATAATAGTAAGCTGGTAACAAAATTAATAAATAGTGTTATGTTAGACGGCAAAAAAGGCGTTGCTGAAAAAATTGTTTATGGTGCATTCGAAAAAGTAGCAGAAAAAACAGGGAAAGAACCATTAGAAGCTTTTGAAGAAGCTCTCAACAATATTATGCCAGTATTAGAGGTAAAAGCACGTCGTGTAGGTGGTGCAACTTACCAAGTACCAATGGACATTAGACCAGAAAGAAGAAGAACATTGGGACTTCGTTGGTTAACACTTTACAGCAGAAAACGTGGAGAAAAAACAATGATTGACCGTTTAGCGGGAGAAATCATGGACGCATTAAATAATGCAGGCGGA…
18	3.1776	8.54506	3.1776	8.54506	-0.628136	1.62117	ASF356_000000000001	9526	10669	r	Bacterial cell division protein FtsW, lipid II flippase	COG0772	D	D	ATGGCAGAAGCCTCTGCGGCTAAAAAAAGAAAAACAACAACAATACAAAAAAGACCAACAAGAGCATCTTATGACTATATGGTACTTTTTGTAGTGATATTATTGGTATTGTTTGGTATTGTAATGATATTTAGTTCTAGTTATTATAAAGCAATGACAACAGAAGAGTTCAACAATGATATGCTTTATTTTGTAAAAAAGCAAATTAGGAATGGCCTATTAGGTTTTGTAGGTATGTTTATTATGGCAAATTTCCCTTATAGATATTTGAGGCGTTTTACATTACCAGCATATATTGTAGGTTGTATATTACTTTTGCTGTTAATACCATTTGGTACAGTAGCAAATGGTCAAAAAAGATGGCTTTGGGGATTTCAGCCTTCTGAAATTGTAAAAATC…
225	2.32308	6.24872	2.32308	6.24872	-0.628231	4.11282	ASF356_000000000001	230859	231249	r					ATGGGAATATATAAAGTCATTAAAATTAAACTGCCTAAATTTAATTTATTACAAAAAAACAATAAAACAAAAATAAAAAAGAATATTCCAAAAAGAAATATCAAAAATCAAAAAAATATTTTAAAAAAACCAAATTACTCTACTAAACATAAAAACAAAAATAGTTTTTCATATTATACTATGAAAACAATACCTAAAAAGCATAAAAAAGAAATACATTTCAGTAAAATGAAATTAAAATATGTTATAATTGGACTGTTTCTGACATTGATATTGATAAAAGGTATTATAGTATTACATCATTATAGTGAACAAAAACAAGTACAAAATACAGATGCAGTAGTAGAAACAAAAACAAATTTTTTTGTAAAAGAAAGTTTGCCTTATTAG
1774	0.824187	2.21951	0.824187	2.21951	-0.628663	0	ASF356_000000000001	1806227	1807211	f					ATGGCAGAAGTAGATATTACAAAACTGAAATACAGTATAAAAGCATTTTTTTCTTCTGGGGAAGTAATGGATTTGACAGGACTATGTACTTCATTAACATGGGGAGAGGAAAAAGATAGCATTGCACAAAAGGCAGAAATCAAACTAGCAAATATCAAAATAGACAAAGGATATATCAGTGATTTGATAGAACTTTGTACGCAAATAGTAATTTTTGTAAATAAACAAGAGTATTTCAGAGGAATTGTATGGGATTGGAGTTACACCAGTGCATTAGAAAAAGAACTGTCATTTACAGCATATGATAAAATGATATATTTGACACAAAGCAAAGGCAATACATACTATTCTAGTGGAAAAAGTACACAGTTTTTAGTAGAAGATATTTGTAAAGAATGG…
2236	4.90011	13.1987	4.90011	13.1987	-0.628743	2.42128	ASF356_000000000001	2295594	2296515	f	Fructose-1-phosphate kinase or kinase (PfkB)	COG1105	G	G	ATGATTTATACCGTTACATTTAATCCCTCATTAGATTACATTATTACAACAGAGCAACTTATCGCTGGAGAAATTAACAGAGTAACATCAGAACTAATACTTAGCGGAGGAAAAGGCATCAATGTTTCTATTGTATTAAACCATTTAGGAGTAGAAAATACAGCACTCGGATTTGTAGCAGGTTTTACAGGAGAAGAAATCGAAAATGGTTTTAAAAGAAGTGGTGGAAAAAGCGATTTTATACATTTAGAAAAAGGACTTTCTCGTATCAATGTTAAAATCAAAGCAAAAGAAGAAACAGAAATCAATGGTATAGGGCCAGAAATCAGCGAAAAAGAATTACAGCAACTCTTTGATAAATTAGATACATTACAATCAGAAGACATATTGATATTAGCT…
1068	0.758685	2.04601	0.758685	2.04601	-0.629188	0.184038	ASF356_000000000001	1106423	1107488	f					ATGAATGGTAAAGTGAAAAAACAGTTAAAATTTAATGAAACAGAAAAGATAGAAACTGTTGTTTGTCAAAATTGTGGAGAAATATGTGATAAATACAATGCTGTATATTTTGATAAAGTTTGTTTATGTGAAGAATGCTATAATGAACACACTTTTATTTGCAGTTTTTGCGGTCAAACACATTGGGTAAAAAATGCATTTGATGATGGAAATATTATATTATGTGAAAATTGTTATTTGAATAAAAAAGATAAAATGAAATTGCATTATAATGCTTATAGTAATTCTTTGGCGTCAAAGTATATTCATGATTATTCTTATAAGCCAAAACCTATTTTTTATGGAAAAGGTATATTCTATGGTGTGGAATTGGAAATTGATGGAAAATATGATGAGAAT…
165	3.53619	9.5381	3.53619	9.5381	-0.629256	3.14857	ASF356_000000000001	164688	165738	f					ATGCCAGAAAAAACAGAATACCAAGCTTCTTCTGCTCCAACAGAAAAAACGAAATCTCCCCCTTTTTTAAATTGGGGAGAAACAAATAATCAATATTGGACAAAATTAAAAACAGTAGCAGAGGCTGCAACAACTTTTTATCAAAATAATGGAAACCGTTTTACATTACTTAGCAAAGGCGGAAAACTTTATAGCAGTAGTAATGACTGTTATATTACTACTAACTATTTAAAAAATAACGGTTTTTTAGAACAAGATTTTTCTGAATTTTTATGTGACATTCTTTTAATAAATGGTTGTGATATTGCAAATTATATTGATATTGATATGCCTTCTTCTTCACTAAACATAGGCATTTTTACAGCAATCAAACAACCTTCTGGAAACAAAATAATGCTT…
740	17.5928	47.4594	17.5928	47.4594	-0.62931	6.49565	ASF356_000000000001	767268	767958	f	Uracil phosphoribosyltransferase	COG0035	F	F	ATGATGAACGTCATATTAGGAGAATTTCACAAATGGAGTAATAATTTAGAAAGGAAGTATAGTATGGGCAAATTATTTATATCAGAACATCCATTAATACAGCATAAAATTGCAATGCTTCGTAATCGTGATACTGGTTCTAAAGAATTTAGGGAATTAGTGGAAGAAGTAGCAATGCTCCTTTCTTATGAAGCAACAAGAGAATTGCCTTTAGTTAATGTAAAGGTACAAACACCTATTACAACAGCAGATTGTAAAATGATTGATACAAAATTAGCAATTGTACCTATATTAAGAGCTGGCATTGGTATGACAGAAGGACTTTTAGCACTGATGCCTACAGCAAAAGTAGGACATATAGGGCTATATCGTGACCCAGAAACATTACAGCCAGTAGAG…
1217	0.926901	2.50585	0.926901	2.50585	-0.630105	1.9269	ASF356_000000000001	1243791	1244133	f	SOS-response transcriptional repressor LexA (RecA-mediated autopeptidase)	COG1974	T!!!K	T!!!K	ATGTTTGATTATGCAAATTTTTCAAAAAATATTAAATTCTATAGACAAGAATTAGGTTATTCTCAAGAAATGTTTGCTGAAAAAATTGGAATTGCATACAAATATTTAAGTGAAATTGAAAGAGGTATTTCAAAACCTTCTGTTTCAACTGTAATTAATATATTAAATGGTTTTCATTTAACATTAGAAGAATATCTAAGCAGAGATTTGAAAAATGAAACTATTTCTAAAAATATAGAAATACAAAAAATACTTTCCTATGTTGACTCTCTTAATTTAACTGAATATCAAAAAAATTTTTTACTGGATATTATTGATATTATTAATGAAGGTAGGTATTAA
2540	0.465649	1.25954	0.465649	1.25954	-0.630303	0.243003	ASF356_000000000001	2602555	2603341	f					ATGAAAAAGAATAGCATAAAATATTTTACGGCAATGTTTTTGTGTATTTTTATAATGCTTTTACCTATACAGGCGATTGCTATGGTACAGACACAAACAACCAGTTCTGCATCCGCAAGCATGGACAGCGAAAACAAGCCAGATACCACTCCCAGAGGATTTACACCCAAAGGAAATGCGACTGTAGTAGATGATGTTAAAACAGAAAATGAAAAAGAGTTTTTTACAATATCTACTCCCAATGAAAATATATTTTATTTGATTGTAGACAGAGCAAGAGAAAGTGAAAATGTTTATTTTTTAAATGAGGTTACAGAACAAGATTTGTTTTCACTGACAAGTGCAGAAAAGCCAAAAGAAACAGCTATTCCAGAACAAAAAGAGCCTGTTTGTACCTGC…
1730	3.01533	8.16092	3.01533	8.16092	-0.630516	2.26437	ASF356_000000000001	1783865	1784126	r	Predicted RNA binding protein YcfA, dsRBD-like fold, HicA-like mRNA interferase family	COG1724	R	R	ATGAGCCAAATTGAAAAATTACTGCTCTCTGTTTTAAGTGGTACACAAGACGCCAATATTAAATTCTCTGACCTTCAAAAGCTGCTTATTACATTGCATTTCAGAGAACGTATCAGAGGCGACCATTTTATATATACTAGAGTAGGGATTGCTGAAAAAATAAACATTCAGCCTATTGGAAATAAAGCAAAACCCTATCAAGTAAAACAAATACGTAACATCATTTTAAAATATCAATTAGGAGATGATATTAATGTATAA
1343	1.19119	3.23019	1.19119	3.23019	-0.631231	0	ASF356_000000000001	1387268	1388063	f					ATGCCAAATGGTATATTTGAAGAATTAAAAAAACTAGATTGTGTAGAAGCTATTGCATTAGGAGGCTCAAGAGCATCAGAAGTGTATGATGAAAATTCTGATTATGATGTATATGTTTATATAACAGATAATATTGATGAAACAATACGAAAAGAAGTATTGTCTAAATATTGTAGTTATATTGAAATTGGAAATCATTTTTGGGAATATGAAGATAATTGTGTATTAAATAATGGAATTGATATTGATATTTTGTATCGTAATTTAGATGATTTTTGTGAAAAAATAGAAAATGTAGTAGTACATTGTCAAGCTGCAAATGCTTATACTACTTGTATGTGGCATAATTTAATAAATTGTGTGATATTGTATGATAAAAATAGCAGACTAGAAGCAGCA…
2597	0.572464	1.55314	0.572464	1.55314	-0.631415	2.38889	ASF356_000000000001	2658519	2658933	r	DNA-binding response regulator, OmpR family, contains REC and winged-helix (wHTH) domain	COG0745	T!!!K	T!!!K	ATGGGGAGATTACTATTGCTGACACTTAATGAACAAGAAGAAAAAGTAATAGACAAAATTATATCAGCAATCACTGATTATATACAGCTTGAACCCATACAAGCTACACCTGTTTCTGTTCTATCTTTTCCGGGACTGGAAATAAGGCAGAACCAACGCCGGGTACTTCAAAATGGGGAAGAAATAAACCTTACCCGCCTTGAATACAGCACCCTTGTATTCCTTGCTTCCAATCCTGGCATTGTCCTTACACAGACACAGATTTTTGAAGCCGTCTGGCATATGGATAGTGATAGCTGCCATTCAAGCGTTGTCAACGTGATTTGCAACCTGCGGAAAAAGATAGAGCTGGATAGCAAAAACCCGACCTACATAAAAACCGTGTTAGGTGTCGGCTAT…
97	19.1796	52.0603	19.1796	52.0603	-0.631589	11.6695	ASF356_000000000001	97135	97831	r	dsRNA-specific ribonuclease	COG0571	K	K	ATGGATACACAACAAATGCTAGAGTTTGAAAACAAAATAAAATACACATTTTCAGATAAAGAAATATTGTTTTTGGCATTTATGCACAGTTCTTTTGCGAATGAACAAAAAAAAGGAAAACATGAAAACAATGAACGATTGGAATTTTTAGGAGATGCTGTATTAGATATGGTAGTGAGTGAATATATGTATCGAATGTATCCACAAATGCCAGAAGGAGAACTCACAAAACTGAGAGCGAGTGTGGTTTGTGAAGGTTCTTTAGCAAAGTTAGCAAGACAGTTAGAATTTGGAAAATATCTTTTTTTAGGTAAAGGAGAAGAAACTACAGGAGGAAGAAATAGAGATTCTATATTGGCTGATACTTTCGAGGCTGTCATTGGAGCAATTTGTATTGAT…
1684	58.653	159.269	58.653	159.269	-0.631737	28.4977	ASF356_000000000001	1735754	1735973	f	Translation initiation factor IF-1	COG0361	J	J	TTGTCAAAAGATGACGTAATTGAAGTAGAAGGAACTGTATTAGAAAAATTACCGAATGCAATGTTTCAGGTAGAATTAGAAAATGGCCATCAAATATTGGCACATATTTCAGGTAAACTTCGTATGAATTTTATAAGAATATTACCAGGTGATAAAGTATTAGTGGAAATGTCACCATATGATTTAACAAAAGGTAGAATTATATGGAGAGCAAAATAA
2240	4.99378	13.5689	4.99378	13.5689	-0.631969	6.01422	ASF356_000000000001	2300907	2302032	r					TTGAATAAAGAAAAGAGTGATATTTTGGTTCAAATAGCAACAGAACAACAAAAACAACAATATTGTGATATTTGGCAGCAATGTTTTGAAGATAGTGAAGCATTTCAAAACTGGCTTTTTGAAAGACGTTTTTTGCCTAGTCTTTGCACCTATATTAAAAAAGAAAATAATATTGTTTGTTGTATGCAGTCTTATCCTATGCACATATGGGTAAGAGGGAAAATAGTAAAAGGCGTTATGCTTTGTGGTGTTTGTACAGATAAAAAATATAGAAAACAAGGACTTATGACAGAATTGTTTTCTCATACTATGAATATTTTAAGTGAAAAAGGATTTGTATTAGCTGTACATACGCCAGCAGTATTACACAGTTATTATCGTTTTGGCCATATTGCCGTA…
603	4.82899	13.1268	4.82899	13.1268	-0.632128	3.76594	ASF356_000000000001	613562	614942	f	UDP-N-acetylmuramate-alanine ligase	COG0773	M	M	ATGAAAAAAGATTTTTTAAATCAATATCAATCTGTATATTTTATAGGTATTGGTGGTATCAGTATGTCTGGTTTAGCTGAAATATTACTTTCAAAAGGTTTTCAAGTATCTGGTACAGATATGAAAGAGTCCAAAGAAACACAACATTTACGCAGTATTGGTATAAAAGTAAACATTGGACACAAAGCAGAAAATATTACAGATGATATTCAACTAGTAATTTATACTGCAGCAATTAAACAAGACAATGCTGAATTGATTGCTGCAAAACAAAAAAATATTACTATTATTGACAGAGCACAACTTTTAGGCATGATTATGCAGCAATATCCTTACTCTATTGCTGTTTCAGGCACTCATGGCAAAACTACTACAACAGGTATGATTTCTGATATATTA…
1830	5.72881	15.5819	5.72881	15.5819	-0.632342	3.57627	ASF356_000000000001	1855820	1856351	f	Uncharacterized membrane protein	COG4720	S	S	ATGAATACTACAGCAATAAAAATAACAACTACTAAAAAATTAACTATCAACGCAATGTGTATTGCATTAACATTTGTTGCAACAGCATTTATAAATATTCGTTTGCCTATGGCAAATGGAGGACTAATACATTTAGGTAATGTACCATTGTTTTTAACTGCAATGATATTTGGTAAAAAAACAGGAGCAATTGCAGGAGCTTTTGGTATGGGACTTTTTGATTTATTTTCTGGGTGGACAGCTTGGGCACCTTTTACATTTGTTATTGTAGCAATTATGGGATATGTAACAGGTAAAATTTCAGAAAAAAGAACAGTAGTTTGGTATACTGTTGCAGTTTTAGCTGCATTGTTAATTAAAATAATAGGATATTATATTGCAGAGGCAATTATATATGGA…
1098	4.54023	12.3563	4.54023	12.3563	-0.632558	2.32184	ASF356_000000000001	1132096	1132270	r					ATGTATTCTATATATAACCGTTCTATTCCTATCTCTTTTCAAAATGCACTGTACTGTGGAACAGAAGCAAAACAAAACGATACAAAACAATCAGAACAAACTCCTGTTTGCCAAAATCACAGCAATTTTTATACTGCAATTATTTTACTACTTTTATTAGAGTACAATGCTTGA
717	1.14124	3.10734	1.14124	3.10734	-0.632727	1.16949	ASF356_000000000001	741654	742008	r					ATGGTAAAAGCGTGGGTATTAATAAAAATGCAGACAATAGAAACAAAAGCAACTGGTGTAACATATGGTAAAAGACAAAAAGCATTAGAGCATTTAAGACGTTACAAAAATACTGATATTGCATTGCACTTGAAAAGAGAAAAAGACAATATACATGATAACAATGCAATAGCTGTCATTGCTATAGTAAAAAATAAAGGTTCTTACTGTATAGGTTATATTTCCCATATTCTTGCTGGATTTCTTGCACCTTTAATTGATAGTGGGAAAAGCGTACAAAGCATTTTTAAAGAAATTAGAGGGGGCTATGAACCTTATATGAATTATAGTATTGCTATGCAAATAACAATATAA
241	1.22423	3.34003	1.22423	3.34003	-0.633467	0.273092	ASF356_000000000001	247408	248902	r	L-arabinose isomerase	COG2160	G	G	ATGAAAAAATATCAATTTTGGTTTTGTACTGGTTCTCAAGATTTGTATGGTGATGAATGTTTAGAACACGTGGCACAACATTCTAAAATTATTGTAGAAGAATTAAATAAGAGTGGAAATTTACCATTTGAAGTAATTTGGAAACCTACTTTAATTACAAATGAAGTGATTAGAAAAACATTTAATGAAGCAAATGCAGATGAAAACTGTGCAGGTGTGATTACATGGATGCACACATTTTCACCAGCAAAAAGCTGGATATTAGGATTACAGGAATATAGAAAACCTCTTTGTCATTTGCATACACAGTTTAACAGAGAAATTCCTTATGATGCGATTGACATGGACTTTATGAATGAAAATCAATCTGCACATGGCGGAAGAGAATACGGGCATATT…
1679	92.4955	252.372	92.4955	252.372	-0.633495	37.7365	ASF356_000000000001	1732289	1732733	f	Ribosomal protein L15	COG0200	J	J	ATGAACTTAAGCGAATTAAAATCCGCAGAAGGCTCCAGAAAAAATAATTGGAGAAAAGGCAGAGGTCATGCTTCAGGCAATGGAAAGACAGCAGGCAGAGGTCATAAAGGACAAGGAGCACGTTCTGGTTCTGGTGGAAAAACAGGATTTGAAGGTGGACAAATGCCTTTATATAGAAGACTTCCAAAAAGAGGTTTCAAATGCAGAAATTCTAAAGAAATCGTTACAGTAAATGTAGGTTTATTGAATGAAAGATTTGAAAATGATGCAGTAATAGATATAGATGCTTTAAAAGCTGTTGGTTTAATCAGCAATCCAAAAGATGGTGTAAAAATACTTGGCGTTGGAGAGATTGATAAAAAGCTTACAATTAAAGTACAGCAGTTTAGTAAATCTGCC…
1867	44.1921	120.622	44.1921	120.622	-0.633631	35.4581	ASF356_000000000001	1889505	1890843	f	Cell wall-associated hydrolase, NlpC family!!!Uncharacterized conserved protein YgiM, contains N-terminal SH3 domain, DUF1202 family!!!Uncharacterized conserved protein YgiM, contains N-terminal SH3 domain, DUF1202 family	COG0791!!!COG3103!!!COG3103	M!!!R	M!!!R	ATGCAGCATATAAAAGTAATATTCTTAATATTTCATAAATTTTTCTTGACAACTTTATTAAGACTGAATATAATAAGTTGTAACAAATACGTAATAAGTATATTTTGGAGGAAAAATTTTATTATGGGTAAGCGTAAAGTTTGGACAAGAATATTAATGACAGTAAGTAGTATTTGTGTGTTAAGTACAGCAACAGTTTTTGCAGCAGCAAGTGGTTCTATAAATGATGATGGTGTGAATATACGTTCTGCAGCAAATATGGGTTCTGAAATATTAGGAACAGCAGATAAAGGAACAGAGCTTGTTCTTCATGGTAGAGATGGAGATTGGTATCAGGTTACATTTAACGGAAATCAAAATGCTTATGTTTCTGCTGACTATTTTGATATAACAAGAGCA…
1670	65.1122	177.965	65.1122	177.965	-0.634129	43.4744	ASF356_000000000001	1728998	1729310	f	Ribosomal protein L24	COG0198	J	J	GTGGCGAAAATGAAATTAAAAAGCGGCGATAAAGTAGTAGTAATTGCTGGAAAAGATAAAGGAAAGCAAGGAAAAATACTCAAAGTAGACCTAAAAAACAATAGAGTTATCGTTGAAGGCGTAAATATGGTATCAAAACACGTAAAACCAAACCCAATGAACCAACAGGGTGGTATTATAAAAAAAGAGAACTATATTCATGCGTCCAATGTAATGTATTTGCATAATGGCAAAGCAACAAGAATTGGAGCAATGATAAAAGATGGCAAAAAAGTAAGAATTGCGAAGAAAACAGGAGAAGTAATTGACTAA
235	2.02786	5.54659	2.02786	5.54659	-0.634396	1.14457	ASF356_000000000001	240972	243054	f	Uncharacterized conserved protein, contains ParB-like and HNH nuclease domains	COG1479	S	S	GTGCATGGAGATGCGAAATATCTAATACGATTTTTAGGAGGTACTGACAAACGTTTCGTCATTCCTGTATATCAAAGAAATTATGCTTGGAAAATACCTCAATGTCAAAGGCTCTATGATGATTTAGTAAAAGTGATTACAATGAATAGAGAAAATCATTTTTTAGGTAGTATTGTTTCTTTTTACAATCCTGATAGTTATGCACAAGAATATGTTATTATTGATGGACAACAAAGGCTTACAACAATATCTATTATATTGTTGGCATTATATAATTTATTAAAAAAAGGTACTGTTGTATCAAAAGATAGCAAATTAGCACAAAAAATTTATGAAGAATATTTAATTGACAAATATCAACCAGAAGAAACAAAAATAAAATTAAAGCCTATTCAAGAA…
1405	35.7622	97.8963	35.7622	97.8963	-0.634693	23.5915	ASF356_000000000001	1451768	1452260	f	FoF1-type ATP synthase, membrane subunit c/Archaeal/vacuolar-type H+-ATPase, subunit K	COG0636	C	C	ATGGAATTTTTAAGTGCTATTTCTGATGGACAATTTTTAGCAATCGCAGGTGCAGCTATTGCAGCATTATTTGCAGGTATGGGTTCAGCAAAAGGAACATCAATCGCAGGTCAGGCAGCAGCAGGTGTTGTAACAGAAGACCCAGGTAAATTTGGACAGTTGTTAGTATTACAGTTGCTTCCAGGTACACAAGGTTTGTATGGATTTATTATTGCATTCTTGATACTTTCAAAAGCAGGTATTATAGGTGGAGCAGCAGTACCAACAGCAGCACAAGGCTTCCAACTTTTAGCAGCAGGTTTACCTATTGGTTTGGTTGGATATGTTTCTGGTATTTATCAAGGAAAAGCAGCAGCAGCAGGTGTAGGCATTGTAGCAAAAAAACCAGAAGAACTTGGT…
1202	0.515964	1.41252	0.515964	1.41252	-0.63472	0.777778	ASF356_000000000001	1231395	1232178	f	Integrase	COG0582	X!!!L	X!!!L	ATGAATATGAAAGTATCTGATTTTATAGATATTTATTTTGAAGATAAAAAGAGTGAGCTAAAAGAAAGAAGCATCAGAAATAAAAAGTACATGATAAAAGCACATATTGTTCCATACTTCGGAAATAAGGCAATGAATAGTATTACTCCAGCAGATTTGATACAATGGCAAAATACGATGAGAGAAAAAGGATATTCTCAAACTTATTTGAGAATGATTCAAAATCAGATGACAGCATTATTTACCCATGCGTGTAATATTTACAATTTAGTAAGCAATCCTTGCAAAAAAGTAAAGAAAATGGGAAAGTCTGATGCAGATAGATTGGATTTTTGGACAAAAGAAGAATATGACAAATTTATTGCTACAATCGAAAAAGACAGCAGATATTATGTTATA…
801	0.710843	1.94779	0.710843	1.94779	-0.635052	0	ASF356_000000000001	837043	837292	r					ATGGATTCAACACAAATTATTACAGCAATGATTTTTTCTTGTTTAGGATTAATGACACTGATTATACTATCTAAGCCAATTAAATTTTTGTTGAAAGCAGTTATCAATGCGGTGATTGGCTGTATTGCAATTGTATTATTACATACAATAGGGCTTCCTATAGGAATTAACTATATGACTGTATTATTTACAGGGCTTTTAGGTGTTCCTGGAATTGCAGGCCTTTTATTACTTTGTATATTGCTATAA
214	33.0238	90.5476	33.0238	90.5476	-0.635288	23.1905	ASF356_000000000001	214743	215037	r					ATGAATGAAAAAAAATGCAGCTGTGGACATGAACACGACGAGGAATTAGAACTAGAAACAATGACACTAACATTAGATGACGATACTGAAGTAGAGTGTGGTATATTAGGTGTTTTTGAGGTAGAAGGAATAGAACAAAAAGAATATATTGCACTTTTACCATTAGATGGAGAAGAAGTATATTTGTATGAATATAGAGAAAATGGAGAAGAAATTGAATTAGATGTCATTGAAGAAGATGAAGAATTTGAAAAAGTGTCAAATGCCTTTTATGATTTGTATGAAGAAGAATAA
199	2.42398	6.64873	2.42398	6.64873	-0.635421	3.3711	ASF356_000000000001	199740	200799	f	Histidinol-phosphate/aromatic aminotransferase or cobyric acid decarboxylase	COG0079	E	E	ATGTCAAATTGGGAAAAAAATCTTCGTCAAATAGAACCCTATATTCCTGGAGAACAATCCAAAAATCAAAATATTATTAAATTAAATGCAAATGAAAATCCTTATCCTCCTTCGCCTAAGGCAATAGAAGCATTAAAAAATATAGATGCAAACCGCTTGCGTATTTATCCTAGTGCCACCGCTTCTAAATTAAAAGAAGCGATTGCCAAACATTTTAAATTGAGAGAAAGTCAAATTTTTGTAGGAAATGGTTCTGATGAGGTTATTGCATTTGCTTTTATGGCTTGTTTTAACTCTAAAAAACCTATACTATTTCCAGATATTACTTACTCTTTTTACCCTGTTTGGTGTTCTCTTTTAAAAATAGACTATCAAACAATACCTTTAGATGAACAGTTT…
2197	0.876682	2.40471	0.876682	2.40471	-0.635431	0.639387	ASF356_000000000001	2249855	2252531	r	Signal transducer regulating beta-lactamase production, contains metallopeptidase domain	COG4219	T	T	ATGTTTGAAACAATGTTACTTCATACATTTCAGGCACTATTAAAAACATCTATAGGTATGATACCATTTTTAATCATTATAATGCTTTTGGAAAATAAATTTAGAAAACGATATAGTACAGCATGGAAATATAGCTTATTTTGGATTATACTACTGCGTTTATTATTACCTGTATATACGGGTAATAATGAAAATTTAACGTTAAATAATATTTTACCTGCAGTAGAAATGACAGAAACAACAAGTAAATTTGCTAAAAAATACGATAATAATAAAAATAATTTAGAATTGTCGAAATCAGATATACCTTCTGAAAAAATAACACCATCAGCATCAGAAATAAAAACAATTACAATACCTAAAATACCAATAATCACTATACCAGAAATACCTAAAATA…
1519	4.49568	12.3333	4.49568	12.3333	-0.635485	3.27116	ASF356_000000000001	1580280	1580859	f					TTGAGTATTGATGTTGATATTGTAAAAACATTTGAAGAATTGGAAGAAGAAATACAAAAATTTAATAAATTAAAACAACAACAGCAAGAAATAGATTATGAACAAATTCCCACAGCAGTTGACGGTGGTGCGTTGGGAGATTTTAATGAATATATTACAACACATTATGATAAAAATAGACCTATAGGAGTAGAAGCGTTTTATCAAATAATGTCGTGGCAATGGTCGGCATTTTATGAAGGAATAGAACTTTATTATGAAAATTTTTATGAAGAAAGTGATTATAAAACAATTATGCGTGTTGCACAATATTTAAAAGAAAATGGATATACTGAATTTAGTGAGTATTATGCTGCTCCAGCAGTAGAATATGAAGAAATTCCAGTAGAGGAATGGGAA…
665	2.79221	7.6645	2.79221	7.6645	-0.635696	0.796537	ASF356_000000000001	686473	686935	f	6,7-dimethyl-8-ribityllumazine synthase (Riboflavin synthase beta chain)	COG0054	H	H	ATGAAAATTTTAGAAGGTAATTTAATAGCACAAAATATCAAAGTTGCATTAGTAGCATCTAGATTTAACGAATTTATTGTTTCTAAACTGATTAGTGGTGCTGTTGATGGCTTAAAACGTCACAATGTTTGTGATGACGATATTACACTTGCTTGGGTACCTGGTGCATTTGAAATTCCTTTGATTGCTTCTAAATTAGCAAAATCTGGAAAATATGATGCAGTTATTTGTTTAGGTGCAGTAATAAGAGGTGCAACTTCTCACTATGATTATGTTTGTAATGAAGTATCGAAAGGTGTTGCTCATGTTTCATTAGAAACTGGTATACCTGTATTGTTTGGTGTACTTACAACAGATACTATTGAACAGGCTATTGAAAGAGCAGGTACAAAAGCAGGC…
2042	0.701754	1.92807	0.701754	1.92807	-0.636033	0.596491	ASF356_000000000001	2055230	2055800	f	Metal-dependent hydrolase, beta-lactamase superfamily II	COG2333	R	R	ATGAATGATATAAAAATCAATAAGATTTATATATCGAATTATAATTTTGAAAGAACGCCATTATATGAAACATTTCTAAAAAATGCTCAAAAGAATGAAATTCCTATTTTTATTATAGGAGCTGGAGATAGCGAAAAATTAGGTAATACTATGCAGTTAGATGTGTTATACCCTTATTATAAAATGAAATTTTTTGATATAAATGATAATCATGGTTCTTTGGTATTACATATTACATCTAAGAATACCTCTATTTTATTAACTGGTGATATTGGTATCATTGATGAAACAATATTGCTTCAACAAAATATTGACTTAAAAAGCGATATACTAAAGATAGGTCATCATGGTTCAAAGTATTCTAGTACAGAAAATTTCTTGAAAGCAGTAAACCCAGAA…
2593	6.16463	16.9552	6.16463	16.9552	-0.636416	5.5053	ASF356_000000000001	2653851	2655078	r	Site-specific DNA recombinase related to the DNA invertase Pin	COG1961	L	L	ATGTTACAGCCAGACAAAATTACCGCCCTCTATTGCAGGCTTAGCCAAGAGGACTTACAGGCCGGGGAGTCCGGCAGCATACAGAACCAGAAAATGATTTTGCAGAAGTACGCAGAAGAACATCATTTCCTTAACACAAGATTTTTCATTGATGACGGCGTATCGGGCGTGAGCTTTGAACGTGAGGGCTTACAGGCAATGCTGCATGAGGTAGAAGCCGGACACGTCGGGACAGTCATAACAAAAGACCTTTCCCGTCTGGGGCGCAACTACTTAAAAACCGGGGAGCTGATAGAAATTATTTTCCCAGAATATGAGGTAAGGTATATCGCCATCAATGACGGTGTTGACACCGCAAGGGACGACAACGAATTTACACCGTTAAGGAACTGGTTCAAT…
712	0.756098	2.0813	0.756098	2.0813	-0.636719	0.764228	ASF356_000000000001	739504	739750	f					ATGCTATATTCATACTTAAAATTGAAAATAATACTAAAAGAAGGTGATTATATGAACTTAAACAAACAAAAGCTAGAAATAACATTAGCACAAGCATGTAAAAATCCTTATGATTTGTGCAAAGATATTGGTATGCAATATCAGACTTACCGACGTGTAGCAAAGGGTGATAATTGCAAACCTGCAACAGTAGGCAAAATAGCCAAGGTATTAAATTGTGACGTCAAGGAGCTACTAGAGGATTGA
93	2.10935	5.80696	2.10935	5.80696	-0.636754	1.45042	ASF356_000000000001	86820	89664	r	Excinuclease UvrABC ATPase subunit	COG0178	L	L	ATGTCTAAAAATGATATTATAATAAGAGGAGCGAAAGAACACAATTTAAAAAATATTAATTTAAAAATACCTAGAGATAAATTTGTAGTATTTACAGGAGTAAGTGGTTCAGGAAAAACATCTCTTGCTTTTGATACTATTTATGCAGAAGGACAAAGAAGATATGTGGAGTCATTGTCTTCTTATGCAAGGCAGTTTTTAGGACAAATGGAAAAGCCAGATGTAGAATATATAGAAGGACTTTCTCCTGCTATATCTATTGACCAAAAAACAACAAGCCACAATCCTCGTTCTACAGTGGGAACTGTAACAGAAATATATGATTATTTGAGATTGCTTTTTGCTAGAATTGGTATACCACATTGTCCAAAATGTGGCAAAGAAATCAAAAAACAAACA…
2418	3	8.25908	3	8.25908	-0.636763	1.80693	ASF356_000000000001	2486998	2487604	r	Restriction endonuclease S subunit!!!Restriction endonuclease S subunit	COG0732!!!COG0732	V	V	GTGAAAGAACAATTTCTTAATGTTTTTAAAGATGTTACTAAATATGGAACTAAAATTCCAAAAGAAAACTATTTAATGAAAGGAAAATATCCAATTTTTGACCAAGGGCAAGAATATATAGCTGGTTATACTAATGAAGAAAATGGAATTTATTCAGATGTGCCAATTATATTATTTGGGGATCATACAAGAATTATAAAATATATTGATGTACCTTGTTTTCTTGGTGCAGATGGAGTAAAATTATTAAAAGCAAAAAAAGAAAATGCAAATTATAAATATCTATATTATGCACTTTGTCATGCTCACATTCCAAACACAGGATATAATAGACATTTTAAATGGTTAAAAGAAATCAGTATTATTTTTCCATCTAATGAAGAACAACAAAAAATTGCT…
2096	37.0084	101.917	37.0084	101.917	-0.636877	20.3769	ASF356_000000000001	2124782	2128340	f	Uncharacterized conserved protein YjdB, contains Ig-like domain	COG5492	R	R	ATGAAAAAATGGGTAGCTTACCTATTAGCAGGAGCAATGGTATCTTCCACTACAACTGCATGGGCAAGCAATTACACAGACATAGGAGGTCATTGGGCAGAAAGTGCTATCATGACATGGAGTGATAGAAATGTGTTGAGTGGTTATAATGACTTATTTCGCCCAAATGACATCATAACAAGAGGAGAAATGGCTGTAATACTGGATAGAATTATGTATTACACACAAAAACAGCAAAATACATTTTCAGACCTAGACCAAGCATTTTACACAGAGCCTATACTAAAAGCGGCAAAAGCAGGAGTATTAGCAGAAACAAGTGGTTTAGTAAGACCAAAAGAAGCTATGGCAAGACAAGACGCTGTTGTTATGTTAGCAAAAGCATTAGGTATTGCACCT…
1363	3.56395	9.81977	3.56395	9.81977	-0.637063	4.90116	ASF356_000000000001	1409000	1409516	f	Adenine/guanine phosphoribosyltransferase or related PRPP-binding protein	COG0503	F	F	GTGGTAGATTTAAAAAGTAAAATACGTTCTATACCAGATTTTCCACAAAAAGGGGTTATATTTAGAGATATTACAACATTGCTCAAAGATGCAGAAGGTTTGCAGCAAGCGATTGCACAAATGCACCAAAAAATAATAGATTTGGAATACGATGTGATATTAGGGGCAGAGTCTAGAGGCTTTTTGTTTGGTATGCCTATTGCATATAATGCAGAAAAAGGATTTGTTCCTGTGAGAAAAAAAGGAAAATTACCTGCAAAAACAATCAGTAAAGAGTATGAATTAGAATATGGTACAGCAATAATAGAAATGCACGCAGATGCTTTGAAAAAAGGACAAAAAGTAGTAATAGTAGATGACTTACTAGCAACAGGGGGAACAGCAAAAGCGATTGTAGAA…
1107	7.85137	21.6372	7.85137	21.6372	-0.637135	7.11913	ASF356_000000000001	1141117	1142032	f	Cell division protein FtsX	COG2177	D	D	ATGGAGATGAAACCGAGTTCAATTAAATATTACTTTAAAGAAAGTTTTACAGGTTTATTAAAAAACAGACTAATGACAGTTGCGTCAATGGCGACTGTAGCAGCTTGTATATTAATCATGTCTTTTTCGTATTGTATGGTAAATAATTTGCAGTATATGCTGACACAGTTAGAAGATGATATTGGTATTGCAGCATTTATGCCAAGTAATGCTACAGCAGAACAAGTAGAGAATGTAAAAAAAGAAATTGAAGGTATAGAACATGTTGCAGAAGTAGAATATGTTTCACCCGATGCAGCATTAGAAGATTTAAAAAAAGAATTAGATGCTGATGATATATTAGCAGGTTTAGAAGGAGAAAATAACCCTCTTTCTAATTCTTTTAATATTTCTATTGAT…
307	4.09953	11.3042	4.09953	11.3042	-0.637345	2.01878	ASF356_000000000001	315673	316738	r	Protein chain release factor A	COG0216	J	J	ATGTTAGAGAAATTAGCAGAAATTGAGGCAAAATATATTGATTTGTCTGAACAAGTAAATGACCCTGATGTCATTGCCAATCAAACAGAATGGCAAAAGCGTATGAAAGAATATAGTGATTTAACACCTATTATAGAAAATTATAGGCAATACAAAAAAATAGAACAAGAGATACAGGACAATTTGGAACTTTTGAATGAAAAATTAGAAGAAGATATGAAAGAATTAGTAAAGCAGGAATTGTCTGAAAACAAACAAAATATAGAACAGTTGAAAAAAGAATTAACATTATTACTTTTGCCTAAAGACCCTAATGACCATAAAAACGTCATTGTGGAAATTAGAGGAGGTGCTGGAGGAGATGAAGCAGCACTTTTTGCAGGGGATTTATTTCGTATG…
2097	1.5917	4.39224	1.5917	4.39224	-0.63761	0.568942	ASF356_000000000001	2128402	2129896	r					ATGATAGCAATTTCAAACAACGCCGCTATTTCAGCAAACTATCGTTTAACACAATTTTCTTATGCTAATACAATGAATACAAAATATGTTAGTAATGGCAGCGGTAATTGTGGGGGCGTTTTAAATACAACATCAATTTTTGCTTCTAACAATGACTACACTAAAAAAGATGCTATTATGAAACAATGGAATTTAAAAGGGAGTTTTAATATTTATGAAGAGGTAAGTGTTGACAAATTGCAACACCCTGACCCTAGTGATGAGGTTTTACAGCAATTCGAAAAGGAACTTCAAACAAATGGTATTCAAAAAGATATAAATTGGTCTTCATTATCATTTGATTTTATGGGCATTGGTTTTGATGCGAATAAACCAGCTTATACCATAAAAGAAGATGAT…
2486	0.948099	2.61696	0.948099	2.61696	-0.637709	0.875731	ASF356_000000000001	2552818	2554186	r	Type II secretory pathway component GspD/PulD (secretin)!!!Signal transducer regulating beta-lactamase production, contains metallopeptidase domain	COG1450!!!COG4219	T!!!U	T!!!U	ATGTTAGCTGTCATGGCGTCTATATGCGGTTTTATGTTTAGTATAGTCTATTTTTTATTAGCAAGATTTGTTTATCAAACGATTTCGTCAAAACTTATAATTATGATTAATATAATTGCAGTATGTTCTTTTTTAATACCATTTTGTATGATTTTATTTATACCAGAAGAAACAGAAGTATTTTTTGGCGATTATAATATTGTTGTTATGTTAAGTAATGAGTGGGAATGTTTCGTATTTGAGAAAATACATGATTTTATACAGTATATCAATATTATTTGGTTATTAGGTGTGATATTCTTTTTGTTTTTAAATATTTACGAATATATCACATTTGTTCAAAAATTAAAAAAGAAAAGTTTTCACATACAAGATGATACATGGGAAATTATCATTGAA…
1534	0	2.76096	1	2.76096	-0.637808	0.861842	ASF356_000000000001	1591992	1592448	f					ATGGCGTATTTGAGAGCAAAAGATACAATAAATGGAGCATTGGGTACTTGCTTTGCGTTAATCAATGGAAATCGATATGAAATTATGCAGGCGAAAAATGTAGAGGCAAAAGTAGAGAAAACAAAATCAGAAATACCAATATTGGGGCTGACATCAAAACAGCATAAAGCTGGAGGCTGGAAAGGTACTGGAACAATGGAGGTGTATTATGTTTCAAGTTTGTTTAGAAAGGTAATGTTAGAGTATATGAAAAATGGGGTGGATACTTATTTTGAATTGCTTGTAACAAATGAAGACCCTACAAGTGAAACAGGGAAACAAACAGTACTTTTAAAAGGAGTTAATATTGATAGTATGTTTATTACAAAATTAGATGTAGATAAAGAAGCATTAGATGAA…
1161	78.6394	217.296	78.6394	217.296	-0.638099	45.9497	ASF356_000000000001	1191684	1192161	f	Ribosomal protein L11	COG0080	J	J	GTGGGAGGGAAAAAATCCCCGTTAATTACCACATATATAGGAGGTGCCGAAATGGCAAAAAAAGTTACAGGTTATATCAAATTACAAATTCCAGCAGCAAAAGCAACACCAGCCCCACCTGTTGGTCCTGCATTAGGTCAGCATGGTGTAAATATTATGGGCTTCTGTAAAGAATTTAATGAGAAAACAGCTTCTCAAGCAGGACTTATTATTCCTGTTGTTATCACAGTATATCAAGACAGAAGTTTCACTTTTATTACAAAAACTCCACCAGCAGCAGTATTGTTGAAAAAGGCTTGCGGTATTGAGTCTGGCTCTGGTGTGCCAAACAAAACAAAAGTTGCAAAAATTTCAAAAGCAGAAGTAATGAAAATTGCAGAAACAAAAATGCCAGATTTG…
1612	0.761035	2.10553	0.761035	2.10553	-0.638554	0.102486	ASF356_000000000001	1676885	1678856	f	AAA+-type ATPase, SpoVK/Ycf46/Vps4 family!!!AAA+-type ATPase, SpoVK/Ycf46/Vps4 family	COG0464!!!COG0464	T!!!M!!!D	T!!!M!!!D	TTGAACGATATTATTGTGTGGTTAGAATGTTGCTTAAGAAAATATATTGACAGTATAGAAACAGAAAAAACGCTTTGTGATTTAAAAAATAATTTAGCAAAACAGACAATATATTCAGAACAGCAGATTTATCAATATGCTTTTGAGCAAATAGAACGAAATCAAAATAGTTCACTTTTCTTTTTTGTTGTAATGACTTGTTTGACGCAAAATAATATACAACGTTTTGCAGCAAGCATTGCTTTTTTACCTCAGTATAGTACAAAATATGGATATTTATTTTCAAAACTGCATGGCATCAATATGCCCTTTCCTACAATAGAAATTGTATGGCAAATTTATAACAGTGCCATAGAAGAAATTTCTTATTGCGATTTTTTATTACAATTGTATTCTGTT…
1021	4.67684	12.9396	4.67684	12.9396	-0.638565	2.89965	ASF356_000000000001	1050346	1053196	r	Cell division protein FtsI/penicillin-binding protein 2!!!Cell division protein FtsI/penicillin-binding protein 2	COG0768!!!COG0768	D!!!M	D!!!M	ATGAACAGATTTCAAGAACGAATACAAGAATTTTCAAAAAACAGAATTTTTATGTTACTTTGTAGTATTATTGTTCTTTTTACAATATTAATTTCTCGCTTGTTTTTATTACAAATAATACATGGAGAAGAATATGAACAAAAATTAACAACAAGTATACTCAGACAAGTAAATTTACCTGCTTCACGTGGTGCAATTTATGACCGTTATGGTCGTCCTTTAGCTGTCAATCATGTGGCTTATTCTATACAAATTGATGATAGCATTACATTAGATTTATCAAGCTATAAATCAAAATTAGTTATGGATTTTGTAAATTATATGAAACAAAAAAATCTGCCCTTAACAGATACATTACCTATTTCAAAATCAAAACCTTATTCTTTTCAATTTAAAACG…
1510	24.1884	66.9305	24.1884	66.9305	-0.638604	10.0251	ASF356_000000000001	1571178	1572372	f	3-phosphoglycerate kinase	COG0126	G	G	ATGCTGAACAAAAAATCGGTAGAGGACTTAGTAGTAAAAGGAAAAAAGGTGCTTGTAAGATGTGATTTTAATGTACCATTGCAAGATGGAGTGATTACAGATGAAAACAGAATAGTTGCGGCATTACCAACTATTCAAAAATTAATAAAAGATGGTGGTAAAGTAATACTTTGTTCCCATATGGGAAAACCAAAAGGAGAACCAAAGCCAGAATTGTCACTTGCACCTGTTGCAAAACGCCTTTCTGAAAAATTAGGCAAAGAAGTAGTATTTGCAAAAGATGATACAGTAGTAGGAGAAAATGCAAAAAAAGCCGTAGCAGAAATGAAAGATGGCGATGTAGTGTTGTTGGAAAACACACGTTATAGAAAAGAAGAAACAAAAAATGAAGATAATTTT…
319	8.17152	22.6181	8.17152	22.6181	-0.638718	5.86408	ASF356_000000000001	329159	329468	r					ATGAAAAAAGCCATAAAAGCAGCAAAAAGAAGACGACCTTTTGACAGAACAATTGTATTATTTTTTATGGTATTGTTTTTTATTGCTATTTCAGTAGGTATAGCAAGTCAGCTAAGTATGTATGGAAAATATAAACAAGAAGCAGAAGAAATTTTAGTACAGATACAACAGGAGCAGCAAAAAAACGCTGAATATATTAGAGAAAAAGAATATTATAACAGCGATGCCTACATTGAAAAAGTAGCAAGACAACAGCTAGGTCTTGTTATGCCAAATGAAATACTTTATGTAAATAATTCAAAAAATTAA
1961	6.93352	19.2142	6.93352	19.2142	-0.639145	3.9264	ASF356_000000000001	1960712	1962818	f	Translation initiation factor IF-2, a GTPase	COG0532	J	J	ATGCCTAATATTAGAATTTATGAGCTTGCAAAAATGTTAAAAATAGAAAATAAAGAATTGATTGAAAAATTGAAAGAATTGGGTATTGAAGTAAAAAGTCATATGAGCGGTTTAAAAGAAGAAGATGCAGCAGTTGTAATGGAAGTTTTTGGATTACAACAAAATGAGGATATTATTATCGCACAAGAGAAAACAGTAGAAGAACAAAAAGAACAAAAAATTACTGTGGAACAAACACAAGAGTATCAAAACAATAAAAAGGGGAAACATAAAAAAGAAAAAAATCAGAAACAGGATTTTCATACAACAGAACAAAAACAATATGCTATAGAAGAAAAAATAGAAGAAGATGTAACAGTAAAATATATCAGTGAAAATCCAACTGTAAAAGAACTTGCA…
1579	4.30991	11.9454	4.30991	11.9454	-0.639197	2.12022	ASF356_000000000001	1636109	1637390	f					ATGTATAATAGACGATATGATAAAGCATTTGTAATGTTAAAACAAGAATTAGGAGGATTTTCATTAGGGCAGCATTCTGCATGGGGAAGCTGTATTATGGAATTGAAAAATAAAAAAGGACGACTGATATTTTCAGTACAAGGGCTAAAAAAGCTGGTAGATGGCAGAAGATATGAAGCATTTATTATAGCAGGAAAAGGCAATGCTATGAGAGGGATTAACTGTGGCATTGTGGAAGTAGACCAACATGGTAAAGGAGAATTAAAATGGGAATTTGACCCTGATTTGATAGGAAAAAGTGGATTTTCTGTAGAAGAACTGCATACAGTAGCATTGATTGTAAAAGGTGGATATGGTCTTGTAGTACCTTTAGCCGGATATTTTAATGAGAAGGTAGCA…
2573	3.1	8.62193	3.1	8.62193	-0.640452	0.933333	ASF356_000000000001	2640522	2641662	r	Uncharacterized conserved protein, DUF917 family	COG3535	S	S	ATGTCAAAAACAATTTTGAAAAGTGAACAAGAAATTCGTGATTTTATCAGAGGTTGTACTCTTTTGGGTACTGGTGGCGGCGGTTTAGAAGAAAATGGTGTACAGTCTTTATTGAGCGAATTTGCATCTGGTAAAGAAATTGGATGGATTGATGTAGAAGATATTCCAGATGATGCAATTACAGCGTGTCCTTTTTTAATGGGTTCTATCGCACCTCACACACCAGAATTGATTGAAGAAATGAAAAGTTATAATATGACAGAAGAAACATCACTTTATACAGAAAAAGAGAGAATTGCAAATTCTATTAAAGAATTAGAAGAATATACAGGTAAAAAAATTTCTGCTGTTGTTCCATTGGAGTTAGGTGGTGCTAGCACACCAGGTTGTATTGGCGCT…
142	103.635	288.41	103.635	288.41	-0.640669	58.8795	ASF356_000000000001	140344	140593	r	Ribosomal protein S16	COG0228	J	J	ATGGCAGTTAGAATTAGATTAAAAAGATTAGGTGCAAAAAAGGCTCCATTTTATAGAATTGTTGTTGCAGATTCCAGAACATCAAGAAATGGTAAGTCTATCGCAGAGATTGGTTATTTTGACCCTACAAAAGAACCAAATGTGTTAAAAGTAGACGCTGAAGAAGCAAAAAAATGGTTGTCTACAGGTGCACAACCTTCTGACACAGCAAAAGCTCTGTTGAAAAAAGCTGGTGTAATTAGCGAGTAA
1602	0.57468	1.60028	0.57468	1.60028	-0.640889	0.28734	ASF356_000000000001	1661221	1663330	f					ATGCTACCTCTTTCTAATCTAAACAAAAAAAATAGTCAAACATTGTTAAATGAAGCATTACAAAAATTAAATATGCAATATAGTGATGTATGGACAGATATGGATATACATGACCCAGGTATTACATTTTTAGAACTTCTTTGCTATTTAAAAGAAAAACAACAACAATCTATGCAAAAAATAGATGATAAAACGATATTGCAATTTGCAAAAATATTACAGTTGGAGAGAAAAAGTGCAAAGCCAGAAAAGGTATCTATAGAAGTGATAGTAAAACAAGATACTTTTTTACCAAGAGGTACTGTATTTTTAGCAAAACAATATCAATATGAAAATAGCAAAAGAGTATTTTTACAAAATAATGCTATTGTTTCTATTGCATTAGGAAATCGCTTAATA…
106	2.28723	6.37677	2.28723	6.37677	-0.641318	1.05496	ASF356_000000000001	105344	106472	f	Uncharacterized membrane protein YjiH, contains nucleoside recognition GATE domain	COG3314	S	S	ATGAAATCACAAAATTTTTTTTTAACAATAGCTACACTTTTTTTACTCTTTTGTCTTTTATGCTTTCCTCAAGCACTTTTACAAAAATCAATAGAAAGTGTAGATTTATGGTTTCATACAGTGCTGCCTTCTTTATTTCCTTTTTTAACAGCAACAGGCATTTTAATCCGTTTAGGCATTGCTCACAAATTAGGTTCTATTTTTCAGCCTATTATGAAACCTATATTTGGGCTTTCTGGTATTTGTGCTTTCCCCCTTATATTAGGTATGATTTCTGGCTATCCTTCTGGTGCAAAAATAACTGTTACACTTTATCAAAATAAAGCTCTTTCTCAAAAAGAAGCTCAAGCAATACTTGCCTTTTGTAACAATCCTGGCCCTCTTTTTGTAGTAGGCACA…
1174	2.45722	6.86207	2.45722	6.86207	-0.641913	1.19285	ASF356_000000000001	1202199	1202982	f	Predicted epimerase YddE/YHI9, PhzF superfamily	COG0384	R	R	ATGAAATATTTTGTAATAGATGCTTTTGCAGAAAAAGTATTTCAAGGAAATCCAGCAGGTGTCTGTATATTAGAAAAGCCGTTAAAACAAAGAATAATGCAAAATATCGCAAAAGAGAATAATTTGTCAGAAACTGCTTTTGTTTATAAAGAAAAAGAACAATACTTTTTAAAATGGTTTACACCAATATCAGAAATTGATTTATGTGGTCACGCAACTATGGCTGCTGCTTATGTTATTATGAATTTCATAGAAAAAATGACTTCTGTTGTAACATTTCATACCAAAAGTGGAATATTGATAGTAGAAAAAAAGGGAAATTTGTTTGAAATGGATTTACCTTGTTATATGCCTGAAAAAATAGATGTTATAGAAAAAGTGACAGATGTAATAGGTATA…
651	4.63185	12.9408	4.63185	12.9408	-0.642074	1.61619	ASF356_000000000001	669020	670169	r	Mannitol-1-phosphate/altronate dehydrogenases	COG0246	G	G	ATGAAAAAAGCAATACAGTTTGGTGCAGGTAATATTGGTAGGGGCTTTATTGGTGCATTATTATCACAGGCAGGTTATCATGTAGTATTTGCAGATGTAAACAAAGATATGATAAATAAAATCAATGAAGATAAAACATATACTGTTCACATTATGGACGTAGAATGTGTTGATTTGAAAATTGAAAACATTTCTGGTGTAGACTCTACAACAGATGCTGTTTTAGATGAAATCAAAGAGGCAGAAATAATTACAACAGCAGTTGGTTTAACAATATTACCACGTATTGCACCAACTATTGCAAAAGGTATTACAATGAGACAGCAAGCAGGTTCTGAAAGTTATTTAAACATTATTGCTTGTGAAAACGCAATTAAAGCAAGTTCTCAGTTAAAAGAA…
606	5.85502	16.3619	5.85502	16.3619	-0.642154	3.63699	ASF356_000000000001	617783	618659	r	Acetylglutamate kinase	COG0548	E	E	ATGGAAAAAGATGTTATGCAGATATACATAGATAAGGCAAAAACGTTAATGGAGGCATTACCTTATATCAAAAGATTTTATGATAAAACAGTAGTAATAAAATATGGTGGAAGTGCTTTAATCAATGATAATATCAAACAGACTGTAATACAAGACATTGCTCTTATGAAATTGGTAGGTATGCACCCTGTCATTGTACATGGTGGAGGACCAGATATTAATGCGTTTTTAGAGCAAATGAATATAGAGTCAAAATTTATAAATGGATTAAGAGTAACAGATGAGAAGACAATGGAAATTGTAGAAATGGTGCTGTCTGGAAAGCTGAATAAACACATTGTAACAGAAATTGAAACACAAGGTGTAAAAGCTGTAGGCATCAGCGGAAAAGATGGCGGT…
2818	4.68807	13.1021	4.68807	13.1021	-0.64219	3.44771	ASF356_000000000001	2859617	2861252	r	Membrane protein involved in the export of O-antigen and teichoic acid	COG2244	M	M	ATGGTGAAGAAAAAAAGTGGTTCTTTTGTAAAACAAGCAGCAATATTGGCTTTTGCAAGTATTATGGTAAGATTTTTAGGATTTTTATATCGTATTCCTATGACAAACATGATTGGGGATACAGGCAATGCCATTTATAGTGCAGGTTATTATATTTATACATTTTTATTGATATTATCTTCAGCAGGACTGCCTGCTGCTATTTCAAAAATGGTTTCAGAACGTTTAGCAGCAGGAGAATATCGTAATGCTCATAAAGTATTTCAAGTTTCGTTGTTAGTTTCTGGAATGCTTGGATTTTTATTTATGATATTGATGCTTGTATGTGCAAAGAAAATGGCTTTTTTTCTGAGTGATGATGGAAGCAGCTATTATTGTATATTGACATTATCGCCTACT…
347	3.08397	8.62341	3.08397	8.62341	-0.642372	4.27481	ASF356_000000000001	354109	354502	f	Uncharacterized membrane protein	COG4905	S	S	ATGATAACAGGATTTTTTATATATGGTATGTTAGGTTGGTTTATGGAAATATTGTGGACAGGACTTCATTCTCTGTTAAAAAAAGACTACTCTCTTATGGGACAAACTTCTCTTTGGATGTTTCCTATATATGGTACAGCTGTATTTTTACAACCATTGTTTCTTTTTTTAGCTGAATTTCCGCCAGTGGTGAGAGGAGGGATTTATATGCTTTGCATATACATGGCAGAATATACCTCTGGTTGGGGATTACAAAGAATTGCAGGTGTTTGTCCTTGGGATTATAGCCAAAGTAAATATCACATAAATGGTTTAATACGTTTGGATTATGCTCCTATTTGGTTTGGTGTAGGATTATTTTTTGAAAGTATTTTTTATCATTTTTTGTATTAG
2489	0	2.79874	1	2.79874	-0.642697	0	ASF356_000000000001	2555348	2555507	f					ATGAAGAAATTAATGTCATTATTATTAAGTTCTGTATTATATTTGTCATTAGCTATGCCGATAATATTACAGAATGAAATATTAATAAAATTAATCTTTTCATTTCATTATGAAAATAAAATGATATTACAGAAAGGAGTAACGAAGTATGGATTTTAG
233	2.66667	7.48462	2.66667	7.48462	-0.643714	1.48047	ASF356_000000000001	238871	240074	r					ATGAAAATAGTAAAAACATTGCTTGCTTTATTGCTTTGTATACTATATACTACAGCAGTGTTTGGGGCAGTAATGGATAGGGAACAGTTTTTTGATTTAGGAAATGGTGATACTGTAGCAAGAATAGAAATTATAGAAAAGGCGACAGGAAATATTGTAAATATAGTAAAACAGGAGGAACTAAATAAGACATATGAAATATTAAAAAAAATGAAATTTGGTAAAATTATGACATATGATGCTTATCAAAGGGACAATAGTATAGGTACAAGCGATTATAGCATGAATTTTTATCAAAAAAATAATGTTGTAAAACAATTAGAAATTACACAAGACAAAATATATACAAATAAATGGGTATTATTTCCACAACAAATGCCAAATGACTTTTATTATTTT…
1727	1.55136	4.3543	1.55136	4.3543	-0.643717	0.72327	ASF356_000000000001	1782739	1783216	r					TTGTATATTACACAAGAAATAGCGGATAAAATAAAATCACAAGCTAAACTAAAAAAAATTACTATGAAAGAATTACTTTTTCATTGTGAACTAAATATTAATGCAATATCTGAATTTGCAAAAGGTAAACAATTATCCTGTCTTAGTCTTGCCCGCATTGCTGATTACCTCGATTGTTCTGTGGACTATTTACTTGGCAGAACTGATGATTGCACTAAAATAAAAAACTCTACTATATTAACTAAAAAAATAAAAGATACTAATATAGAAAGTGATATTATAGAAGATACTTTTGTAATGGGTACTAACATAGAAAACACTAACATAGGAAAAACCAATAAAAAGAATGATACCGAACAAACAATAAACGAAAATGAAGCCGAACTTCTTAAAGTTTAT…
459	5.16483	14.5298	5.16483	14.5298	-0.644536	3.28845	ASF356_000000000001	467423	468782	f	tRNA A37 methylthiotransferase MiaB	COG0621	J	J	ATGGCAGCAACAGTTGCATTTACTTCTTTAGGGTGTGACAAAAATAGAGTAGATAGTGAAGTAATGTTAGGAATATTGCGTAAAAACGGCTTTGAAATCGTAGCTGATGAACAAAAAGCAGATTTAATTGTAATAAACACCTGCTGTTTTATAAAAGATGCTCTAGAAGAAAGTATTGAAACCATATTAGAAATGGCAGAATACAAAAAAAATGCTGTTTGTAAAGGTATTATTGTAGCAGGTTGTTTAGGGCAAAGATATGAAAAAGAAATATTTCAAGAAATGCCAGAAGTTGATGCTATAGTAGGCACAACAGCATATGAAGATATTGCAGAAGTAGCAAATCGTATATTACAAGGGGAAAAAAGTATAAAACATATTCAAAGCATTGACAAAGCT…
2389	2.54151	7.1507	2.54151	7.1507	-0.644579	2.38953	ASF356_000000000001	2446382	2447165	f	Methyl-accepting chemotaxis protein!!!Ligand-binding sensor domain	COG0840!!!COG4936	T!!!N	T!!!N	ATGGAACTATTAGATATTATCGACTTAAAAGAACTACAGCAAATACAGAATATGTTTTCTGATGCTACTGGTATAGCAGCAGTTATAGTAGACTTAAATGGTGCATTTATTACAAAACCTAGTCATTTTACAGATTTCTGTATGAAATATACAAGAAACTCTTCTATTGGCATGAAAAAGTGTGAAAAATGTGATGCTGAAGGAAAAGGTACTTATTTTTGCCATGCAGGTTTAATGGATTTTTCAGAGCCTATTATAATAAATGGTGTACAATATGGAAGTATATTAGGAGGACAAGTACTTTCTAAAAAGCCAGATATAGAACAATTTAAAGTAATGGCAAAAGAATTAAATATACCAGAATTTGAGTATATTGAAGCACTTAAAAAAGTTACTGTT…
2464	0	2.82011	1	2.82011	-0.645403	0.0529101	ASF356_000000000001	2530288	2530477	r					TTGCCAAAACAAGATTACAGAATGTTAAAGGAGGAATATACAACAAAGTTAGAAACAGTAAAAAAAGAAATTTCTGCTTTAAATGAAAAATTAGAAAAGGAACTGTGGCACAACCGAAAAGAATGGATAGAACATTTTAAAAGATTTTCAAATATTACAATTTATATTAAATGTAAGAGAAATATTTGA
1051	4.50301	12.7172	4.50301	12.7172	-0.645912	4.04452	ASF356_000000000001	1088784	1089615	f	Thymidylate synthase	COG0207	F	F	ATGAGCAAGGCAGATGAAATATTTATAGCAAACTGTAAAGATATATTAGAAAATGGTTATTCTTCTGAAAATGAGAAAGTACGACCTCATTGGGAAGATGGAACACCTGCTTATACAATGAAGCGTTTTGGTGTAGTAAATCGCTATGATTTATCAGAAGAATTTCCTTTGTTGACACTTCGCTATACAAATTGGAAGGCAGCCATTGATGAAGTGCTTTGGATATGGCAAAAAAAATCAAATAATGTAAATGATTTAAACAGCCATATTTGGGATGCTTGGGCAGATAAAAATGGTTCTATTGGCAAAGCTTATGGTTATCAATTAGGTATCAAACATCAGTATAAAGAAGGAATGTTTGACCAAGTAGATAGAGTGCTTTATGATTTAAAACAAAAC…
1116	7.73005	21.8779	7.73005	21.8779	-0.646674	8.38498	ASF356_000000000001	1151598	1152024	f	Positive regulator of sigma E activity	COG3086	T	T	ATGGAAGAAAAGGGTTTAGTAATCAATACAAAAGGGAATTTAGCTGTAATACAGATGACAAGAACAGAAGCTTGTGGACAGTGTCGAGCTTGTCTTGCTGGAATGAAAAAAGAAGAGATGATAATAGAAGCAGATAATGAATGTAATGCTAAAATAGGGGATTGGGTGATTATGGAATTGCGTAATAATAGCTTTATGAAGGCAGTGCTTATAATGTATGGTATTCCTTTGATAGCACTTGTAATAGGCATTGTGCTGGGATATTATGTGTTGTATCCATATATTGCTATAAATAGAGAAGTGCTGTCGTTTGGTGTGGGACTGATTTTTACAGCATTGGCATTTTTGTGGATACGTAGCAAAGAAAGCACATGGGATAAAAAGAAAATACGCCCTGTA…
1114	2.73213	7.73557	2.73213	7.73557	-0.64681	2.49699	ASF356_000000000001	1149805	1150966	f	Predicted PurR-regulated permease PerM	COG0628	R	R	ATGAAATTACCTTGGGATAAACAATATTTAAAAATATCATTTCATGTTATATTTACAGTATTGCTGATTTATTTGCTAGCATATGTTATAGGAAATATAGGAAATATAAAGCTATTTTTATTTTCTGTAACAGCAAAAACAATTTCAGTATTTGCACCAGTTATTATAGCACTGTTGTTTTCTTTTTTGATGAACCCTGCAGTAAACTTTTTTCAAAAAAAATGGGAAAAGTATATTCCAAATAAAAAAGAGCAAACATTTCCCACAAGAAAAAAAGGAACAGCAACAGTTTATGTGCTTTGGCTGTTGCTGTTTTATGCTATTGTGCAGTATATTGTAATAAAAATAGGTACAACAGATATTACAGCATTAGCAGATAAAATAAATGCGTATATACAA…
2465	1.13072	3.20261	1.13072	3.20261	-0.646939	0.529412	ASF356_000000000001	2530546	2530699	r					ATGATAAAAGAGGATAACCTAATAGCTTGTGTTTTAGAAAGTGTCAAAAAGCATATCAGTAATGTGATTTCATTGGAGAAATTACTCAACAACATAGAAAAAGAAAGAATGAACCAAAAAATTGCACAAAAATATGGAAATAAAATTGTATAA
2801	2.79268	7.91057	2.79268	7.91057	-0.646968	2.7813	ASF356_000000000001	2843498	2844728	r					ATGGAAAATATTAACATGATAAATACATCAGTTTTAGCCTTAGAAAAAGTAGACATGACTCCTGTTATCGGTCAAATGAAATCAGGAAATCCTAATTATATCAGCATTTCCGAATATTTTCAAAAATATGGAGAGGAAAATATCATTCAAGGCTTTAATGTAGCAGAAATAAAAAATGAAATTTTGGTTCTAAATGCTGGCGATAAAGAAGCAGCAGCAAAAGTGCAAAATAAAAAGAGTAATGAACCCAATGATGTATTTTTGAGTTTAAAAGAAGGTAAGTTTTTGGGTATGGAAATTTTGAAAGTTTCTGATTTGCCACCAGATGATATTCATTTTTCAGTTGCATTAAAAGTAGATGAACATTTCATGCCATCTATTATACCTACACCAAATGTA…
1189	119.996	340.026	119.996	340.026	-0.647099	63.1425	ASF356_000000000001	1217500	1219591	f	Translation elongation factor EF-G, a GTPase	COG0480	J	J	GTGGCAAACAGAGCGTTTCCACTTGCTAAGACTAGAAATATCGGTATCATGGCACATATTGATGCTGGTAAAACAACTCTTACAGAGCGTATTTTGTTTTATACAGGACGTAATTATAAAATTGGTGATACCCATGAAGGTACTGCTACTATGGACTGGATGGAACAAGAACAAGAAAGAGGTATTACAATCACATCTGCTGCAACAACTTGTCAGTGGAATGAAAATAGAGTAAATATCATTGATACACCAGGACATGTTGACTTTACAGTAGAAGTTGAGCGTTCATTGCGTGTATTAGATGGTGCAGTGTGCGTATTCTGTGCAAAGGGTGGTGTAGAACCACAGTCTGAAACAGTATGGCGTCAAGCAGATAATTATAATGTACCAAGAATGGCA…
1639	2.88142	8.16696	2.88142	8.16696	-0.647186	1.83245	ASF356_000000000001	1705369	1707064	f	DNA repair ATPase RecN	COG0497	L	L	ATGTTAGAACATTTGCATATTAAAAATGTAGCTCTTATTACAGAAAGTAATATTGATTTTGAAAAAGGATTAAATATTATTTCTGGAGAAACGGGTGCTGGAAAGTCTATGGTAATTGACTCTCTTAATTTTGCATTAGGAGAAAGGACAAGCAGTAATTTTTTGAGAAAAGGAGAAAAAATGGCTGTTGTAGAAGCAGTTTTCCGCGTAAAAGAGCAATCTGTATTTCAAAAATTGTATGAGAATGGTATAGCAGTAGAACAAGATGGTACTATACTTTTGACTAGAACAATGAACCAGTCAGGTAAAACAGTATGTCGTATTAATGGCAGTATTGTAACAGTGGGAATGATGAAAGAATGTGCGGAGGGACTTTTAGATATACATGGTCAGCATAGT…
119	4.31073	12.2189	4.31073	12.2189	-0.647208	2.62571	ASF356_000000000001	117745	118453	r	Serine/threonine protein phosphatase PrpC	COG0631	T	T	ATGAAAGCAGTTGGTAATAGTGTAATTGGTATGAGAAGGACAAATAATGAAGATGCAATATATATCAATGAACAAAAAAATTTATATTTAGTAGCTGATGGTATGGGAGGGTGTAATGCTGGAGAAGTAGCAAGCAGTACGGCAATTACTGCATTTGTAGAAGCAATGGAAAATGCAGTAAATGGAGAAACATTAGATAAAATGATAAATGCAGTAGCACAATGTAACAAAAAAGTATACAAAAAATCCAAAGAAAATATAGAATTTTTGGATATGGGTACAACACTAGTTGCAGTAACAATAGAAAACGAAAAAATGTTTGTTGTTCATGTAGGAGATAGTAGAGTATATTTGTTTAGAGAAAATAATTTACAACAAATAACGACAGATCACTCTTAT…
2574	0.49419	1.40183	0.49419	1.40183	-0.647469	0.370642	ASF356_000000000001	2641837	2643472	r	DNA-binding transcriptional regulator, PucR family	COG2508	K	K	ATGAAAATATCTTTAAGGGAAGCAATCAGTTTTGGGGGATTATTTCATGCAGAAATTTTAGCAGGAGAAAATAAATTAGATACTATTTTTATTGAAAGTGTTACAACAATTGAAGTAACAGACCATTTAATTGGAGAATGGGTAAAAGAAAATCAATTATGTATTACGACAATGTATGCCATTCGAGATAATTTACAACAGCAGTTAAATTTAGTAAAAATATTACAAGAGAAAAAATGTGCAGCACTGGTAGTATGTCATGTAGGCATTTGGATAGAGTATTTGGATACTTCTTTTATTTCTTTATGTAAAACAGAAGGTCTGCCTTTAATAAAACCAGATATGCATGTTTCTTACTTAGATATATTAAATCCTCTTATTTATCGTCTTATGAGTAAT…
2066	9.71871	27.57	9.71871	27.57	-0.64749	4.42751	ASF356_000000000001	2080315	2081122	f	Acetyl-CoA carboxylase alpha subunit	COG0825	I	I	ATGGATAATATAGCTATGGAAGTTGTAAAAAAATCCAGAATGGTATCAAGACCTACTACGTTGGAATTTATACAGCATATATTTACTGATTTTATAGAATTACATGGTGATAGATACTTTGCAGATGATAAAGCTATTGTAGGAGGTATTGCTTTATTAGAAGAGCAGCCAGTTACTGTTATTGGCGTACAAAAAGGTCATACTATAGAAGAAAATGTAAAAAGAAGTTTTGGTTCGCCAAATCCAGAAGGATATAGAAAACAATTACGTTTAATGAAACAAGCTGAAAAATTTAATAGACCTGTAATACTTTTTGTAAATACTTCTGGTGCTTATTGTGGTATTGGAGCAGAAGAAAGAGGACAAGGTGAAGCTATAGCTAGAAATTTAATTGAAATG…
[truncated: 2,111 more rows]

## Sheet: ASF_360
gene_callers_id	AOM_DSS_coverage	Control_coverage	AOM_DSS_coverage_conv	Control_coverage_conv	fold-change	DSS_coverage	contig	start	stop	direction	COG_FUNCTION	COG_FUNCTION (ACCESSION)	COG_CATEGORY	COG_CATEGORY (ACCESSION)	dna_sequence
[truncated: 2,029 more rows]

## Sheet: ASF_361
gene_callers_id	AOM_DSS_coverage	Control_coverage	AOM_DSS_coverage_conv	Control_coverage_conv	fold-change	DSS_coverage	contig	start	stop	direction	COG_FUNCTION	COG_FUNCTION (ACCESSION)	COG_CATEGORY	COG_CATEGORY (ACCESSION)	dna_sequence
[truncated: 2,241 more rows]

[truncated: 6 more sheets: ASF_457, ASF_492, ASF_500, ASF_502, ASF_519, Genome_mean_coverage]
